# Supplementary material for: Younger epigenetic age is associated with higher cardiorespiratory fitness in individuals with airflow limitation
Source: iScience. 2024 Sep 13;27(10):110934. doi: 10.1016/j.isci.2024.110934 (PMC11465153; doi:10.1016/j.isci.2024.110934)
Supplement: Table S1. Subsets of CanCOLD participants and demographic overview, related to Table 1 [file mmc2.xlsx]

## Sheet: Table S1
Table S1. Subsets of CanCOLD participants and demographic overview, Related to Table 1
	Batch 1	Batch 2	*P-value
n	30	48
Age, mean ± sd	46.53 ± 2.46	59.79 ± 4.17	2.426x10-13
Female sex, %	37	100	8.138 x10-11
BMI, mean ± sd	27.75 ± 4.81	27.90 ± 5.75	0.817
Smoking Status			8.549 x10-06
Never, %	47	56	-
Former, %	37	0	-
Current, %	17	44	-
COPD, (%)	17	27	0.41
Asthma, (%)	33	48	0.24
Hypertension, (%)	10	25	0.14
Type 1 diabetes, (%)	0	0.2	~1
Type 2 diabetes, (%)	3	4	~1
CHAMPS, kcal/week	4.65 ± 2.40	4.61 ± 3.12	0.11
Post-Bronchodilator FEV1 % predicted, mean ± sd	88.11 ± 17.65	78.97 ± 16.61	0.012
Post-Bronchodilator FVC % predicted, mean ± sd	98.94 ± 11.66	96.13 ± 15.96	0.324
Post-Bronchodilator FEV1/FVC, mean ± sd	53.33 ± 50.74	70. 83 ± 45.93	0.006
Total lung capacity (TLC), mean ± sd (L)	7.08 ± 1.32	5.67 ± 0.82	1.82x10-06
Inspiratory capacity (IC), mean ± sd (L)	3.22 ± 0.95	2.28 ± 0.45	4.67x10-06
Inspiratory Reserve Volume (IRV), mean ± sd (L)	0.86 ± 0.49	0.64 ± 0.27	0.023
Tidal volume, mean ± sd (L)	2.35 ± 0.62	1.65 ± 0.41	4.70x10-07
V'O2%predicted, mean ± sd (L)	92.16 ± 23.47	89.61 ± 22.90	0.43
V’O2peak, ml/kg/min, mean ± sd (L)	26.20 ± 6.97	19.65 ± 5.71	7.228x10-05
Heart rate (HR), beats/min	151.33 ± 22.82	136.54 ± 22.03	0.004
*Fisher test for categorical variables, Kruskal-Wallis test for continuous variables. Values are expressed as the mean ± standard deviation. BMI: Body mass index; FVC: forced vital capacity; FEV1: forced expiratory volume in 1 second; DLCO: diffusing capacity of the lung for carbon monoxide; V’O2: rate of oxygen consumption at the symptom-limited peak of incremental cardiopulmonary cycle exercise…
