# Supplementary material for: Younger epigenetic age is associated with higher cardiorespiratory fitness in individuals with airflow limitation
Source: iScience. 2024 Sep 13;27(10):110934. doi: 10.1016/j.isci.2024.110934 (PMC11465153; doi:10.1016/j.isci.2024.110934)
Supplement: Table S2. Significant ppV'O2peak – epigenetic age associations in meta-analysis, related to Figure 1 [file mmc3.xlsx]

## Sheet: Table S2
Table S2. Significant ppV'O2peak– epigenetic age associations in meta-analysis, Related to Figure 1
	Meta-analysis			Batch1 analysis		Batch 2 analysis
Pheno - visit	clock	estimate	P	Estimate	P	Estimate	P
V'O2peak %pred - baseline	DNAmGrimAge2	-0.067	0.011	-0.032	0.432	-0.092	0.035
V'O2peak %pred - baseline	DNAmGrimAge	-0.061	0.012	-0.048	0.242	-0.066	0.019
V'O2peak %pred - baseline	DNAmAgeSkinBlood	-0.03	0.016	-0.035	0.076	-0.046	0.004
V'O2peak %pred - 3y follow-up	DNAmGrimAge	-0.081	0.015	-0.029	0.635	-0.131	0.008
V'O2peak %pred - 3y follow-up	DNAmGrimAge2	-0.093	0.011	-0.037	0.476	-0.115	0.015
