# Supplementary material for: Younger epigenetic age is associated with higher cardiorespiratory fitness in individuals with airflow limitation
Source: iScience. 2024 Sep 13;27(10):110934. doi: 10.1016/j.isci.2024.110934 (PMC11465153; doi:10.1016/j.isci.2024.110934)
Supplement: Table S3. Meta-analysis of epigenetic age [baseline] and absolute and relative VO2 [baseline and 3 years follow-up] in CanCOLD, related to Table 2 [file mmc4.xlsx]

## Sheet: Table S3
Table S3. Meta-analysis of epigenetic age [baseline] and absolute and relative VO2 [baseline and 3y follow-up] in CanCOLD, Related to Table 2
Epigenetic clocks	Peak V'O2 ml/kg/min
	Visit	Estimate	P
DNAmAge	Baseline	-0.167423	0.0221819
DNAmAgeHannum	Baseline	-0.0846514	0.151453
DNAmAgeSkinBlood	Baseline	-0.174619	0.00503042
DNAmGrimAge	Baseline	-0.300238	0.010223
DNAmGrimAge2	Baseline	-0.344004	0.00718517
DNAmPhenoAge	Baseline	-0.226108	0.0158244
DNAmFitAge	Baseline	-0.0577038	0.349319
DNAmGrimAge	3y follow-up	-0.595715	0.000153334
DNAmGrimAge2	3y follow-up	-0.635463	0.000373131
	Peak V'O2 L/min
	Visit	Estimate	P
DNAmAge	Baseline	-1.76118	0.112252
DNAmAgeHannum	Baseline	-1.24222	0.153112
DNAmAgeSkinBlood	Baseline	-2.28423	0.0145445
DNAmGrimAge	Baseline	-4.55485	0.00377876
DNAmGrimAge2	Baseline	-4.88574	0.00514115
DNAmPhenoAge	Baseline	-1.26136	0.326521
DNAmFitAge	Baseline	-0.649333	0.474235
DNAmGrimAge	3y follow-up	-7.32644	0.00557248
DNAmGrimAge2	3y follow-up	-5.97107	0.00532913
