# Supplementary material for: Younger epigenetic age is associated with higher cardiorespiratory fitness in individuals with airflow limitation
Source: iScience. 2024 Sep 13;27(10):110934. doi: 10.1016/j.isci.2024.110934 (PMC11465153; doi:10.1016/j.isci.2024.110934)
Supplement: Table S4. Meta-analysis of epigenetic age [baseline] and CHAMPS [self-reported physical activity] [baseline] in CanCOLD, related to Table 2 [file mmc5.xlsx]

## Sheet: Table S4
Table S4. Meta-analysis of epigenetic age [baseline] and CHAMPS [self-reported physical activity] [baseline] in CanCOLD, Related to Table 2
Epigenetic clocks	CHAMPS total score
	Estimate	P
DNAmAge	-0.0003	0.06566
DNAmAgeHannum	7e-05	0.563
DNAmAgeSkinBlood	-5e-05	0.73
DNAmGrimAge	-0.00091	0.000275
DNAmGrimAge2	-0.00083	0.000229
DNAmPhenoAge	-8e-05	0.69
DNAmFitAge	-4e-05	0.758
