# Supplementary material for: Younger epigenetic age is associated with higher cardiorespiratory fitness in individuals with airflow limitation
Source: iScience. 2024 Sep 13;27(10):110934. doi: 10.1016/j.isci.2024.110934 (PMC11465153; doi:10.1016/j.isci.2024.110934)
Supplement: Table S5. Differential methylation associated to ppV'O2peak, related to Figure 3 [file mmc6.xlsx]

## Sheet: Table S5
Table S5. Differential methylation associated to ppV'O2peak, Related to Figure 3
Probe	BetaFC	P	FDR	Subset1_BetaFC	Subset1_P	Subset1_FDR	Subset2_BetaFC	Subset2_P	Subset2_FDR	chr	pos	Relation_to_Island	UCSC_RefGene_Group	Phantom4_Enhancers	Regulatory_Feature_Group	GencodeBasicV12_Group	GencodeCompV12_NAME	GencodeCompV12_Accession	GeneSymbol	betafc abs
cg15520608	-0.000395238	1.1e-97	8.65e-92	-0.0006574	1.07e-98	8.42e-93	-0.000180154	0.118692	0.667566	chr19	10196388	N_Shore	TSS1500;TSS1500			TSS1500;TSS1500	C19orf66;C19orf66	ENST00000253110.10;ENST00000397881.3	C19orf66	0.000395238
cg10585421	-0.000686598	7.4e-80	2.91e-74	-0.000760321	6.56e-87	2.59e-81	-3.1e-05	0.808534	0.983693	chr8	52850164	OpenSea				5'UTR;5'UTR	RP11-110G21.1;RP11-110G21.1	ENST00000518942.1;ENST00000535440.1	RP11-110G21.1	0.000686598
cg22171829	0.00137027	5.89e-72	1.54e-66	0.00152782	9.33e-77	2.45e-71	5.06e-05	0.791168	0.981643	chr7	95225520	Island	1stExon			TSS1500;1stExon;5'UTR;ExonBnd	PDK4;AC002451.3;PDK4;PDK4;PDK4;PDK4	ENST00000473301.1;ENST00000416502.1;ENST00000473301.1;ENST00000005178.5;ENST00000542888.1;ENST00000542888.1	PDK4;AC002451.3	0.00137027
cg10897746	-5.95e-05	5.1e-51	8.04e-46	-9.99e-05	4.46e-53	5.02e-48	-8.91e-06	0.646146	0.960763	chr3	176534885	OpenSea	TSS200			TSS200;3'UTR	RP11-255G21.1;RP11-644C3.1	ENST00000451289.1;ENST00000428516.1	RP11-255G21.1;RP11-644C3.1	5.95e-05
cg06959021	-0.000767953	8e-44	9e-39	-0.00114459	2.08e-49	2.05e-44	-1.94e-05	0.89791	0.992133	chr12	110348880	OpenSea	Body;Body		Gene_Associated	ExonBnd	TCHP;TCHP	ENST00000549550.1;ENST00000544838.1	TCHP	0.000767953
cg10444806	0.00117188	3.38e-42	3.33e-37	0.00118995	1.12e-42	8.81e-38	0.000100446	0.918637	0.994013	chr17	38084428	S_Shore	TSS1500		Promoter_Associated	TSS1500;TSS1500	ORMDL3;ORMDL3	ENST00000394169.1;ENST00000304046.2	ORMDL3	0.00117188
cg11199642	-1.38e-05	4.82e-42	4.22e-37	-0.000240933	1.15e-65	2.27e-60	-2.55e-06	0.826716	0.985426	chr14	100405934	OpenSea	Body;Body				EML1	ENST00000553313.1	EML1	1.38e-05
cg10050157	-6.54e-05	1.67e-38	1.19e-33	-8.03e-05	1.81e-39	1.1e-34	-3.05e-05	0.0160262	0.312582	chr14	72926303	OpenSea	Body			TSS200;5'UTR	RGS6;RGS6;RGS6	ENST00000535521.1;ENST00000553690.1;ENST00000555368.1	RGS6	6.54e-05
cg21128787	-8.84e-05	2.91e-38	1.91e-33	-0.000128161	1.87e-41	1.34e-36	-3.22e-05	0.140976	0.701908	chr2	11076220	OpenSea								8.84e-05
cg11422376	-0.00014903	1.3e-35	7.32e-31	-0.000182698	1.67e-38	9.41e-34	-1.29e-05	0.843772	0.98745	chr13	106752018	OpenSea								0.00014903
cg26067655	-0.000237226	2.72e-35	1.43e-30	-0.000263105	1.29e-36	6.37e-32	-6.39e-05	0.327565	0.862387	chr3	13920580	Island	Body							0.000237226
cg22442430	-0.000841484	6.02e-33	2.96e-28	-0.00138072	3.88e-36	1.8e-31	-0.000318838	0.222	0.792635	chr1	25876626	OpenSea	Body				LDLRAP1	ENST00000485476.1	LDLRAP1	0.000841484
cg12049803	-0.000580771	1.79e-32	8.3e-28	-0.00060715	6.63e-33	2.49e-28	-0.000229807	0.414123	0.900956	chr6	88003407	OpenSea	5'UTR			5'UTR;5'UTR	GJB7;GJB7	ENST00000296882.3;ENST00000525899.1	GJB7	0.000580771
cg14747669	-8.34e-05	8.74e-32	3.82e-27	-0.000102668	2.06e-31	6.48e-27	-5.74e-05	0.108879	0.649975	chr3	34192600	OpenSea								8.34e-05
cg13028471	7.16e-05	9.41e-31	3.9e-26	8.64e-05	4.65e-31	1.31e-26	3.53e-05	0.0673209	0.553292	chr4	139163535	OpenSea	TSS200			TSS200	SLC7A11	ENST00000280612.5	SLC7A11	7.16e-05
cg20330296	3.95e-05	2.25e-30	8.85e-26	4.4e-05	3.6e-31	1.05e-26	6.03e-06	0.608049	0.953892	chr19	1383349	N_Shore	TSS1500		Promoter_Associated	TSS1500;TSS1500;TSS1500;TSS1500;TSS1500;TSS200	NDUFS7;NDUFS7;NDUFS7;NDUFS7;NDUFS7;NDUFS7;NDUFS7;NDUFS7;NDUFS7;NDUFS7;NDUFS7	ENST00000233627.9;ENST00000545446.1;ENST00000546172.1;ENST00000543289.1;ENST00000538662.1;ENST00000436115.2;ENST00000534853.1;ENST00000450862.2;ENST00000414651.2;ENST00000538929.1;ENST00000546283.1	NDUFS7	3.95e-05
cg27448230	-0.000649314	3.94e-29	1.48e-24	-0.000727074	9.68e-32	3.18e-27	-6.31e-05	0.701843	0.969323	chr17	1466774	S_Shore	TSS1500			TSS1500	PITPNA;PITPNA;PITPNA;PITPNA;PITPNA;PITPNA	ENST00000573231.1;ENST00000576722.1;ENST00000575288.1;ENST00000576761.1;ENST00000576010.1;ENST00000313486.7	PITPNA	0.000649314
cg08530544	-0.000262544	1.61e-28	5.75e-24	-0.000294982	2.33e-30	6.13e-26	-6.06e-05	0.354932	0.876529	chr17	48917789	Island	Body			3'UTR	RP11-506D12.5	ENST00000572491.1	RP11-506D12.5	0.000262544
cg22687873	-0.000314871	3.43e-28	1.17e-23	-0.000323603	3.76e-28	8.46e-24	-0.000136404	0.310967	0.853629	chr10	12211796	OpenSea	Body;3'UTR;Body;Body			3'UTR;3'UTR;3'UTR;5'UTR	NUDT5;SEC61A2;SEC61A2;NUDT5;NUDT5;SEC61A2	ENST00000476462.1;ENST00000475268.1;ENST00000304267.8;ENST00000378940.3;ENST00000378952.3;ENST00000495368.1	NUDT5;SEC61A2	0.000314871
cg20609224	-0.000256561	3.78e-28	1.19e-23	-0.000282726	3.94e-29	9.71e-25	-3.94e-05	0.660029	0.963188	chr2	219093399	OpenSea	Body;Body				ARPC2;ARPC2;ARPC2;ARPC2;ARPC2;ARPC2;ARPC2;ARPC2;ARPC2	ENST00000471355.1;ENST00000484961.1;ENST00000489598.1;ENST00000491780.1;ENST00000478612.1;ENST00000480062.1;ENST00000465395.1;ENST00000472753.1;ENST00000414983.1	ARPC2	0.000256561
cg25358264	0.000106071	3.75e-28	1.19e-23	0.000193215	1.47e-28	3.4e-24	4.93e-05	0.544565	0.940416	chr18	3874271	OpenSea	1stExon;5'UTR;TSS200;Body;Body;Body;Body			1stExon;1stExon;1stExon;5'UTR;5'UTR;5'UTR;3'UTR	DLGAP1;DLGAP1;DLGAP1;DLGAP1;DLGAP1;DLGAP1;DLGAP1;DLGAP1	ENST00000400149.3;ENST00000400155.1;ENST00000400150.3;ENST00000400149.3;ENST00000400155.1;ENST00000400150.3;ENST00000498188.1;ENST00000478161.1	DLGAP1	0.000106071
cg24276095	5.85e-05	4.78e-28	1.45e-23	8.33e-05	6.49e-32	2.32e-27	4.4e-06	0.749491	0.976366	chr15	83876917	Island	TSS200		Promoter_Associated	TSS200;5'UTR	RP11-382A20.3;RP11-382A20.3;RP11-382A20.3;RP11-382A20.3;RP11-382A20.4	ENST00000568129.1;ENST00000563404.1;ENST00000563790.1;ENST00000299633.4;ENST00000565495.1	RP11-382A20.3;RP11-382A20.4	5.85e-05
cg21751146	1.72e-05	4.7e-27	1.37e-22	1.72e-05	1.27e-26	2.38e-22	1.9e-05	0.139486	0.699669	chr3	39149389	Island	Body;TSS1500;Body		Promoter_Associated	1stExon;5'UTR;TSS1500;TSS1500	GORASP1;GORASP1;GORASP1;GORASP1;GORASP1;TTC21A;GORASP1;GORASP1;GORASP1;GORASP1;GORASP1;GORASP1;GORASP1;GORASP1;GORASP1;GORASP1;GORASP1;GORASP1;GORASP1;GORASP1;TTC21A;TTC21A;TTC21A	ENST00000416741.1;ENST00000437458.1;ENST00000319283.3;ENST00000431601.1;ENST00000319283.3;ENST00000490036.1;ENST00000453680.1;ENST00000470910.1;ENST00000493851.1;ENST00000427459.1;ENST00000473827.1;ENST00000488479.1;ENST00000452389.2;ENST00000493938.1;ENST00000469471.1;ENST00000413243.1;ENST00000411813.1;ENST00000441302.2;ENST00000479927.1;ENST00000441081.1;ENST00000479954.1;ENST00000493337.1;ENS…	GORASP1;TTC21A	1.72e-05
cg08505133	-0.00056351	4.32e-26	1.13e-21	-0.000873902	1.74e-33	7.2e-29	-0.000194601	0.143712	0.705666	chr1	205391150	OpenSea	1stExon;1stExon;1stExon;1stExon;Body;5'UTR;5'UTR;5'UTR;5'UTR			TSS1500;1stExon;1stExon;1stExon;3'UTR;5'UTR;5'UTR;5'UTR	LEMD1;LEMD1;LEMD1;LEMD1;LEMD1;LEMD1;LEMD1;LEMD1;LEMD1	ENST00000367152.1;ENST00000476884.1;ENST00000367153.4;ENST00000367151.2;ENST00000476884.1;ENST00000495594.1;ENST00000367153.4;ENST00000367151.2;ENST00000367154.1	LEMD1	0.00056351
cg04767060	-0.000587072	5.36e-26	1.36e-21	-0.0011141	2.99e-37	1.57e-32	-0.000169639	0.0966467	0.625239	chr1	204403606	OpenSea	Body			TSS200;5'UTR	PIK3C2B;RP11-739N20.2	ENST00000391949.1;ENST00000443515.1	PIK3C2B;RP11-739N20.2	0.000587072
cg02547494	-7.59e-05	1.86e-25	4.31e-21	-0.000212446	5.88e-34	2.57e-29	-1.03e-05	0.73125	0.97377	chr19	12164421	S_Shore	TSS1500			TSS1500;TSS1500	ZNF878;CTD-2006C1.10	ENST00000547628.1;ENST00000547473.1	ZNF878;CTD-2006C1.10	7.59e-05
cg05657982	-0.000251123	3.79e-25	8.52e-21	-0.000301869	5.26e-27	1.06e-22	-5.98e-05	0.261552	0.823554	chr11	111950442	OpenSea	Body;Body;Body;Body;Body;Body;Body			TSS1500	C11orf57	ENST00000393048.3	C11orf57	0.000251123
cg14545217	-0.000407797	2.37e-24	5.18e-20	-0.00048389	7.38e-26	1.26e-21	-4.5e-05	0.694433	0.968241	chr3	43259422	OpenSea								0.000407797
cg13049359	-0.000117182	2.55e-24	5.43e-20	-0.000191665	2.56e-25	3.74e-21	-4.6e-05	0.233228	0.801664	chr4	188891490	OpenSea								0.000117182
cg25450482	0.000386119	4.37e-24	8.82e-20	0.000516357	8.33e-25	1.15e-20	0.000185483	0.138266	0.697873	chr19	34895039	N_Shore	TSS1500		Promoter_Associated	TSS1500	PDCD2L	ENST00000246535.1	PDCD2L	0.000386119
cg11097416	-0.000277359	8.09e-24	1.55e-19	-0.000434517	1.14e-26	2.19e-22	-6.46e-05	0.410596	0.899622	chr1	2179243	OpenSea	Body			TSS200	SKI;SKI	ENST00000478223.2;ENST00000508416.1	SKI	0.000277359
cg17671097	-0.000142746	1.06e-23	1.94e-19	-0.000180526	2.76e-25	3.96e-21	-3.92e-05	0.0895977	0.610062	chr4	99608240	OpenSea								0.000142746
cg04499272	-0.00100225	2.07e-23	3.7e-19	-0.00114515	3.91e-26	7e-22	-0.000122771	0.642695	0.960162	chr5	96298625	OpenSea	5'UTR;Body		Unclassified	TSS200;5'UTR	Y_RNA;LNPEP	ENST00000364014.1;ENST00000395770.3	Y_RNA;LNPEP	0.00100225
cg01535980	-0.000105212	2.56e-23	4.47e-19	-0.000204335	2.03e-25	3.09e-21	-4.51e-05	0.175553	0.746313	chr9	140708214	N_Shore	Body		Gene_Associated_Cell_type_specific		EHMT1;EHMT1	ENST00000483653.1;ENST00000488242.1	EHMT1	0.000105212
cg03552688	-9.3e-05	4.16e-23	6.97e-19	-0.000141201	3.12e-23	3.57e-19	-5.64e-05	0.262711	0.824274	chr3	138822369	OpenSea	TSS1500			TSS1500;5'UTR	BPESC1;MRPS22	ENST00000418282.1;ENST00000495075.1	BPESC1;MRPS22	9.3e-05
cg21571160	-0.000871282	4.85e-23	7.95e-19	-0.00104152	1.07e-25	1.76e-21	-0.000105181	0.690387	0.967586	chr1	207262553	OpenSea	5'UTR;TSS200;5'UTR;TSS200;TSS200			TSS1500;5'UTR;TSS200;TSS200;TSS200	C4BPB;C4BPB;C4BPB;C4BPB;C4BPB;C4BPB;C4BPB	ENST00000451804.2;ENST00000367078.3;ENST00000492730.1;ENST00000452902.1;ENST00000243611.5;ENST00000367076.3;ENST00000391923.1	C4BPB	0.000871282
cg15193475	-0.000215562	6.96e-23	1.12e-18	-0.000312665	7.97e-25	1.12e-20	-2.47e-05	0.742141	0.975267	chr15	80998711	OpenSea	Body			5'UTR;5'UTR	FAM108C1;FAM108C1;FAM108C1	ENST00000560609.1;ENST00000559506.1;ENST00000560126.1	FAM108C1	0.000215562
cg12107692	4.16e-05	8.66e-23	1.36e-18	8.46e-05	3.89e-28	8.52e-24	5.75e-06	0.607864	0.953863	chr19	50168026	Island	Body;TSS1500;TSS1500		Promoter_Associated	1stExon;1stExon;TSS1500;TSS1500	IRF3;IRF3;BCL2L12;BCL2L12	ENST00000377135.4;ENST00000309877.6;ENST00000441864.1;ENST00000246784.3	IRF3;BCL2L12	4.16e-05
cg24312582	-0.000230578	1.15e-22	1.74e-18	-0.000303094	9.14e-26	1.53e-21	-9.03e-05	0.0280273	0.396066	chr2	69962598	OpenSea			Unclassified_Cell_type_specific	5'UTR	AC092431.1;ANXA4	ENST00000418066.2;ENST00000477632.1	AC092431.1;ANXA4	0.000230578
cg03283104	-2.12e-05	1.62e-22	2.41e-18	-5.07e-05	7.49e-24	9.52e-20	-7.55e-06	0.430611	0.907041	chr21	32502711	OpenSea	Body			3'UTR	TIAM1;TIAM1;TIAM1	ENST00000423206.1;ENST00000491927.1;ENST00000399841.1	TIAM1	2.12e-05
cg21144589	-0.000262311	4.04e-22	5.88e-18	-0.000299942	1.08e-23	1.3e-19	-6.89e-05	0.539847	0.939114	chr7	148992974	S_Shore	Body			5'UTR	ZNF783;RP4-800G7.2;ZNF783;RP4-800G7.2	ENST00000378052.1;ENST00000416232.1;ENST00000481519.1;ENST00000480864.1	ZNF783;RP4-800G7.2	0.000262311
cg21301805	-0.000875066	4.16e-22	5.96e-18	-0.000986018	5.91e-22	6.21e-18	-0.00053513	0.0532778	0.508675	chr1	119534644	N_Shore								0.000875066
cg21986027	-0.000201387	5.8e-22	8.15e-18	-0.000264815	7.74e-23	8.47e-19	-5.83e-05	0.320187	0.858681	chr6	169238138	OpenSea								0.000201387
cg23330006	-0.000374752	2.27e-21	3.03e-17	-0.000437626	1.46e-21	1.44e-17	-0.000171777	0.314899	0.85572	chr12	106507713	OpenSea	Body							0.000374752
cg22005832	7.12e-05	3.27e-21	4.29e-17	0.000110347	1.55e-25	2.49e-21	1.14e-05	0.392826	0.892739	chr5	72111969	N_Shore	TSS1500			TSS1500;TSS1500;TSS1500;TSS200;3'UTR	TNPO1;TNPO1;TNPO1;TNPO1;TNPO1;TNPO1;CTD-2631K10.1	ENST00000454282.1;ENST00000515483.1;ENST00000520850.1;ENST00000523768.1;ENST00000518279.1;ENST00000337273.5;ENST00000507957.1	TNPO1;CTD-2631K10.1	7.12e-05
cg02311540	0.000300164	7.45e-21	9.46e-17	0.000359029	2.86e-23	3.32e-19	5.81e-05	0.394769	0.893542	chr15	76030565	Island	Body		Promoter_Associated	1stExon;5'UTR;3'UTR	AC019294.2;RP11-24M17.4;RP11-24M17.7	ENST00000543887.1;ENST00000565686.1;ENST00000501931.1	AC019294.2;RP11-24M17.4;RP11-24M17.7	0.000300164
cg24018799	-8.67e-05	1.31e-20	1.61e-16	-0.000116629	1.36e-21	1.35e-17	-8.4e-06	0.689994	0.967544	chr5	172744616	OpenSea	3'UTR			3'UTR	STC2	ENST00000265087.4	STC2	8.67e-05
cg22906878	-0.00045856	1.34e-20	1.62e-16	-0.000663262	2.53e-25	3.74e-21	-3.29e-05	0.799883	0.982591	chr8	141858104	OpenSea	Body;Body;Body			TSS1500;5'UTR	PTK2;PTK2;PTK2;PTK2;PTK2	ENST00000342207.5;ENST00000521791.1;ENST00000523067.1;ENST00000519993.1;ENST00000395221.3	PTK2	0.00045856
cg03987752	-0.000804973	1.52e-20	1.81e-16	-0.000947591	7.3e-23	8.11e-19	-0.000158173	0.537549	0.938559	chr10	119113856	OpenSea	Body				PDZD8	ENST00000489491.1	PDZD8	0.000804973
cg01634146	-2.74e-05	3.23e-20	3.8e-16	-5.31e-05	4.65e-21	4.46e-17	-7.77e-06	0.48905	0.925857	chr19	13127389	S_Shelf	Body							2.74e-05
cg27007264	-5.49e-05	5.67e-20	6.57e-16	-0.000164643	5.91e-24	7.77e-20	-7.51e-06	0.680411	0.966018	chr3	124672684	OpenSea				TSS200	MUC13	ENST00000497378.1	MUC13	5.49e-05
cg16730293	-0.00041869	1.28e-19	1.42e-15	-0.000593348	1.37e-22	1.47e-18	-0.000118086	0.112425	0.656775	chr19	42635518	N_Shore	TSS1500;Body;Body;Body;Body			TSS1500	CTC-378H22.1;POU2F2;POU2F2;POU2F2	ENST00000527895.1;ENST00000558596.1;ENST00000524801.1;ENST00000532176.1	CTC-378H22.1;POU2F2	0.00041869
cg06299157	-0.000803422	1.73e-19	1.9e-15	-0.000967453	6.44e-23	7.25e-19	-0.000229803	0.31116	0.853729	chr11	27860778	OpenSea				3'UTR	RP11-587D21.4	ENST00000530663.1	RP11-587D21.4	0.000803422
cg16613349	-3.09e-05	2.73e-19	2.9e-15	-0.000133791	1.86e-23	2.23e-19	-1.62e-05	0.445225	0.911856	chr1	25878370	OpenSea	Body			TSS1500	LDLRAP1;LDLRAP1	ENST00000485476.1;ENST00000488127.1	LDLRAP1	3.09e-05
cg02066994	9.16e-05	3.21e-19	3.33e-15	0.000261245	1.18e-20	1.08e-16	5.73e-05	0.00217264	0.121683	chr5	32313358	Island	TSS1500		Promoter_Associated	TSS1500;TSS1500;TSS1500	MTMR12;MTMR12;MTMR12;MTMR12;MTMR12	ENST00000513622.1;ENST00000280285.5;ENST00000264934.5;ENST00000505419.1;ENST00000382142.3	MTMR12	9.16e-05
cg24068440	5.68e-05	5.34e-19	5.46e-15	5.94e-05	9.53e-19	6.48e-15	2.87e-05	0.192693	0.76417	chr16	3174435	Island			Promoter_Associated	3'UTR;3'UTR	RP11-473M20.14;RP11-473M20.14	ENST00000576490.1;ENST00000575139.1	RP11-473M20.14	5.68e-05
cg27246827	-0.000741517	5.63e-19	5.69e-15	-0.000811054	9.57e-20	7.86e-16	-0.000279075	0.191898	0.763453	chr18	2998127	OpenSea	5'UTR			5'UTR	LPIN2	ENST00000261596.3	LPIN2	0.000741517
cg15039233	-0.0002962	6.18e-19	6.08e-15	-0.00031431	3.09e-19	2.3e-15	-6.3e-05	0.806913	0.983541	chr3	128186636	OpenSea	TSS1500;Body			TSS1500;TSS1500;5'UTR	DNAJB8;DNAJB8;DNAJB8-AS1	ENST00000469083.1;ENST00000319153.3;ENST00000471626.1	DNAJB8;DNAJB8-AS1	0.0002962
cg13309688	-8.56e-05	8.17e-19	7.94e-15	-0.000123678	1.21e-19	9.75e-16	-1.6e-05	0.753667	0.976827	chr5	111247510	OpenSea	TSS1500;Body;Body			TSS1500;5'UTR	NREP-AS1;NREP	ENST00000507222.1;ENST00000450761.2	NREP-AS1;NREP	8.56e-05
cg00730640	-4.74e-05	8.41e-19	8.07e-15	-0.000144024	1.61e-22	1.72e-18	-2.08e-05	0.0165828	0.317228	chr1	41503815	OpenSea	Body;Body;Body;Body;Body;Body;Body;Body			TSS1500	SCMH1;SCMH1;SCMH1;SCMH1	ENST00000489421.1;ENST00000472037.1;ENST00000460215.1;ENST00000498793.1	SCMH1	4.74e-05
cg13394991	-0.000445311	1.55e-18	1.45e-14	-0.000462174	6.47e-20	5.48e-16	-6.31e-06	0.929927	0.994757	chr2	146502809	OpenSea								0.000445311
cg09219196	-0.000119624	1.66e-18	1.54e-14	-0.000137104	1.3e-19	1.02e-15	-8.32e-06	0.754946	0.97701	chr12	53901441	OpenSea	TSS200			TSS1500;TSS200	NPFF;RP11-793H13.4;NPFF;NPFF	ENST00000448979.3;ENST00000546894.1;ENST00000448979.3;ENST00000267017.3	NPFF;RP11-793H13.4	0.000119624
cg26692563	-0.0001558	1.79e-18	1.61e-14	-0.000250771	5.84e-21	5.54e-17	-4.64e-05	0.176025	0.746901	chr20	54581646	S_Shore	TSS1500			TSS1500	CBLN4	ENST00000064571.2	CBLN4	0.0001558
cg20929476	-0.000166438	1.93e-18	1.71e-14	-0.000202064	2.55e-18	1.53e-14	-9.4e-05	0.0991194	0.630508	chr15	56284168	N_Shore	Body		Unclassified_Cell_type_specific	3'UTR	NEDD4;NEDD4	ENST00000508075.1;ENST00000557845.1	NEDD4	0.000166438
cg27399685	-7.52e-05	3.19e-18	2.76e-14	-7.84e-05	3.83e-18	2.22e-14	-4.47e-05	0.322868	0.859873	chr12	56074351	OpenSea	TSS1500			TSS1500	METTL7B	ENST00000394252.3	METTL7B	7.52e-05
cg15127733	-0.000840099	3.51e-18	3e-14	-0.00104515	1.72e-21	1.67e-17	-9.79e-05	0.67019	0.964511	chr20	3713584	S_Shore	5'UTR			5'UTR;5'UTR;5'UTR	HSPA12B;HSPA12B;HSPA12B	ENST00000254963.2;ENST00000542646.1;ENST00000399701.1	HSPA12B	0.000840099
cg08264507	-0.00101008	4.6e-18	3.81e-14	-0.00116184	1.67e-18	1.04e-14	-0.000504472	0.113699	0.659382	chr17	53827753	N_Shore	TSS1500;TSS1500			TSS1500;TSS1500;TSS1500;TSS1500	PCTP;PCTP;PCTP;PCTP;PCTP	ENST00000575222.1;ENST00000576183.1;ENST00000573500.1;ENST00000417982.2;ENST00000325214.6	PCTP	0.00101008
cg06830971	-7.13e-05	9.69e-18	7.87e-14	-7.63e-05	5.35e-18	2.99e-14	-1.96e-05	0.621726	0.956243	chr17	76890776	OpenSea	Body			5'UTR	TIMP2	ENST00000536189.1	TIMP2	7.13e-05
cg04685003	-8.34e-05	1e-17	8.04e-14	-8.94e-05	1.3e-18	8.26e-15	-3.83e-05	0.340344	0.869272	chr17	57696515	N_Shore	TSS1500		Unclassified	TSS1500	CLTC;CLTC	ENST00000393043.1;ENST00000472129.1	CLTC	8.34e-05
cg23542113	-0.000102471	1.06e-17	8.46e-14	-0.000133085	1.36e-18	8.56e-15	-3.15e-05	0.368759	0.88265	chr7	66415909	OpenSea	Body				C7orf42	ENST00000484751.1	C7orf42	0.000102471
cg14015877	-0.000264924	1.44e-17	1.13e-13	-0.000364735	2.19e-19	1.66e-15	-3.92e-05	0.590362	0.95067	chr19	51262154	OpenSea								0.000264924
cg14535709	-2.41e-05	1.51e-17	1.18e-13	-5.12e-05	9.79e-19	6.6e-15	-1.44e-05	0.044705	0.475962	chr14	105994897	Island	5'UTR		Promoter_Associated	5'UTR;5'UTR;TSS200	TMEM121;TMEM121;TMEM121	ENST00000392519.2;ENST00000552019.1;ENST00000431372.1	TMEM121	2.41e-05
cg10519004	-0.000151733	1.84e-17	1.42e-13	-0.000280555	1.38e-18	8.63e-15	-9.66e-05	0.19275	0.764184	chr1	3314443	S_Shelf	Body;Body		Unclassified_Cell_type_specific					0.000151733
cg27193021	-5e-05	1.86e-17	1.42e-13	-0.000104426	4.18e-30	1.06e-25	-2.41e-07	0.992035	0.999429	chr11	14284425	S_Shelf	Body			3'UTR	SPON1;SPON1;RP11-21L19.1	ENST00000526298.1;ENST00000526298.1;ENST00000534587.1	SPON1;RP11-21L19.1	5e-05
cg16845172	-0.000194346	2.72e-17	2.06e-13	-0.000217886	4.5e-18	2.53e-14	-2.36e-05	0.610323	0.95432	chr2	240425983	OpenSea								0.000194346
cg03412702	-0.000159967	2.86e-17	2.14e-13	-0.000242458	3.4e-19	2.46e-15	-4.69e-05	0.326108	0.861714	chr15	72406007	N_Shelf	TSS1500;5'UTR			TSS1500;5'UTR;5'UTR;5'UTR	SENP8;MYO9A;MYO9A;MYO9A;MYO9A;MYO9A;MYO9A	ENST00000542035.2;ENST00000567560.1;ENST00000566885.1;ENST00000564571.1;ENST00000356056.5;ENST00000569314.1;ENST00000564931.1	SENP8;MYO9A	0.000159967
cg12584735	-0.000172664	2.93e-17	2.18e-13	-0.000251379	1.31e-19	1.03e-15	-9e-06	0.791385	0.981674	chr3	89350961	OpenSea	Body;Body							0.000172664
cg08443567	-0.00013496	3.01e-17	2.21e-13	-0.000194287	1.6e-15	5.14e-12	-9e-05	0.00156698	0.102585	chr1	44385487	OpenSea	3'UTR;Body;Body;Body;Body;Body;Body;Body;Body;Body;Body;Body;Body;Body;Body;Body;Body;Body;Body;Body;Body;Body;Body;Body;Body			3'UTR;5'UTR	ST3GAL3;ST3GAL3;ST3GAL3;ST3GAL3;ST3GAL3;ST3GAL3;ST3GAL3;ST3GAL3	ENST00000495482.1;ENST00000489897.1;ENST00000530154.1;ENST00000533997.1;ENST00000490541.1;ENST00000372366.1;ENST00000469715.1;ENST00000461375.1	ST3GAL3	0.00013496
cg15961889	-6.45e-05	6e-17	4.33e-13	-0.0001445	6.36e-21	5.97e-17	-9.79e-06	0.365996	0.881581	chr10	99472848	N_Shore	TSS1500			TSS1500	MARVELD1;MARVELD1;MARVELD1	ENST00000434038.1;ENST00000285605.6;ENST00000451097.1	MARVELD1	6.45e-05
cg06922305	-0.000221908	6.17e-17	4.41e-13	-0.000781037	8.99e-18	4.78e-14	-2.4e-05	0.682524	0.966349	chr2	85842499	N_Shore	TSS1500			TSS1500;TSS1500;TSS1500;TSS1500;TSS1500;5'UTR	USP39;USP39;USP39;USP39;USP39;USP39;USP39;USP39;USP39;USP39;USP39;USP39	ENST00000474572.2;ENST00000465282.1;ENST00000409268.1;ENST00000409025.1;ENST00000455732.1;ENST00000409470.1;ENST00000323701.6;ENST00000458268.1;ENST00000409766.3;ENST00000493829.1;ENST00000491659.1;ENST00000459775.1	USP39	0.000221908
cg20256220	-0.000144656	1.08e-16	7.58e-13	-0.00016812	1.26e-16	5.47e-13	-6.26e-05	0.0574765	0.52358	chr15	101595211	S_Shore	Body			TSS200;3'UTR	LRRK1;RP11-505E24.2;LRRK1;LRRK1	ENST00000542170.1;ENST00000559857.1;ENST00000525284.1;ENST00000531270.1	LRRK1;RP11-505E24.2	0.000144656
cg12404837	-5.3e-05	1.09e-16	7.58e-13	-7.67e-05	3.32e-19	2.44e-15	-7.83e-06	0.561708	0.944464	chr7	2130633	OpenSea	Body;Body;Body		Unclassified_Cell_type_specific		MAD1L1;MAD1L1;MAD1L1;MAD1L1	ENST00000491858.1;ENST00000464742.1;ENST00000421113.1;ENST00000444373.2	MAD1L1	5.3e-05
cg04212926	-0.000420219	1.47e-16	1.02e-12	-0.000489165	5.22e-17	2.42e-13	-0.000213093	0.0403597	0.457581	chr1	45190912	S_Shore	Body			5'UTR	C1orf228;RP4-678E16.4;C1orf228	ENST00000418779.1;ENST00000568406.1;ENST00000357508.1	C1orf228;RP4-678E16.4	0.000420219
cg18224143	-5.4e-05	1.78e-16	1.21e-12	-6.94e-05	2.17e-17	1.08e-13	-1.66e-05	0.149387	0.713755	chr1	150809982	OpenSea	Body;Body;Body;Body;Body			TSS1500	ARNT;ARNT	ENST00000468970.1;ENST00000497108.2	ARNT	5.4e-05
cg17848838	0.00323256	2.32e-16	1.55e-12	0.00367461	3.2e-17	1.55e-13	0.000627752	0.735874	0.974457	chr20	43379406	Island	Body		Unclassified_Cell_type_specific	TSS1500	RP4-781B1.2	ENST00000439786.1	RP4-781B1.2	0.00323256
cg23606460	6.27e-05	2.68e-16	1.76e-12	6.61e-05	4.13e-16	1.59e-12	3.31e-05	0.259141	0.821679	chr12	45937762	OpenSea			Unclassified_Cell_type_specific		RP11-352M15.1	ENST00000551229.1	RP11-352M15.1	6.27e-05
cg08655016	-0.000680647	2.87e-16	1.87e-12	-0.00077567	4.22e-18	2.43e-14	-7.71e-05	0.758015	0.977559	chr9	139971375	N_Shore	TSS1500			TSS1500;TSS1500;TSS1500	UAP1L1;UAP1L1;UAP1L1	ENST00000409858.3;ENST00000476184.1;ENST00000360271.3	UAP1L1	0.000680647
cg21515023	-6.92e-05	2.91e-16	1.88e-12	-8.23e-05	1.09e-19	8.89e-16	-8.57e-06	0.465015	0.918213	chr5	1253833	Island	3'UTR;3'UTR			3'UTR;3'UTR	TERT;TERT;TERT	ENST00000310581.5;ENST00000484238.2;ENST00000296820.5	TERT	6.92e-05
cg18170071	-0.00121051	3.33e-16	2.13e-12	-0.00128808	3.1e-16	1.24e-12	-0.00062814	0.216253	0.787277	chr7	127255970	OpenSea	TSS200			TSS200;TSS1500;1stExon	PAX4;PAX4;PAX4;PAX4	ENST00000477423.1;ENST00000341640.2;ENST00000483494.1;ENST00000338516.3	PAX4	0.00121051
cg00087023	-5.68e-05	3.38e-16	2.14e-12	-0.000191661	2.35e-10	2e-07	-4.79e-05	5.9e-09	2.79e-05	chr16	2812825	S_Shore	Body				SRRM2	ENST00000576674.1	SRRM2	5.68e-05
cg16570917	-0.000339624	4.25e-16	2.66e-12	-0.00042031	5.2e-16	1.96e-12	-0.000159238	0.0862605	0.603171	chr1	43996062	N_Shore	TSS1500;TSS1500			TSS1500;TSS1500	PTPRF;PTPRF;PTPRF;PTPRF;PTPRF	ENST00000359947.4;ENST00000438120.1;ENST00000436724.1;ENST00000496043.1;ENST00000481019.1	PTPRF	0.000339624
cg15921945	-0.000722598	4.39e-16	2.72e-12	-0.000870026	4.74e-15	1.4e-11	-0.000458466	0.00126019	0.0904431	chr20	31885434	OpenSea	Body			TSS1500;TSS1500	BPIFB1;BPIFB1	ENST00000464032.1;ENST00000375378.1	BPIFB1	0.000722598
cg11484936	-0.000201107	5.02e-16	3.06e-12	-0.000207092	1.94e-15	6.2e-12	-0.00015591	0.0795718	0.587087	chr3	168060761	OpenSea	Body				EGFEM1P;EGFEM1P	ENST00000502778.1;ENST00000511230.2	EGFEM1P	0.000201107
cg09232813	-0.000688738	5.21e-16	3.13e-12	-0.000829879	3.3e-18	1.93e-14	-0.000140549	0.456632	0.91566	chr16	74763653	OpenSea	Body			3'UTR;5'UTR	FA2H;FA2H	ENST00000569949.1;ENST00000544337.1	FA2H	0.000688738
cg19434066	-5.97e-05	5.22e-16	3.13e-12	-6.26e-05	2.4e-16	9.81e-13	-2.17e-05	0.328478	0.862755	chr12	121790083	Island	1stExon;5'UTR		Promoter_Associated	1stExon;1stExon;1stExon;3'UTR	ANAPC5;ANAPC5;ANAPC5;ANAPC5;ANAPC5;ANAPC5;ANAPC5;ANAPC5;ANAPC5;ANAPC5;ANAPC5;ANAPC5;ANAPC5;ANAPC5	ENST00000536416.1;ENST00000545801.1;ENST00000544442.1;ENST00000534976.1;ENST00000545801.1;ENST00000543649.1;ENST00000544442.1;ENST00000541887.1;ENST00000539871.1;ENST00000536416.1;ENST00000261819.3;ENST00000536837.1;ENST00000534976.1;ENST00000543649.1	ANAPC5	5.97e-05
cg01999922	-0.000486912	5.83e-16	3.48e-12	-0.000563908	5.36e-16	2e-12	-0.000195753	0.354556	0.876392	chr2	43793396	OpenSea	Body;Body;Body;Body;Body			3'UTR	THADA;THADA;THADA;THADA	ENST00000403856.1;ENST00000474159.2;ENST00000398653.1;ENST00000408045.2	THADA	0.000486912
cg08619712	-0.000352691	7.69e-16	4.56e-12	-0.000401807	1.01e-17	5.32e-14	-9.94e-05	0.335845	0.866599	chr11	2288051	N_Shelf			Unclassified_Cell_type_specific					0.000352691
cg11605355	0.000422616	8.09e-16	4.76e-12	0.000580427	1.21e-16	5.28e-13	3.66e-05	0.786467	0.981097	chr6	110798193	Island	TSS1500			TSS1500;TSS1500;TSS1500	CTA-331P3.1;SLC22A16;SLC22A16;SLC22A16;SLC22A16;SLC22A16	ENST00000569685.1;ENST00000424139.1;ENST00000437378.1;ENST00000434949.1;ENST00000456137.2;ENST00000368919.3	CTA-331P3.1;SLC22A16	0.000422616
cg09634641	-0.000720589	8.88e-16	5.18e-12	-0.0010659	1.26e-18	8.16e-15	-0.000340374	0.026266	0.386108	chr14	34528440	N_Shore				5'UTR	RP11-1007I4.1;EGLN3	ENST00000555922.1;ENST00000551935.1	RP11-1007I4.1;EGLN3	0.000720589
cg00359181	-0.000221524	9.97e-16	5.77e-12	-0.000297969	1.21e-16	5.28e-13	-9.56e-05	0.244894	0.811117	chr2	38893519	OpenSea	Body							0.000221524
cg14201324	-0.0001962	1.23e-15	7e-12	-0.000238635	2.71e-16	1.09e-12	-6.86e-05	0.530408	0.936814	chr8	10893965	OpenSea	TSS1500;Body			TSS1500	MIR598	ENST00000384868.1	MIR598	0.0001962
cg00541777	-0.00213404	1.28e-15	7.18e-12	-0.00305059	2.72e-18	1.61e-14	-0.000328384	0.4132	0.90068	chr2	3652840	OpenSea	TSS1500;TSS1500;TSS1500;TSS1500;Body;Body;Body;Body;Body;Body;Body		Unclassified_Cell_type_specific	TSS1500;TSS1500;TSS1500;5'UTR	COLEC11;AC010907.2;COLEC11;COLEC11	ENST00000403096.3;ENST00000456450.1;ENST00000402922.1;ENST00000487365.1	COLEC11;AC010907.2	0.00213404
cg11071514	-7.5e-05	1.28e-15	7.18e-12	-0.000131538	1.08e-17	5.66e-14	-2.82e-05	0.11313	0.658285	chr8	1729130	OpenSea	3'UTR			3'UTR	CLN8	ENST00000331222.4	CLN8	7.5e-05
cg22619784	-6.97e-05	1.33e-15	7.42e-12	-0.000139255	3.28e-20	2.87e-16	-7.86e-06	0.658866	0.963031	chr6	32793355	OpenSea	3'UTR;Body			3'UTR	TAP2	ENST00000374897.2	TAP2	6.97e-05
cg05962265	-0.000370651	1.74e-15	9.64e-12	-0.000401406	2.05e-15	6.45e-12	-0.000200934	0.150368	0.715041	chr16	88152064	N_Shore								0.000370651
cg10373887	0.000126542	1.85e-15	1.01e-11	4.77e-05	0.633545	0.921136	0.000129714	7.79e-16	1.23e-10	chr6	134274107	Island	TSS200		Promoter_Associated	TSS1500	TBPL1;TBPL1;TBPL1;TBPL1	ENST00000367871.1;ENST00000367869.1;ENST00000416965.1;ENST00000457715.1	TBPL1	0.000126542
cg11387990	3.08e-05	2.7e-15	1.46e-11	3.63e-05	2.07e-16	8.63e-13	8.51e-06	0.444238	0.911512	chr12	32260018	Island	TSS200;TSS200	high-CpG:32150922-32151530	Promoter_Associated	TSS1500;TSS200;3'UTR;5'UTR;1stExon;5'UTR;1stExon;TSS200	BICD1;BICD1;RP11-843B15.2;BICD1;BICD1;BICD1;BICD1;BICD1;BICD1	ENST00000551086.1;ENST00000548411.1;ENST00000551974.1;ENST00000551848.1;ENST00000551848.1;ENST00000550207.1;ENST00000550207.1;ENST00000281474.5;ENST00000395758.3	BICD1;RP11-843B15.2	3.08e-05
cg19490311	-7.18e-05	2.84e-15	1.52e-11	-0.000134163	5.2e-15	1.51e-11	-5.75e-05	0.0373808	0.443542	chr10	98895084	OpenSea	Body			3'UTR	ARHGAP19	ENST00000453547.2	ARHGAP19	7.18e-05
cg05059891	-0.000684587	3.64e-15	1.92e-11	-0.000624483	2.39e-10	2.01e-07	-0.000817464	1.97e-06	0.0017433	chr1	31289407	OpenSea				TSS1500	RP5-1125N11.1	ENST00000440358.1	RP5-1125N11.1	0.000684587
cg07741172	-0.000578461	4.19e-15	2.2e-11	-0.00059395	5.59e-15	1.62e-11	-0.000251416	0.296663	0.845068	chr21	45936901	OpenSea	TSS200;TSS200;Body;Body			TSS1500;TSS1500;TSS200	C21orf90;C21orf90;C21orf90	ENST00000354333.5;ENST00000465978.1;ENST00000330490.3	C21orf90	0.000578461
cg26236192	0.0012025	5.36e-15	2.77e-11	0.00128567	1.73e-15	5.53e-12	0.000350323	0.507774	0.931111	chr20	59379733	OpenSea								0.0012025
cg27175509	-0.000416725	5.59e-15	2.86e-11	-0.00044065	9.81e-14	2.16e-10	-0.000270204	0.00575393	0.196757	chr2	149891051	N_Shelf								0.000416725
cg23850112	-0.000270582	5.91e-15	3e-11	-0.000225899	1.27e-11	1.58e-08	-0.000887187	7.17e-05	0.0178582	chr3	40498671	Island	TSS200;TSS200		Promoter_Associated	TSS200;TSS1500;TSS200;TSS200;TSS200	RPL14;RPL14;RPL14;RPL14;RPL14;RPL14;RPL14;RPL14;RPL14;RPL14	ENST00000479563.1;ENST00000465280.1;ENST00000481798.1;ENST00000338970.6;ENST00000465325.1;ENST00000461368.1;ENST00000537430.1;ENST00000396203.2;ENST00000416518.1;ENST00000435633.1	RPL14	0.000270582
cg08980480	-0.000322782	6.82e-15	3.38e-11	-0.000618822	8.85e-16	3.06e-12	-0.000197127	0.377733	0.886522	chr12	6151702	OpenSea	Body				VWF	ENST00000538635.1	VWF	0.000322782
cg13824189	5.58e-05	6.78e-15	3.38e-11	6.87e-05	6.14e-11	6.24e-08	4.04e-05	1.12e-05	0.00553081	chr4	110651382	Island	TSS200		Promoter_Associated	TSS200;TSS1500	PLA2G12A;PLA2G12A;PLA2G12A	ENST00000243501.5;ENST00000507961.1;ENST00000502283.1	PLA2G12A	5.58e-05
cg22741315	-0.000194695	7.75e-15	3.81e-11	-0.000350105	5.44e-16	2.01e-12	-9.35e-05	0.187815	0.759336	chr15	83853385	OpenSea	Body			TSS200;5'UTR;5'UTR	RP11-382A20.4;RP11-382A20.3;RP11-382A20.3;RP11-382A20.3;RP11-382A20.4;RP11-382A20.4	ENST00000565495.1;ENST00000563790.1;ENST00000568129.1;ENST00000563404.1;ENST00000568634.1;ENST00000561498.1	RP11-382A20.4;RP11-382A20.3	0.000194695
cg17988640	-0.00138401	8.16e-15	3.99e-11	-0.00227106	8.75e-16	3.04e-12	-0.000847111	0.0236137	0.369358	chr17	7358474	OpenSea	Body			TSS1500	CHRNB1;CHRNB1	ENST00000575379.1;ENST00000573209.1	CHRNB1	0.00138401
cg05725797	0.000746549	8.27e-15	4.02e-11	0.000947542	6.54e-17	3.01e-13	0.000121227	0.654955	0.962384	chr7	6414202	Island	5'UTR;5'UTR;1stExon;1stExon	high-CpG:6380614-6380749	Promoter_Associated	5'UTR;1stExon;5'UTR;1stExon;1stExon;5'UTR	RAC1;RAC1;RAC1;RAC1;RAC1;RAC1	ENST00000348035.4;ENST00000348035.4;ENST00000356142.4;ENST00000356142.4;ENST00000488373.1;ENST00000488373.1	RAC1	0.000746549
cg04958192	-1.27e-05	8.48e-15	4.1e-11	-3.32e-05	7.31e-16	2.62e-12	-6.21e-06	0.602974	0.952878	chr3	61947561	OpenSea	Body							1.27e-05
cg11040552	-0.000161227	9.32e-15	4.47e-11	-0.000219471	3.39e-19	2.46e-15	-2.53e-05	0.0777631	0.582109	chr11	46824551	OpenSea	Body;Body			TSS1500;3'UTR	CKAP5;CKAP5	ENST00000532321.1;ENST00000378629.1	CKAP5	0.000161227
cg03092796	-0.000205626	9.74e-15	4.65e-11	-0.000351993	1.63e-19	1.26e-15	-2.2e-05	0.621675	0.956241	chr15	91454608	OpenSea	ExonBnd;Body			TSS1500;ExonBnd	MAN2A2;MAN2A2;MAN2A2;MAN2A2;MAN2A2;MAN2A2;MAN2A2;MAN2A2	ENST00000560192.1;ENST00000561047.1;ENST00000561240.1;ENST00000560505.1;ENST00000430376.2;ENST00000559374.1;ENST00000558171.1;ENST00000560451.1	MAN2A2	0.000205626
cg02670903	-0.000545765	1.05e-14	4.97e-11	-0.000735433	1.49e-15	4.82e-12	-9.35e-06	0.956285	0.996828	chr15	69325340	Island	Body;Body				NOX5	ENST00000527315.1	NOX5	0.000545765
cg14886010	-0.000785156	1.08e-14	5.08e-11	-0.000880042	3.91e-16	1.51e-12	-0.000142658	0.642112	0.960077	chr5	37376425	N_Shelf								0.000785156
cg08912657	-0.000291503	1.08e-14	5.08e-11	-0.000320343	1.21e-13	2.61e-10	-0.000186412	0.0090789	0.243168	chr5	159687515	OpenSea	Body;Body;Body			3'UTR	CCNJL	ENST00000377503.2	CCNJL	0.000291503
cg11473272	-0.000562764	1.11e-14	5.16e-11	-0.000712828	1.02e-05	0.0012219	-0.000547185	1.22e-10	1.71e-06	chr3	125146553	OpenSea								0.000562764
cg12209075	0.000714889	1.27e-14	5.9e-11	0.000731771	1.13e-13	2.45e-10	0.000607577	0.0291342	0.402346	chr12	6649896	Island	Body;Body;Body		Unclassified		IFFO1;IFFO1;IFFO1;IFFO1;IFFO1	ENST00000472558.2;ENST00000471408.1;ENST00000487279.2;ENST00000488007.1;ENST00000396830.2	IFFO1	0.000714889
cg05376601	-0.000122266	1.4e-14	6.41e-11	-0.000138665	3e-14	7.38e-11	-8.1e-05	0.123117	0.673929	chr16	68732574	S_Shore	3'UTR			3'UTR;3'UTR;5'UTR	CDH3;CDH3;CDH3;CDH3	ENST00000429102.2;ENST00000264012.4;ENST00000569080.1;ENST00000542274.1	CDH3	0.000122266
cg16084117	-2.93e-05	1.45e-14	6.62e-11	-5.8e-05	5.37e-16	2e-12	-8.09e-07	0.82132	0.984923	chr20	47188436	OpenSea								2.93e-05
cg14758445	-0.000208743	1.49e-14	6.75e-11	-2.16e-05	0.822824	0.970009	-0.000216976	6.07e-15	6.84e-10	chr10	47620188	OpenSea	ExonBnd;Body;Body			3'UTR	RP11-292F22.6	ENST00000454837.1	RP11-292F22.6	0.000208743
cg04642050	-9.48e-05	1.79e-14	7.95e-11	-5.89e-05	0.539726	0.88812	-9.56e-05	1.85e-14	1.33e-09	chr11	44376253	OpenSea								9.48e-05
cg22139983	-0.000966567	1.86e-14	8.19e-11	-0.00118385	5.28e-16	1.98e-12	-0.000286366	0.264839	0.825793	chr12	125255128	OpenSea								0.000966567
cg09705503	-0.000523381	1.99e-14	8.72e-11	-0.00077135	9.95e-19	6.61e-15	-7.7e-05	0.691701	0.967777	chr8	110594394	OpenSea	Body;Body;Body;Body;Body;Body;Body;Body;Body;Body;Body;Body;Body;Body;Body			TSS1500	SYBU;SYBU;SYBU;SYBU	ENST00000528735.1;ENST00000527707.1;ENST00000532594.1;ENST00000527664.1	SYBU	0.000523381
cg09523782	-0.000527662	2.26e-14	9.84e-11	-0.000905295	1.28e-14	3.44e-11	-0.000377743	0.156351	0.72258	chr7	5272064	S_Shelf	3'UTR;3'UTR;3'UTR;3'UTR;3'UTR		Gene_Associated	3'UTR	WIPI2	ENST00000288828.4	WIPI2	0.000527662
cg09559264	-0.000260337	2.36e-14	1.02e-10	-0.000298957	1.37e-14	3.65e-11	-0.00015824	0.124715	0.676574	chr6	7902543	OpenSea	Body;Body;Body			3'UTR	RP1-126E20.3	ENST00000439343.2	RP1-126E20.3	0.000260337
cg24681895	-0.000130581	2.43e-14	1.04e-10	-0.000307597	7.97e-18	4.36e-14	-2.53e-05	0.631541	0.958209	chr8	145743681	Island	TSS1500;5'UTR		Promoter_Associated	5'UTR;5'UTR;TSS1500	LRRC14;RECQL4;LRRC14;RECQL4;RECQL4;LRRC14;LRRC14;LRRC14;RECQL4;RECQL4;LRRC14	ENST00000525766.1;ENST00000524998.1;ENST00000531310.1;ENST00000534270.1;ENST00000534538.1;ENST00000527730.1;ENST00000529022.1;ENST00000292524.1;ENST00000428558.2;ENST00000532237.1;ENST00000530854.1	LRRC14;RECQL4	0.000130581
cg19390059	-0.000119908	2.42e-14	1.04e-10	-0.000181057	8.51e-18	4.6e-14	-6.4e-06	0.705905	0.969976	chr6	169682442	OpenSea								0.000119908
cg04850999	-0.00138764	2.49e-14	1.06e-10	-0.00159379	1.17e-15	3.87e-12	-0.00010402	0.892901	0.991734	chr10	77872084	Island	Body			5'UTR	C10orf11	ENST00000496424.1	C10orf11	0.00138764
cg06613203	8.67e-05	3.33e-14	1.4e-10	0.000115271	4.02e-14	9.6e-11	4.48e-05	0.108316	0.648845	chr19	50143480	Island	TSS200		Promoter_Associated	TSS200	RRAS	ENST00000246792.2	RRAS	8.67e-05
cg27207358	-5.53e-05	3.42e-14	1.43e-10	-6.35e-05	1.01e-14	2.77e-11	-1.86e-05	0.584042	0.949408	chr13	113279130	OpenSea								5.53e-05
cg00633413	-0.000293932	3.93e-14	1.64e-10	-0.000345418	1.25e-15	4.09e-12	-5.74e-05	0.532076	0.937262	chr12	58957879	OpenSea				5'UTR	RP11-362K2.2	ENST00000546977.1	RP11-362K2.2	0.000293932
cg19590916	-0.000599394	4.12e-14	1.71e-10	-0.000752503	3.75e-16	1.46e-12	-0.000192659	0.161245	0.728936	chr11	12069514	OpenSea				5'UTR	RP13-631K18.2	ENST00000531559.1	RP13-631K18.2	0.000599394
cg17793767	-0.000193283	4.33e-14	1.79e-10	-0.000203443	8.84e-14	1.97e-10	-0.00013036	0.0499666	0.496419	chr20	29962878	OpenSea				TSS1500	SNORA40	ENST00000390832.1	SNORA40	0.000193283
cg27140083	6.07e-05	5.08e-14	2.08e-10	6.99e-05	1.08e-14	2.96e-11	1.84e-05	0.298057	0.845789	chr15	75230280	Island	1stExon		Promoter_Associated	TSS200;1stExon;1stExon;1stExon;1stExon;1stExon	COX5A;COX5A;COX5A;COX5A;COX5A;COX5A	ENST00000568517.1;ENST00000564811.1;ENST00000562233.1;ENST00000567270.1;ENST00000568783.1;ENST00000322347.6	COX5A	6.07e-05
cg07788286	0.000126102	6.77e-14	2.75e-10	0.000143584	3.01e-14	7.38e-11	5.4e-05	0.230324	0.799335	chr18	906224	Island	Body;Body		Unclassified_Cell_type_specific					0.000126102
cg27282761	0.000173562	7.06e-14	2.85e-10	5e-05	0.362735	0.795322	0.000196724	7.82e-15	7.71e-10	chr5	74806951	Island	TSS1500;Body;1stExon;1stExon			TSS1500;TSS1500;TSS1500;TSS1500;ExonBnd;1stExon;1stExon	POLK;POLK;POLK;POLK;POLK;POLK;COL4A3BP;COL4A3BP;COL4A3BP	ENST00000241436.4;ENST00000352007.5;ENST00000503479.2;ENST00000510815.2;ENST00000505774.1;ENST00000514296.1;ENST00000380494.4;ENST00000405807.3;ENST00000261415.7	POLK;COL4A3BP	0.000173562
cg01426743	-7.04e-05	7.16e-14	2.88e-10	-0.000135457	8.35e-18	4.54e-14	-1.91e-05	0.216189	0.787211	chr1	178994243	N_Shore	TSS1500			TSS1500;3'UTR	FAM20B;FAM20B;RALGPS2	ENST00000440702.1;ENST00000263733.4;ENST00000535251.1	FAM20B;RALGPS2	7.04e-05
cg09557766	-0.000174698	7.3e-14	2.92e-10	-0.000203752	4.86e-14	1.14e-10	-7.2e-05	0.165195	0.733899	chr2	239847650	OpenSea				3'UTR	AC114788.2	ENST00000455228.1	AC114788.2	0.000174698
cg25410105	-0.000669299	7.44e-14	2.96e-10	-0.00098562	3.19e-07	8.05e-05	-0.000583353	4.09e-09	2.27e-05	chr6	150945640	OpenSea	5'UTR			TSS200;5'UTR	RP11-136K14.2;PLEKHG1;PLEKHG1	ENST00000456018.1;ENST00000367328.1;ENST00000367326.1	RP11-136K14.2;PLEKHG1	0.000669299
cg05634697	-8.84e-05	7.88e-14	3.1e-10	-0.000116264	8.35e-14	1.87e-10	-3.99e-05	0.0714686	0.565479	chr8	86167211	OpenSea	Body			5'UTR	CA13	ENST00000517298.1	CA13	8.84e-05
cg09473396	0.00168925	8.08e-14	3.17e-10	0.00207025	3.7e-16	1.44e-12	0.000422427	0.324235	0.860631	chr3	65131979	OpenSea			Unclassified_Cell_type_specific					0.00168925
cg05791108	-6.36e-05	8.33e-14	3.25e-10	-7.17e-05	2.61e-13	5.15e-10	-2.78e-05	0.0502538	0.497659	chr21	40817614	Island	TSS1500;TSS1500;TSS200		Promoter_Associated	TSS1500;TSS1500;1stExon;TSS200;TSS200;TSS200;5'UTR;5'UTR	LCA5L;LCA5L;SH3BGR;SH3BGR;LCA5L;LCA5L;SH3BGR;SH3BGR;SH3BGR;LCA5L;LCA5L;LCA5L;LCA5L;LCA5L;LCA5L;LCA5L;LCA5L;LCA5L;LCA5L;LCA5L;LCA5L;LCA5L;LCA5L;LCA5L;TMPRSS3	ENST00000480612.1;ENST00000380671.2;ENST00000440288.2;ENST00000380631.1;ENST00000438404.1;ENST00000358268.2;ENST00000380637.3;ENST00000380634.1;ENST00000458295.1;ENST00000484878.1;ENST00000485895.1;ENST00000491625.1;ENST00000459939.1;ENST00000490184.1;ENST00000466954.1;ENST00000438404.1;ENST00000358268.2;ENST00000451131.1;ENST00000418018.1;ENST00000415863.1;ENST00000288350.3;ENST00000448288.1;ENS…	LCA5L;SH3BGR;TMPRSS3	6.36e-05
cg25446309	4.02e-05	8.42e-14	3.27e-10	6.1e-06	0.563018	0.896915	4.43e-05	7.6e-16	1.23e-10	chr10	131770223	Island								4.02e-05
cg13846479	-7.96e-05	8.49e-14	3.28e-10	-0.000348873	5.14e-17	2.4e-13	-5.05e-05	0.0403375	0.457474	chr11	84647152	OpenSea	Body			TSS1500	AP000857.3	ENST00000532123.1	AP000857.3	7.96e-05
cg10021870	-0.000359733	8.98e-14	3.41e-10	-0.000133851	0.2344	0.685451	-0.000411209	1.22e-14	1.07e-09	chr22	35759002	OpenSea								0.000359733
cg10625583	-0.000543326	9.61e-14	3.62e-10	-0.00072805	3.73e-14	9e-11	-0.000278767	0.00716456	0.218145	chr13	52400675	OpenSea	Body;Body							0.000543326
cg18240619	-5.58e-05	9.57e-14	3.62e-10	-0.00021465	1.97e-16	8.31e-13	-3.09e-05	0.0534104	0.509222	chr3	190359045	OpenSea	Body;Body;Body;Body			TSS1500	7SK	ENST00000411185.1	7SK	5.58e-05
cg08181774	-0.000135576	9.69e-14	3.63e-10	-0.000196834	3.78e-14	9.07e-11	-5.06e-05	0.177559	0.748593	chr8	92113870	OpenSea	TSS1500			TSS1500;TSS1500	LRRC69;LRRC69;LRRC69;LRRC69;LRRC69	ENST00000520099.1;ENST00000343709.3;ENST00000448384.2;ENST00000522144.1;ENST00000518304.1	LRRC69	0.000135576
cg07177816	-9.54e-05	9.72e-14	3.63e-10	-0.000128973	1e-13	2.18e-10	-4.84e-05	0.129179	0.683302	chr9	116647696	OpenSea	Body				ZNF618	ENST00000481558.1	ZNF618	9.54e-05
cg03962794	-0.00124693	1.04e-13	3.83e-10	-0.00161483	2.49e-16	1.01e-12	-0.000263175	0.356983	0.877536	chr6	167054318	OpenSea	Body				RPS6KA2	ENST00000512860.1	RPS6KA2	0.00124693
cg23130766	0.000103676	1.03e-13	3.83e-10	0.000138594	0.00081201	0.0291879	9.57e-05	2.07e-11	4.53e-07	chr6	149969500	Island			Promoter_Associated	5'UTR;5'UTR	KATNA1;KATNA1;KATNA1;KATNA1;KATNA1	ENST00000367411.2;ENST00000335643.8;ENST00000444282.1;ENST00000420200.1;ENST00000470620.1	KATNA1	0.000103676
cg09031828	-6.88e-05	1.07e-13	3.93e-10	-0.000102573	1.35e-13	2.85e-10	-5.44e-05	0.0739279	0.572417	chr15	59631848	OpenSea	Body				MYO1E	ENST00000558646.1	MYO1E	6.88e-05
cg23646134	-0.000447337	1.11e-13	4.05e-10	-0.000666212	5.1e-15	1.49e-11	-0.000224262	0.0371793	0.442543	chr20	60608265	OpenSea	Body		Unclassified_Cell_type_specific					0.000447337
cg17643115	0.000645171	1.16e-13	4.23e-10	0.00089803	2.77e-14	6.86e-11	0.000191301	0.607876	0.953863	chr2	69533358	N_Shore			Promoter_Associated					0.000645171
cg14000467	-0.000844757	1.23e-13	4.47e-10	-0.00112119	7.04e-17	3.23e-13	-0.000278803	0.129989	0.684693	chr19	13053719	N_Shelf	Body							0.000844757
cg18011621	-7.16e-05	1.34e-13	4.86e-10	-0.000114972	1.16e-17	6.06e-14	-1.61e-05	0.182959	0.75416	chr10	45178081	OpenSea								7.16e-05
cg03916382	-0.000353657	1.53e-13	5.51e-10	-0.000361783	1.21e-12	1.98e-09	-0.000228932	0.0328167	0.421522	chr7	157935049	N_Shelf	Body;Body;Body							0.000353657
cg11646759	-0.000477306	1.63e-13	5.82e-10	-0.00050225	3.07e-14	7.48e-11	-0.000181082	0.234744	0.80284	chr1	28455602	OpenSea								0.000477306
cg19978141	-7.7e-05	1.65e-13	5.85e-10	-8.95e-05	9.98e-14	2.18e-10	-2.75e-05	0.385524	0.889733	chr17	78427628	N_Shore			Promoter_Associated	1stExon	CTD-2526A2.2	ENST00000562672.2	CTD-2526A2.2	7.7e-05
cg16080297	-4.7e-05	1.77e-13	6.23e-10	-5.52e-05	1.45e-13	3.05e-10	-1.47e-05	0.399677	0.895272	chr8	104407735	OpenSea								4.7e-05
cg02878195	3.29e-05	1.81e-13	6.35e-10	3.43e-05	2.35e-14	5.91e-11	5.57e-06	0.681724	0.966221	chr2	20624728	OpenSea			Promoter_Associated					3.29e-05
cg05898440	-0.000100216	2.01e-13	7e-10	-0.000238755	1.24e-15	4.09e-12	-3.17e-05	0.264563	0.825589	chr2	54615423	OpenSea								0.000100216
cg18556005	0.000120442	2.56e-13	8.84e-10	0.000174455	4.2e-12	5.95e-09	7.67e-05	0.00969732	0.250893	chr15	41952440	N_Shore	TSS200;TSS200		Promoter_Associated	TSS200;5'UTR	MGA;MGA;MGA	ENST00000566718.1;ENST00000568630.1;ENST00000563576.1	MGA	0.000120442
cg05745948	-0.000478287	2.62e-13	9.01e-10	-0.000446058	0.000847635	0.0300477	-0.000490643	6.01e-11	1.02e-06	chr2	220197989	S_Shore	TSS200			TSS1500;TSS200	RESP18;RESP18	ENST00000392083.1;ENST00000333527.5	RESP18	0.000478287
cg09939229	-6.08e-05	2.65e-13	9.06e-10	-0.000163006	2.3e-13	4.6e-10	-3.34e-05	0.00263089	0.134207	chr15	100514479	OpenSea	3'UTR			3'UTR	ADAMTS17;ADAMTS17	ENST00000268070.4;ENST00000557896.1	ADAMTS17	6.08e-05
cg13215871	-0.000481907	2.68e-13	9.13e-10	-0.000597161	1.85e-13	3.76e-10	-0.000160995	0.397788	0.89467	chr17	75784724	OpenSea								0.000481907
cg05241586	-0.000330458	2.75e-13	9.34e-10	-0.000738043	3.7e-16	1.44e-12	-0.000115914	0.107974	0.6482	chr19	12846438	N_Shore	TSS1500			TSS1500	C19orf43	ENST00000242784.3	C19orf43	0.000330458
cg19298821	-9.72e-05	3.13e-13	1.04e-09	-0.000172166	1.42e-14	3.78e-11	-4.26e-05	0.30854	0.852151	chr5	125967357	OpenSea	TSS200			TSS200	C5orf48;C5orf48	ENST00000506701.1;ENST00000357147.3	C5orf48	9.72e-05
cg00427150	-2.56e-05	3.1e-13	1.04e-09	-7.24e-05	1.47e-14	3.86e-11	-1.5e-05	0.0267504	0.388941	chr13	114770568	N_Shelf	Body							2.56e-05
cg04800816	-7.36e-05	3.35e-13	1.11e-09	-0.000149367	5.56e-18	3.09e-14	-1.22e-05	0.508846	0.931419	chr11	93210603	OpenSea								7.36e-05
cg01587686	-0.000200836	3.54e-13	1.17e-09	-0.000217695	2.87e-13	5.55e-10	-0.000107812	0.153345	0.718739	chr5	129371294	OpenSea	Body			5'UTR	CHSY3	ENST00000507545.1	CHSY3	0.000200836
cg26535827	-0.000106657	3.62e-13	1.19e-09	-0.000175535	2.41e-14	6.05e-11	-2.95e-05	0.151773	0.716831	chr6	129874209	OpenSea				TSS1500;5'UTR	RP1-69D17.4;RP11-73O6.4	ENST00000430296.1;ENST00000563385.1	RP1-69D17.4;RP11-73O6.4	0.000106657
cg23167136	-2.99e-05	3.79e-13	1.24e-09	-4.26e-05	1.59e-12	2.53e-09	-2.4e-05	0.0856936	0.601853	chr1	201467162	OpenSea	TSS1500;5'UTR;5'UTR;5'UTR			TSS1500;5'UTR;5'UTR;5'UTR;5'UTR;3'UTR	CSRP1;CSRP1;CSRP1;CSRP1;CSRP1;CSRP1;CSRP1;CSRP1;CSRP1;CSRP1;CSRP1;CSRP1;CSRP1;CSRP1;CSRP1	ENST00000532460.1;ENST00000533188.1;ENST00000471596.1;ENST00000481851.1;ENST00000524951.1;ENST00000533432.1;ENST00000545649.1;ENST00000340006.2;ENST00000367306.1;ENST00000526256.1;ENST00000530120.1;ENST00000526317.1;ENST00000458271.2;ENST00000527573.1;ENST00000529975.1	CSRP1	2.99e-05
cg21003497	0.000144273	3.96e-13	1.28e-09	0.000194336	9.59e-16	3.27e-12	1.87e-06	0.895375	0.99188	chr10	81065938	OpenSea	Body			TSS200	ZMIZ1	ENST00000446377.2	ZMIZ1	0.000144273
cg24947024	0.000126212	3.93e-13	1.28e-09	8.73e-05	0.000405087	0.0180206	0.000169637	1.56e-12	6.82e-08	chr6	37324995	S_Shelf	Body;Body			5'UTR	RNF8;RNF8	ENST00000487950.1;ENST00000479516.1	RNF8	0.000126212
cg07164287	-4.77e-05	3.92e-13	1.28e-09	-7.99e-05	2.63e-15	8.11e-12	-1.16e-05	0.263236	0.824604	chr5	171342780	OpenSea	Body;Body;Body			5'UTR	FBXW11;FBXW11;FBXW11;FBXW11;FBXW11	ENST00000519693.1;ENST00000520376.1;ENST00000522507.1;ENST00000425623.2;ENST00000523843.1	FBXW11	4.77e-05
cg13559820	-0.000854169	4.03e-13	1.3e-09	-0.000876657	2.64e-13	5.18e-10	-0.000128434	0.786684	0.981136	chr9	138518416	OpenSea	Body							0.000854169
cg23174475	-0.0012513	4.06e-13	1.31e-09	-0.00155212	5.57e-16	2.05e-12	-6.88e-05	0.833809	0.986287	chr6	155741243	OpenSea	Body							0.0012513
cg04673912	0.00028664	4.16e-13	1.33e-09	0.000468158	9.05e-15	2.51e-11	0.000190742	0.0379897	0.446515	chr7	116593113	N_Shore	TSS1500;Body;TSS1500;TSS1500		Promoter_Associated	TSS1500;TSS1500;TSS1500;TSS1500;1stExon;TSS1500;TSS200	ST7;ST7;ST7;ST7;ST7;ST7;ST7;ST7-OT4;ST7-AS1;ST7-OT4;ST7;ST7-OT4;ST7	ENST00000265437.5;ENST00000393451.3;ENST00000438863.1;ENST00000393449.1;ENST00000443979.1;ENST00000417919.1;ENST00000446490.1;ENST00000397750.3;ENST00000456775.1;ENST00000466018.1;ENST00000421345.1;ENST00000471110.1;ENST00000393446.2	ST7;ST7-OT4;ST7-AS1	0.00028664
cg10853152	-0.000144226	4.72e-13	1.5e-09	-0.000188263	1.8e-14	4.64e-11	-3.73e-05	0.181825	0.75294	chr17	76918625	N_Shelf	Body			TSS200	TIMP2	ENST00000536189.1	TIMP2	0.000144226
cg12393104	-0.000211054	4.94e-13	1.56e-09	-0.000343689	2.21e-14	5.61e-11	-2.36e-05	0.927282	0.994605	chr22	20233758	S_Shelf	Body		Promoter_Associated_Cell_type_specific	3'UTR	RTN4R;RTN4R;RTN4R	ENST00000469601.1;ENST00000474642.1;ENST00000463936.1	RTN4R	0.000211054
cg00464210	-3.4e-05	4.97e-13	1.56e-09	-4.35e-05	1.65e-13	3.4e-10	-2e-07	0.9789	0.9984	chr3	136194317	OpenSea	Body				STAG1;STAG1	ENST00000483235.1;ENST00000487065.1	STAG1	3.4e-05
cg10989690	-0.00221958	5.12e-13	1.6e-09	-0.00322141	8.53e-16	3e-12	-0.00043795	0.462519	0.91744	chr4	38388616	OpenSea								0.00221958
cg24472322	-0.000291264	5.14e-13	1.6e-09	-0.000446929	3.29e-18	1.93e-14	-6.91e-05	0.241192	0.808516	chr5	90373255	OpenSea	Body;Body			3'UTR	GPR98	ENST00000399043.4	GPR98	0.000291264
cg04995311	-0.00188441	5.39e-13	1.67e-09	-0.0022371	3.72e-14	8.99e-11	-0.000768436	0.0293699	0.403499	chr19	57630446	Island	TSS1500			TSS1500	USP29	ENST00000254181.3	USP29	0.00188441
cg23601597	-0.000641094	5.36e-13	1.67e-09	-0.000868339	6.56e-16	2.37e-12	-0.000227665	0.10993	0.651929	chr20	47549925	OpenSea	Body							0.000641094
cg02446475	-0.00143711	5.48e-13	1.68e-09	-0.00146822	2.03e-12	3.11e-09	-0.00114941	0.0892314	0.609271	chr6	31275807	N_Shore			Promoter_Associated					0.00143711
cg10972392	-0.000939471	5.44e-13	1.68e-09	-0.00175164	9.64e-17	4.36e-13	-0.00019951	0.305948	0.850639	chr7	75885239	N_Shelf	Body				SRRM3	ENST00000479294.1	SRRM3	0.000939471
cg14090487	8.51e-05	5.46e-13	1.68e-09	8.97e-05	1.08e-13	2.34e-10	2.55e-05	0.448327	0.912809	chr22	38003190	N_Shore	TSS1500;TSS1500;TSS1500		Promoter_Associated	TSS1500;TSS1500	GGA1;GGA1	ENST00000414350.3;ENST00000343632.4	GGA1	8.51e-05
cg04389422	0.00010965	5.55e-13	1.69e-09	9.09e-05	2e-05	0.00204507	0.000128453	4.7e-09	2.49e-05	chr12	24715564	Island	TSS200	high-CpG:24606601-24606867	Unclassified	TSS200;TSS200;TSS200;TSS1500;TSS200	RP11-444D3.1;RP11-444D3.1;RP11-444D3.1;RP11-444D3.1;RP11-444D3.1	ENST00000446891.2;ENST00000429944.2;ENST00000456299.2;ENST00000538905.1;ENST00000540811.1	RP11-444D3.1	0.00010965
cg20613147	-6.68e-05	6.32e-13	1.9e-09	-6.74e-05	2.54e-09	1.53e-06	-6.67e-05	4.16e-05	0.012708	chr7	692323	OpenSea	Body;Body;Body;Body;Body;Body							6.68e-05
cg06731572	-0.000514544	6.41e-13	1.92e-09	-0.000712722	1.9e-06	0.000330378	-0.000458634	6.37e-08	0.000162494	chr6	114490650	OpenSea	Body			TSS1500;5'UTR;5'UTR	HS3ST5;RP3-399L15.3;HS3ST5;RP3-399L15.3	ENST00000441954.2;ENST00000523087.1;ENST00000312719.5;ENST00000519104.1	HS3ST5;RP3-399L15.3	0.000514544
cg12572352	-3.67e-05	6.78e-13	2.01e-09	-6.53e-05	2.16e-13	4.37e-10	-1.97e-05	0.00572859	0.196436	chr13	113430266	S_Shore	Body;Body			5'UTR	ATP11A	ENST00000466946.1	ATP11A	3.67e-05
cg09052696	-0.000362739	7.06e-13	2.08e-09	-0.000477694	4.24e-09	2.37e-06	-0.000281774	2.59e-05	0.0094997	chr11	117593817	OpenSea	Body			5'UTR	DSCAML1	ENST00000446508.2	DSCAML1	0.000362739
cg09547126	-0.000172419	7.19e-13	2.1e-09	-0.000399159	2.31e-18	1.4e-14	-1.57e-06	0.878962	0.990629	chr6	8328254	OpenSea				TSS200	RP11-203H2.1	ENST00000439891.1	RP11-203H2.1	0.000172419
cg03374557	-6.41e-05	7.13e-13	2.1e-09	-7.61e-05	2.62e-11	2.99e-08	-4.92e-05	0.00627296	0.204614	chr2	232247180	OpenSea								6.41e-05
cg06664900	-0.000384687	8.25e-13	2.4e-09	-0.000590451	1.28e-13	2.73e-10	-0.000215291	0.0953171	0.62238	chr16	2073792	N_Shelf			Unclassified					0.000384687
cg07763967	-5.71e-05	8.97e-13	2.59e-09	-7.43e-05	1.06e-11	1.35e-08	-3.57e-05	0.0225662	0.362415	chr20	1093782	OpenSea	TSS200			TSS1500;TSS200	PSMF1;PSMF1;PSMF1;PSMF1	ENST00000454500.2;ENST00000381898.4;ENST00000381899.4;ENST00000479715.1	PSMF1	5.71e-05
cg04247530	-2.59e-05	1.08e-12	3.08e-09	-5.57e-05	1.76e-16	7.47e-13	-1.26e-05	0.0201749	0.345504	chr8	144997355	Island	Body;Body;Body;Body;Body;Body;Body;Body	high-CpG:145069013-145069469	Unclassified_Cell_type_specific					2.59e-05
cg15751117	-0.000584617	1.16e-12	3.29e-09	-0.000682704	2.04e-12	3.11e-09	-0.000356975	0.161102	0.72868	chr15	30700112	OpenSea				ExonBnd	RP11-382B18.2	ENST00000327271.10	RP11-382B18.2	0.000584617
cg17241013	8.57e-05	1.27e-12	3.59e-09	0.0001	1.74e-13	3.56e-10	3.16e-05	0.103985	0.640128	chr1	211849158	Island	TSS200		Promoter_Associated	TSS200;TSS1500;1stExon;5'UTR;TSS1500	NEK2;NEK2;RP11-122M14.1;RP11-122M14.1;NEK2	ENST00000366999.4;ENST00000366998.3;ENST00000415202.1;ENST00000415202.1;ENST00000540251.1	NEK2;RP11-122M14.1	8.57e-05
cg06873421	-0.000293637	1.28e-12	3.61e-09	-0.000354027	1.09e-13	2.35e-10	-0.000130255	0.17561	0.746361	chr1	6562721	OpenSea	Body			5'UTR	PLEKHG5	ENST00000377737.2	PLEKHG5	0.000293637
cg07962446	-0.000252318	1.35e-12	3.77e-09	-0.00026156	2.44e-14	6.11e-11	-2.59e-05	0.80504	0.983164	chr15	88070471	OpenSea				3'UTR	RP11-648K4.2	ENST00000560439.1	RP11-648K4.2	0.000252318
cg00679908	3.3e-05	1.36e-12	3.77e-09	3.85e-05	6.78e-12	9.01e-09	1.74e-05	0.0328926	0.421888	chr15	74753636	Island	TSS200;TSS200	high-CpG:72540655-72540736	Promoter_Associated	TSS200;TSS200;TSS200;TSS200;TSS200;TSS200;TSS200;TSS200;1stExon;1stExon;5'UTR;5'UTR	UBL7;RP11-10O17.2;UBL7;UBL7;RP11-10O17.2;UBL7;RP11-10O17.2;UBL7;UBL7;UBL7;RP11-10O17.2;RP11-10O17.2;RP11-10O17.2;RP11-10O17.2	ENST00000567435.1;ENST00000567286.1;ENST00000564488.1;ENST00000565130.1;ENST00000564621.1;ENST00000563081.1;ENST00000568853.1;ENST00000565335.1;ENST00000395081.2;ENST00000361351.4;ENST00000564137.1;ENST00000499217.2;ENST00000564137.1;ENST00000499217.2	UBL7;RP11-10O17.2	3.3e-05
cg19033943	-2.5e-05	1.44e-12	3.99e-09	-4.38e-05	6.8e-13	1.19e-09	-1.27e-05	0.0896066	0.610088	chr7	1140782	N_Shore	Body;Body;Body			3'UTR	C7orf50	ENST00000488073.1	C7orf50	2.5e-05
cg17807649	-0.00101038	1.51e-12	4.16e-09	-0.00137342	1.02e-15	3.43e-12	-0.000240042	0.460929	0.916966	chr20	55736788	OpenSea								0.00101038
cg00197011	-3.55e-05	1.57e-12	4.33e-09	-8.47e-05	2.84e-13	5.51e-10	-2.29e-05	0.0215428	0.355239	chr6	26368001	OpenSea	5'UTR;5'UTR;5'UTR;Body;TSS1500			5'UTR;5'UTR;5'UTR;5'UTR;5'UTR;5'UTR	BTN3A2;BTN3A2;BTN3A2;BTN3A2;BTN3A2;BTN3A2;BTN3A2;BTN3A2;BTN3A2;BTN3A2;BTN3A2;BTN3A2;BTN3A2;BTN3A2	ENST00000532865.1;ENST00000527417.1;ENST00000530653.1;ENST00000524682.1;ENST00000528222.1;ENST00000524459.1;ENST00000532627.1;ENST00000535620.1;ENST00000527422.1;ENST00000528541.1;ENST00000377708.2;ENST00000396948.1;ENST00000532994.1;ENST00000508906.2	BTN3A2	3.55e-05
cg00795915	-8.68e-05	1.62e-12	4.45e-09	-9.42e-05	1.31e-13	2.78e-10	-1.44e-05	0.917558	0.993943	chr5	70751728	Island	1stExon		Promoter_Associated	1stExon;1stExon;5'UTR;5'UTR	BDP1;BDP1;BDP1;BDP1;BDP1;BDP1	ENST00000437938.2;ENST00000444711.2;ENST00000508917.2;ENST00000451951.2;ENST00000380675.2;ENST00000508917.2	BDP1	8.68e-05
cg04589523	-0.000268324	1.75e-12	4.77e-09	-0.000296693	3.3e-13	6.31e-10	-9.73e-05	0.486515	0.925055	chr2	207537139	OpenSea	Body							0.000268324
cg15559076	-9.4e-05	1.75e-12	4.77e-09	-0.000114247	7.52e-12	9.94e-09	-6.12e-05	0.0607246	0.533771	chr11	128109597	OpenSea								9.4e-05
cg11036999	-0.000184655	1.91e-12	5.18e-09	-0.000276975	9.93e-13	1.65e-09	-5.2e-05	0.185788	0.757268	chr17	77038364	OpenSea	5'UTR;5'UTR;5'UTR		Unclassified	TSS1500;5'UTR;5'UTR;5'UTR	C1QTNF1;C1QTNF1;C1QTNF1;C1QTNF1	ENST00000392445.1;ENST00000339142.1;ENST00000311661.3;ENST00000392444.2	C1QTNF1	0.000184655
cg14577066	-8.32e-05	2.1e-12	5.69e-09	-0.000118809	4.23e-11	4.53e-08	-5.18e-05	0.013772	0.293374	chr18	5290099	OpenSea	Body;3'UTR;3'UTR			3'UTR;3'UTR	ZFP161;ZFP161	ENST00000357006.4;ENST00000400143.2	ZFP161	8.32e-05
cg01187488	-2.98e-05	2.18e-12	5.87e-09	-4.4e-05	1.59e-11	1.91e-08	-1.79e-05	0.0139457	0.295045	chr5	110076749	S_Shore	Body;Body;Body			5'UTR;5'UTR;TSS1500	SLC25A46;SLC25A46;SLC25A46;SLC25A46	ENST00000513807.1;ENST00000514046.1;ENST00000504098.1;ENST00000508781.1	SLC25A46	2.98e-05
cg23633666	-2.19e-05	2.19e-12	5.9e-09	-6.95e-05	2.45e-17	1.2e-13	-1.95e-06	0.845005	0.987536	chr10	44101845	Island	TSS200		Unclassified	TSS200;TSS200	ZNF485;ZNF485;ZNF485	ENST00000374437.2;ENST00000480678.1;ENST00000374435.3	ZNF485	2.19e-05
cg03589030	-0.000253373	2.22e-12	5.96e-09	-0.000282093	1.58e-12	2.52e-09	-9.89e-05	0.382729	0.888501	chr8	83119353	OpenSea								0.000253373
cg06991233	0.000178405	2.27e-12	6.07e-09	0.000330989	1.46e-17	7.39e-14	7.73e-06	0.886529	0.991295	chr9	124262146	Island	Body;Body	high-CpG:123301922-123302162	Unclassified	TSS200	GGTA1P;GGTA1P;GGTA1P;GGTA1P	ENST00000481799.1;ENST00000495328.1;ENST00000373793.3;ENST00000481799.1	GGTA1P	0.000178405
cg04281636	-4.95e-05	2.32e-12	6.17e-09	-6.77e-05	8.36e-09	4.15e-06	-4.23e-05	2.43e-05	0.00914897	chr19	35669166	OpenSea								4.95e-05
cg27333269	-0.000796156	2.39e-12	6.33e-09	-0.000945227	1.19e-12	1.96e-09	-0.000443383	0.166555	0.735563	chr1	15739283	S_Shelf	Body		Promoter_Associated					0.000796156
cg23508786	-0.000740064	2.42e-12	6.37e-09	-0.000858531	1.45e-14	3.84e-11	-9.42e-06	0.930524	0.994783	chr21	34775291	N_Shore	5'UTR;1stExon	high-CpG:33696828-33697793	Unclassified	TSS1500;TSS1500;5'UTR;1stExon;5'UTR	IFNGR2;IFNGR2;IFNGR2;IFNGR2;IFNGR2;IFNGR2;IFNGR2	ENST00000439213.1;ENST00000381995.1;ENST00000545369.2;ENST00000405436.1;ENST00000290219.6;ENST00000290219.6;ENST00000472188.1	IFNGR2	0.000740064
cg05574437	5.76e-05	2.58e-12	6.77e-09	6.59e-05	1.3e-12	2.11e-09	2.76e-05	0.330163	0.863706	chr15	91565312	N_Shore	Body			3'UTR;5'UTR;5'UTR;TSS1500;TSS1500;TSS1500	VPS33B;VPS33B;VPS33B;AC068831.10;AC068831.10;AC068831.10;VPS33B	ENST00000557358.1;ENST00000535843.1;ENST00000537510.1;ENST00000556904.1;ENST00000557804.1;ENST00000417221.4;ENST00000556096.1	VPS33B;AC068831.10	5.76e-05
cg19445044	-0.00189751	2.76e-12	7.22e-09	-0.00120422	0.0406706	0.311546	-0.00209707	9.48e-12	2.63e-07	chr12	52596367	OpenSea								0.00189751
cg08535317	-0.000158567	2.77e-12	7.22e-09	-0.000296615	4.18e-17	1.99e-13	-2.49e-05	0.419727	0.903343	chr19	15649345	OpenSea	Body							0.000158567
cg24321381	-0.000387577	2.83e-12	7.35e-09	-0.000443695	3.27e-11	3.65e-08	-0.000299361	0.0170788	0.321391	chr2	15982567	OpenSea								0.000387577
cg05797821	-5.56e-05	3.14e-12	8.05e-09	-6.28e-05	2.73e-11	3.11e-08	-4.47e-05	0.0188432	0.335588	chr11	78530645	OpenSea	Body							5.56e-05
cg03353961	0.000160777	3.24e-12	8.23e-09	0.000198892	6.73e-13	1.18e-09	6.12e-05	0.191859	0.763378	chr5	43067530	S_Shore	TSS1500;Body;Body			TSS200	ZNF131;ZNF131;ZNF131;ZNF131;CTD-2201E18.3;ZNF131	ENST00000508795.1;ENST00000507393.1;ENST00000514169.1;ENST00000499046.1;ENST00000503152.1;ENST00000503599.1	ZNF131;CTD-2201E18.3	0.000160777
cg20489225	-6.23e-05	3.36e-12	8.48e-09	-0.000133547	2.29e-09	1.41e-06	-4.73e-05	4.63e-05	0.0136378	chr7	115737226	OpenSea								6.23e-05
cg00256046	0.000678779	3.45e-12	8.67e-09	0.00167968	3e-13	5.77e-10	0.000378065	0.390395	0.891893	chr1	217306763	N_Shore	5'UTR			5'UTR;5'UTR	ESRRG;ESRRG	ENST00000493603.1;ENST00000366940.2	ESRRG	0.000678779
cg11251309	0.000486267	3.72e-12	9.3e-09	0.000553921	1.57e-12	2.52e-09	0.000219197	0.153519	0.718962	chr5	141445016	OpenSea								0.000486267
cg03762364	-0.000418196	3.75e-12	9.31e-09	-0.000539076	2.32e-11	2.69e-08	-0.000237468	0.0396756	0.454581	chr2	96908811	OpenSea								0.000418196
cg12213004	1.94e-05	3.74e-12	9.31e-09	3.45e-05	2.01e-15	6.35e-12	7.14e-06	0.0761537	0.578104	chr6	64282979	Island	5'UTR	high-CpG:64339869-64341430		5'UTR;5'UTR;TSS200	PTP4A1;PTP4A1;PTP4A1;PTP4A1	ENST00000370651.2;ENST00000370650.2;ENST00000473334.1;ENST00000470661.1	PTP4A1	1.94e-05
cg08207740	-0.000596303	4.11e-12	1.01e-08	-0.000833837	3.58e-15	1.08e-11	-0.000122598	0.420877	0.903775	chr8	131260206	OpenSea	Body;Body		Unclassified		ASAP1;ASAP1;ASAP1;ASAP1	ENST00000520342.1;ENST00000520927.1;ENST00000524299.1;ENST00000521075.1	ASAP1	0.000596303
cg18934701	-0.000317011	4.21e-12	1.03e-08	-0.000586064	1.59e-13	3.31e-10	-0.000148642	0.0590942	0.528817	chr14	101719855	OpenSea								0.000317011
cg23844997	-0.000172638	4.18e-12	1.03e-08	-0.000206345	6.74e-14	1.53e-10	-1.86e-05	0.870056	0.989714	chr2	58217414	OpenSea	5'UTR;5'UTR		Unclassified_Cell_type_specific	5'UTR;5'UTR	VRK2;VRK2;VRK2	ENST00000435505.2;ENST00000478687.1;ENST00000463222.1	VRK2	0.000172638
cg01334186	0.000150063	4.29e-12	1.04e-08	2.76e-06	0.975706	0.996338	0.000208168	1.53e-14	1.2e-09	chr1	151372572	Island	Body		Unclassified		PSMB4;PSMB4;PSMB4;PSMB4;PSMB4;PSMB4	ENST00000466425.1;ENST00000495288.1;ENST00000495805.1;ENST00000476467.1;ENST00000493673.1;ENST00000474100.1	PSMB4	0.000150063
cg11345811	0.000274672	4.42e-12	1.07e-08	0.000343889	7.57e-12	1e-08	0.000119455	0.075605	0.576803	chr10	3283643	OpenSea				3'UTR	RP11-298E9.6	ENST00000417149.1	RP11-298E9.6	0.000274672
cg19310340	0.000270257	4.44e-12	1.07e-08	0.000357687	4.04e-12	5.74e-09	0.000115449	0.0939036	0.619365	chr7	150037297	N_Shore	Body			ExonBnd	RARRES2;RARRES2;RARRES2	ENST00000478771.1;ENST00000478771.1;ENST00000223271.3	RARRES2	0.000270257
cg14050838	7.29e-05	4.48e-12	1.08e-08	8.57e-05	2.84e-12	4.17e-09	3.01e-05	0.207244	0.779013	chr19	40337390	S_Shore	TSS1500		Promoter_Associated	TSS1500	FBL	ENST00000221801.2	FBL	7.29e-05
cg01569592	0.00189398	4.61e-12	1.1e-08	0.00219197	1.02e-15	3.43e-12	5.2e-05	0.78713	0.981158	chr3	185842634	OpenSea				3'UTR	DGKG	ENST00000447054.1	DGKG	0.00189398
cg14150326	0.000864821	4.57e-12	1.1e-08	0.00147535	4.36e-17	2.04e-13	8.63e-05	0.903779	0.992624	chr4	187548782	OpenSea	Body							0.000864821
cg27644622	4.14e-05	4.63e-12	1.1e-08	4.54e-05	4.71e-12	6.58e-09	2.12e-05	0.258774	0.821471	chr8	124085291	Island	Body;Body		Promoter_Associated	5'UTR;5'UTR;5'UTR;5'UTR	WDR67;WDR67;WDR67;WDR67;WDR67;WDR67;WDR67	ENST00000522420.1;ENST00000521676.1;ENST00000378080.2;ENST00000522276.1;ENST00000520368.1;ENST00000543408.1;ENST00000518099.1	WDR67	4.14e-05
cg11331675	-4.04e-05	4.63e-12	1.1e-08	-6.29e-05	2.7e-08	1.08e-05	-3.25e-05	2.72e-05	0.0097979	chr12	51550774	OpenSea	Body;Body;Body			TSS200	Y_RNA;TFCP2	ENST00000364083.1;ENST00000548108.1	Y_RNA;TFCP2	4.04e-05
cg26975987	-0.000220912	4.67e-12	1.11e-08	-0.000206495	0.0132268	0.167992	-0.000222571	9.71e-11	1.52e-06	chr8	142640151	OpenSea								0.000220912
cg17367884	-0.000196552	4.77e-12	1.12e-08	-0.000344546	3.05e-14	7.48e-11	-2.79e-05	0.632747	0.958503	chr17	77924180	Island	Body							0.000196552
cg01991875	-0.000173083	4.93e-12	1.16e-08	-0.000215684	9.51e-13	1.6e-09	-3.52e-05	0.63397	0.958661	chr3	106045899	OpenSea								0.000173083
cg25008461	-6.87e-05	4.95e-12	1.16e-08	-0.000147066	2.43e-12	3.6e-09	-3.7e-05	0.00472582	0.179119	chr20	38789186	OpenSea			Unclassified_Cell_type_specific					6.87e-05
cg24519596	-0.00011562	5.53e-12	1.28e-08	-0.000157063	0.000271116	0.0136287	-0.000108375	4.9e-09	2.49e-05	chr2	11881225	OpenSea				3'UTR;5'UTR;5'UTR;5'UTR	AC012456.4;LPIN1;LPIN1;LPIN1;LPIN1	ENST00000431500.2;ENST00000495907.1;ENST00000480315.1;ENST00000396098.1;ENST00000425416.2	AC012456.4;LPIN1	0.00011562
cg12288941	8.53e-05	5.51e-12	1.28e-08	0.000311058	2.93e-15	8.91e-12	3.36e-05	0.383075	0.88867	chr15	37175117	S_Shelf	Body		Unclassified	3'UTR;3'UTR;TSS1500	RP11-122D10.1;RP11-122D10.1;RP11-122D10.1	ENST00000558089.1;ENST00000561259.1;ENST00000560602.1	RP11-122D10.1	8.53e-05
cg21704117	-9.27e-05	5.6e-12	1.3e-08	-0.000154225	2.18e-14	5.54e-11	-5.64e-06	0.73273	0.974046	chr16	20419696	OpenSea	TSS1500			TSS1500	ACSM5;ACSM5	ENST00000575584.1;ENST00000575070.1	ACSM5	9.27e-05
cg18340578	4.49e-05	6.2e-12	1.43e-08	5.23e-05	9.24e-12	1.19e-08	2.14e-05	0.1171	0.665115	chr3	48481933	S_Shore	Body;TSS1500;TSS1500;TSS1500;TSS1500;TSS1500;TSS1500;TSS1500;ExonBnd		Promoter_Associated	TSS1500;TSS1500;TSS1500;TSS1500;3'UTR;ExonBnd	CCDC72;CCDC51;CCDC51;CCDC72;CCDC51;CCDC51;RP11-24C3.2;CCDC51;CCDC72	ENST00000479126.1;ENST00000395694.2;ENST00000447018.1;ENST00000477624.1;ENST00000442740.1;ENST00000412398.2;ENST00000438872.1;ENST00000438370.1;ENST00000438607.2	CCDC72;CCDC51;RP11-24C3.2	4.49e-05
cg06992252	-3.04e-05	6.28e-12	1.44e-08	-0.00013987	1.4e-15	4.54e-12	-7.83e-06	0.575356	0.947615	chr11	71258482	OpenSea	TSS1500			TSS1500	KRTAP5-9	ENST00000528743.2	KRTAP5-9	3.04e-05
cg10416922	-0.000166229	6.61e-12	1.5e-08	-0.00018931	1.59e-12	2.53e-09	-3.74e-05	0.717892	0.971824	chr10	60065677	OpenSea								0.000166229
cg24020842	-9.61e-05	6.56e-12	1.5e-08	-0.000468823	2.54e-17	1.23e-13	-3.61e-05	0.459396	0.916423	chr9	117189017	OpenSea	5'UTR;Body;Body			TSS1500;5'UTR	DFNB31;DFNB31	ENST00000374059.3;ENST00000265134.6	DFNB31	9.61e-05
cg00792185	-0.000292242	6.8e-12	1.54e-08	-0.000285635	2.98e-10	2.47e-07	-0.000368071	0.00608583	0.201661	chr16	9855960	OpenSea	3'UTR;3'UTR			3'UTR	GRIN2A	ENST00000396573.2	GRIN2A	0.000292242
cg04491589	-4.28e-05	6.82e-12	1.54e-08	-8.84e-05	2.41e-12	3.6e-09	-2.67e-05	0.044436	0.475051	chr2	182826076	OpenSea	Body			5'UTR	PPP1R1C;PPP1R1C;PPP1R1C;PPP1R1C;PPP1R1C;PPP1R1C	ENST00000495820.1;ENST00000486067.1;ENST00000475249.1;ENST00000464264.2;ENST00000490645.1;ENST00000465612.1	PPP1R1C	4.28e-05
cg11330329	-1.97e-05	6.81e-12	1.54e-08	-5.51e-05	2.59e-14	6.45e-11	-1.16e-05	0.0352657	0.433622	chr6	30588647	S_Shelf	Body			5'UTR	MRPS18B;MRPS18B	ENST00000472267.1;ENST00000472229.1	MRPS18B	1.97e-05
cg12881033	-0.000101282	6.89e-12	1.55e-08	-7.51e-05	0.0114955	0.154924	-0.000108112	1.16e-10	1.66e-06	chr20	60337350	OpenSea	Body;Body;Body		Unclassified_Cell_type_specific					0.000101282
cg04166469	-0.000121919	7.04e-12	1.58e-08	-0.000184873	2.77e-14	6.86e-11	-2.21e-05	0.509059	0.931484	chr7	100107166	OpenSea				TSS200	RP11-44M6.1	ENST00000392471.2	RP11-44M6.1	0.000121919
cg22282019	-0.000128065	7.92e-12	1.77e-08	-0.000283891	1.38e-16	5.93e-13	-6.33e-05	0.0587024	0.52755	chr13	99413748	OpenSea								0.000128065
cg08925046	-0.00123146	8.65e-12	1.92e-08	-0.00148882	2.8e-13	5.45e-10	-0.000181238	0.667849	0.964252	chr10	97008920	OpenSea	Body			3'UTR	PDLIM1	ENST00000477757.1	PDLIM1	0.00123146
cg06662991	9.95e-05	8.63e-12	1.92e-08	7.66e-05	0.55212	0.892784	9.97e-05	9.28e-12	2.63e-07	chr6	3456581	Island	1stExon			1stExon;1stExon	SLC22A23;SLC22A23;SLC22A23	ENST00000406686.3;ENST00000436008.2;ENST00000485307.1	SLC22A23	9.95e-05
cg12801391	-0.000191019	9.08e-12	2.01e-08	-0.00032261	1.32e-12	2.14e-09	-7.99e-05	0.413031	0.900585	chr10	98126436	OpenSea	3'UTR			3'UTR	TLL2	ENST00000357947.3	TLL2	0.000191019
cg16130523	-0.00081357	9.27e-12	2.04e-08	-0.000879865	1.76e-12	2.75e-09	-0.000188112	0.642215	0.960083	chr7	99220820	OpenSea	Body			5'UTR	ZNF498;ZNF498;ZNF498;ZNF498;ZNF498;ZNF498	ENST00000481424.1;ENST00000473646.1;ENST00000493443.1;ENST00000466948.1;ENST00000485586.1;ENST00000394150.1	ZNF498	0.00081357
cg06197789	-0.000109967	9.36e-12	2.05e-08	-7.94e-05	0.0942139	0.469978	-0.000113345	2.05e-11	4.53e-07	chr10	97131116	OpenSea	Body;Body;Body;Body;Body;Body;Body							0.000109967
cg12948619	-0.000769146	9.91e-12	2.17e-08	-0.000936189	1.82e-13	3.72e-10	-0.000194286	0.375374	0.885568	chr12	111483815	OpenSea	Body							0.000769146
cg03231321	-0.000570332	1.06e-11	2.29e-08	-0.000690093	8.52e-12	1.12e-08	-0.000311565	0.115078	0.661979	chr4	8596152	S_Shore	5'UTR;Body;Body		Unclassified	5'UTR;5'UTR	CPZ;CPZ;CPZ;CPZ;CPZ	ENST00000382480.2;ENST00000506287.1;ENST00000511057.1;ENST00000514602.1;ENST00000514875.1	CPZ	0.000570332
cg02796744	-1.96e-05	1.06e-11	2.3e-08	-3.79e-05	5.89e-11	6.02e-08	-1.3e-05	0.0217927	0.357018	chr11	6505071	S_Shelf	3'UTR			3'UTR	FXC1;FXC1;FXC1	ENST00000254616.6;ENST00000472836.1;ENST00000464330.1	FXC1	1.96e-05
cg14045140	2.38e-05	1.1e-11	2.38e-08	2.54e-05	2.93e-10	2.44e-07	2.12e-05	0.0112704	0.267997	chr9	95432176	Island	Body							2.38e-05
cg21909069	-0.000107851	1.11e-11	2.4e-08	-0.00044738	8.1e-13	1.39e-09	-3.28e-05	0.755861	0.977162	chr4	179326571	OpenSea				TSS1500	RN5S173	ENST00000364857.1	RN5S173	0.000107851
cg05674783	-0.00151924	1.16e-11	2.5e-08	-0.00180026	3.19e-13	6.1e-10	-0.000284477	0.581415	0.94896	chr19	5499036	OpenSea								0.00151924
cg26469793	-0.000395929	1.17e-11	2.5e-08	-0.000627723	4.43e-11	4.71e-08	-0.000261101	0.00889032	0.241044	chr16	83929321	N_Shelf								0.000395929
cg16414945	5.22e-05	1.25e-11	2.65e-08	5.74e-05	2.25e-10	1.92e-07	4.79e-05	0.0173262	0.323154	chr1	161719333	N_Shore	TSS1500		Promoter_Associated	TSS1500;TSS1500	DUSP12;DUSP12;DUSP12;DUSP12	ENST00000484291.1;ENST00000367943.4;ENST00000464004.1;ENST00000490591.1	DUSP12	5.22e-05
cg05308814	1.74e-05	1.24e-11	2.65e-08	2.07e-05	2.28e-12	3.42e-09	5.97e-06	0.226534	0.796259	chr16	692355	Island	Body		Promoter_Associated	TSS1500	MSLN	ENST00000446427.2	MSLN	1.74e-05
cg24236580	-0.000516919	1.27e-11	2.68e-08	-0.000527008	1.56e-11	1.89e-08	-0.000364335	0.337146	0.867261	chr17	4254739	OpenSea	Body			5'UTR	UBE2G1	ENST00000572484.1	UBE2G1	0.000516919
cg08896772	-0.000722087	1.28e-11	2.7e-08	-0.00106164	1.12e-16	5e-13	-2.05e-05	0.906141	0.992859	chr15	42101579	OpenSea	Body;Body;Body;Body;Body			5'UTR;5'UTR	MAPKBP1;MAPKBP1;MAPKBP1;MAPKBP1;MAPKBP1;MAPKBP1	ENST00000515164.1;ENST00000507147.1;ENST00000260357.7;ENST00000502292.1;ENST00000505061.1;ENST00000507762.1	MAPKBP1	0.000722087
cg15852841	-0.000260152	1.33e-11	2.8e-08	-0.000265497	1.88e-11	2.23e-08	-0.000173805	0.350767	0.874487	chr15	55805949	OpenSea								0.000260152
cg02071811	-0.000283971	1.35e-11	2.82e-08	-0.000300068	7.24e-12	9.59e-09	-0.000147431	0.337194	0.867304	chr10	62156648	OpenSea	Body;Body							0.000283971
cg19103770	-0.00099038	1.37e-11	2.85e-08	-0.0012156	3.8e-13	7.18e-10	-0.000226094	0.511723	0.932141	chr7	93520566	S_Shore	TSS1500			5'UTR;TSS1500;TSS1500;5'UTR	AC002076.10;TFPI2;TFPI2;TFPI2;TFPI2;GNGT1	ENST00000435257.1;ENST00000461482.1;ENST00000545378.1;ENST00000222543.5;ENST00000451238.1;ENST00000455502.1	AC002076.10;TFPI2;GNGT1	0.00099038
cg09195723	-0.000123902	1.41e-11	2.94e-08	-0.000284365	1.22e-15	4.03e-12	-4.34e-06	0.934857	0.995155	chr5	173416154	Island	TSS200			TSS200;5'UTR	C5orf47;C5orf47	ENST00000340147.6;ENST00000522195.1	C5orf47	0.000123902
cg10479554	-0.000105148	1.41e-11	2.94e-08	-0.000129018	7.44e-10	5.35e-07	-9.58e-05	0.00170365	0.10741	chr7	103438074	OpenSea	Body;Body			5'UTR	RELN	ENST00000424828.2	RELN	0.000105148
cg26441632	-0.0001589	1.43e-11	2.97e-08	-0.000180343	8.51e-11	8.23e-08	-0.000102941	0.0301773	0.408019	chr13	44116851	OpenSea	5'UTR;5'UTR;5'UTR			TSS1500;5'UTR;5'UTR	ENOX1-AS1;ENOX1;ENOX1	ENST00000444442.1;ENST00000412891.1;ENST00000261488.6	ENOX1-AS1;ENOX1	0.0001589
cg12099546	-4.8e-05	1.49e-11	3.06e-08	-6.51e-05	1.27e-11	1.58e-08	-2.07e-05	0.143425	0.705195	chr15	72763849	N_Shelf				3'UTR	RP11-1007O24.3	ENST00000562573.1	RP11-1007O24.3	4.8e-05
cg25213718	-0.000332308	1.49e-11	3.07e-08	-0.000546488	2.77e-13	5.41e-10	-0.000114816	0.141482	0.702576	chr21	25333353	OpenSea				3'UTR	AP000477.2	ENST00000447405.1	AP000477.2	0.000332308
cg13922935	-5.18e-05	1.53e-11	3.13e-08	-8.27e-05	7.06e-09	3.61e-06	-4.08e-05	0.000199893	0.0328811	chr15	42804870	OpenSea	Body;Body				SNAP23;SNAP23;SNAP23;SNAP23;SNAP23	ENST00000563873.1;ENST00000568745.1;ENST00000568227.1;ENST00000566327.1;ENST00000568514.1	SNAP23	5.18e-05
cg04173919	-0.000201114	1.55e-11	3.17e-08	-0.00025803	1.45e-11	1.77e-08	-6.56e-05	0.345766	0.871998	chr11	118528438	OpenSea	3'UTR;3'UTR;3'UTR			3'UTR;3'UTR;3'UTR;3'UTR;3'UTR;5'UTR	PHLDB1;PHLDB1;PHLDB1;TREH;PHLDB1;PHLDB1;PHLDB1;PHLDB1;PHLDB1;PHLDB1	ENST00000356063.5;ENST00000541457.1;ENST00000361417.2;ENST00000529101.1;ENST00000532517.1;ENST00000545313.1;ENST00000534672.1;ENST00000534140.1;ENST00000525698.1;ENST00000530994.1	PHLDB1;TREH	0.000201114
cg08046364	-0.00186932	1.58e-11	3.21e-08	-0.00237997	5.58e-14	1.3e-10	-0.000317725	0.602995	0.952878	chr12	114234083	OpenSea								0.00186932
cg08434762	-9.93e-05	1.58e-11	3.21e-08	-7.5e-05	0.125433	0.533541	-0.000101148	3.62e-11	6.79e-07	chr5	150713471	OpenSea	Body			TSS1500	SLC36A2;SLC36A2;SLC36A2	ENST00000450886.1;ENST00000523044.1;ENST00000518280.1	SLC36A2	9.93e-05
cg17080534	2.69e-05	1.58e-11	3.21e-08	3.41e-05	5.8e-13	1.04e-09	5.44e-06	0.527401	0.936151	chr1	212781452	Island	TSS1500;TSS1500;5'UTR		Promoter_Associated	TSS1500;TSS1500;5'UTR	ATF3;ATF3;ATF3;ATF3	ENST00000465155.1;ENST00000366985.1;ENST00000366981.4;ENST00000366987.2	ATF3	2.69e-05
cg10410637	-0.000881865	1.6e-11	3.24e-08	-0.00101888	2.91e-08	1.15e-05	-0.000691105	5.19e-05	0.0146753	chr3	18028561	OpenSea	Body			3'UTR	TBC1D5	ENST00000414318.2	TBC1D5	0.000881865
cg05964952	-5.69e-05	1.63e-11	3.26e-08	-8.83e-05	4.19e-11	4.49e-08	-3.4e-05	0.0238037	0.370474	chr12	51633050	Island	Body;Body;Body;Body;Body;Body	high-CpG:49918808-49919362	Unclassified	5'UTR;TSS200	DAZAP2;DAZAP2;DAZAP2;DAZAP2;DAZAP2;DAZAP2;DAZAP2;DAZAP2	ENST00000552173.1;ENST00000551919.1;ENST00000549041.1;ENST00000551534.1;ENST00000552459.1;ENST00000552459.1;ENST00000549497.1;ENST00000551313.1	DAZAP2	5.69e-05
cg18977423	-8.01e-05	1.63e-11	3.27e-08	-0.000184701	2.69e-13	5.25e-10	-3e-05	0.142042	0.703363	chr2	179396688	OpenSea	Body;Body;Body;Body;Body			5'UTR	AC009948.3;AC009948.3;AC009948.3;AC009948.3	ENST00000442329.1;ENST00000431259.1;ENST00000419746.1;ENST00000456053.1	AC009948.3	8.01e-05
cg15135710	-0.000236584	1.66e-11	3.32e-08	-0.000247418	4.79e-12	6.67e-09	-0.000154301	0.16312	0.731218	chr1	162177096	OpenSea	Body;Body							0.000236584
cg00523532	-3.56e-05	1.68e-11	3.35e-08	-0.000153245	7.47e-16	2.66e-12	-5.59e-06	0.683781	0.966527	chr7	987309	S_Shore	Body				ADAP1	ENST00000477906.1	ADAP1	3.56e-05
cg06188585	-7.9e-05	1.79e-11	3.55e-08	-0.000122607	4.14e-12	5.88e-09	-4.67e-05	0.0921161	0.615629	chr1	246469182	OpenSea	Body;Body				SMYD3;SMYD3	ENST00000492487.1;ENST00000462422.1	SMYD3	7.9e-05
cg20468679	-0.000509465	1.85e-11	3.65e-08	-0.000659829	3.25e-10	2.66e-07	-0.000375329	0.00294074	0.14133	chr2	208695680	OpenSea	Body							0.000509465
cg05024213	-5.81e-05	1.94e-11	3.82e-08	-7.67e-05	8.09e-13	1.39e-09	-8.72e-06	0.723512	0.972601	chr16	7063980	OpenSea	5'UTR;5'UTR;5'UTR;Body			5'UTR;5'UTR;5'UTR	RBFOX1;RBFOX1;RBFOX1;RBFOX1;RBFOX1	ENST00000551752.1;ENST00000547338.1;ENST00000547605.1;ENST00000550418.1;ENST00000547427.1	RBFOX1	5.81e-05
cg08224187	-0.00017733	1.98e-11	3.89e-08	-0.000143888	4.56e-06	0.000656729	-0.000200558	8.77e-07	0.000989163	chr6	14286411	OpenSea	TSS1500;TSS1500			TSS1500	RP11-359N11.2	ENST00000427276.1	RP11-359N11.2	0.00017733
cg17485169	-0.00103133	2.01e-11	3.94e-08	-0.0011289	1.51e-11	1.84e-08	-0.000496674	0.224263	0.794386	chr20	45640978	OpenSea	Body;Body							0.00103133
cg27589763	-0.000318401	2.03e-11	3.97e-08	-0.000330383	6.33e-10	4.66e-07	-0.000281835	0.00948978	0.24826	chr8	27199107	OpenSea	5'UTR;5'UTR;5'UTR;5'UTR			5'UTR;5'UTR;5'UTR;5'UTR	PTK2B;PTK2B;PTK2B;PTK2B;PTK2B;PTK2B;PTK2B	ENST00000539100.1;ENST00000397501.1;ENST00000522338.1;ENST00000521164.1;ENST00000346049.5;ENST00000420218.2;ENST00000522517.1	PTK2B	0.000318401
cg25522232	-2.34e-05	2.04e-11	3.98e-08	-9.28e-05	1.09e-11	1.38e-08	-2.1e-05	0.00041992	0.0496529	chr5	195132	Island	Body			TSS1500	CTD-2083E4.7	ENST00000563761.1	CTD-2083E4.7	2.34e-05
cg15433198	3.95e-05	2.09e-11	4.08e-08	1.99e-05	0.120474	0.524554	4.25e-05	2.35e-11	4.89e-07	chr19	16152492	OpenSea	Body;Body		Unclassified_Cell_type_specific	3'UTR	AC004790.1	ENST00000397365.2	AC004790.1	3.95e-05
cg04761722	0.00110711	2.29e-11	4.45e-08	0.00153812	1.87e-12	2.89e-09	0.000556573	0.251878	0.816276	chr16	10274315	Island	5'UTR;5'UTR;5'UTR			TSS200;5'UTR;5'UTR;5'UTR;TSS200	GRIN2A;GRIN2A;GRIN2A;GRIN2A;GRIN2A;GRIN2A	ENST00000566665.1;ENST00000396575.2;ENST00000404927.2;ENST00000330684.3;ENST00000396573.2;ENST00000562109.1	GRIN2A	0.00110711
cg04046848	-0.000495328	2.34e-11	4.54e-08	-0.00128094	2.11e-18	1.3e-14	-4.32e-05	0.834484	0.986327	chr11	95078149	OpenSea								0.000495328
cg07130714	-0.00016141	2.34e-11	4.54e-08	-0.000190232	1e-10	9.44e-08	-0.000111052	0.0804609	0.589366	chr3	168335941	OpenSea	Body				EGFEM1P	ENST00000506760.2	EGFEM1P	0.00016141
cg00676934	6.88e-05	2.37e-11	4.58e-08	3.47e-05	0.282075	0.732316	7.27e-05	1.2e-11	3.06e-07	chr16	74330537	Island	TSS200		Promoter_Associated	1stExon;TSS200;TSS200;TSS200;1stExon;TSS200;3'UTR;3'UTR	AC009120.4;PSMD7;PSMD7;PSMD7;PSMD7;AC009120.4;PSMD7;AC009120.4;AC009120.4	ENST00000562888.1;ENST00000219313.4;ENST00000566015.1;ENST00000568717.1;ENST00000567958.1;ENST00000569389.1;ENST00000568615.1;ENST00000569389.1;ENST00000562888.1	AC009120.4;PSMD7	6.88e-05
cg11376292	-0.000353602	2.44e-11	4.7e-08	-0.000452578	0.00172852	0.048223	-0.000338197	2.74e-09	1.73e-05	chr1	23799120	OpenSea	Body;Body			5'UTR	ASAP3;ASAP3;ASAP3	ENST00000538685.1;ENST00000478858.1;ENST00000449467.2	ASAP3	0.000353602
cg13714832	-4.31e-05	2.45e-11	4.7e-08	-8.38e-05	3.73e-08	1.42e-05	-3.57e-05	2.86e-05	0.0101433	chr19	6756572	S_Shelf	Body							4.31e-05
cg02895639	0.000209694	2.48e-11	4.75e-08	0.000427539	2.19e-12	3.32e-09	0.000154033	0.0431786	0.469841	chr22	48970993	Island	Body;TSS1500			TSS1500;TSS1500	FAM19A5;FAM19A5	ENST00000358295.5;ENST00000473898.1	FAM19A5	0.000209694
cg19223129	-0.000151026	2.53e-11	4.84e-08	-0.00019492	1.07e-12	1.77e-09	-1.01e-05	0.816008	0.984348	chr4	7052403	Island	Body				TADA2B	ENST00000506692.1	TADA2B	0.000151026
cg18538138	-4.25e-05	2.65e-11	5.06e-08	-0.000120929	3.33e-14	8.08e-11	-1.2e-05	0.490243	0.926154	chr2	33604572	OpenSea	Body;Body;Body;Body;Body							4.25e-05
cg00785312	-0.000490777	2.69e-11	5.11e-08	-0.000539723	7e-11	7.02e-08	-0.000306437	0.0772765	0.580956	chr12	14818375	OpenSea	Body			TSS1500	RP11-174G6.1	ENST00000501178.2	RP11-174G6.1	0.000490777
cg10654107	-5.39e-05	2.69e-11	5.11e-08	-7.11e-05	5.4e-12	7.37e-09	-5.27e-06	0.833164	0.986176	chr13	113131474	OpenSea								5.39e-05
cg16475060	0.000188477	2.75e-11	5.18e-08	0.000251347	1.81e-12	2.81e-09	6.01e-05	0.401493	0.896054	chr22	26849006	OpenSea	3'UTR;3'UTR;Body;Body			3'UTR;3'UTR;3'UTR	HPS4;HPS4;HPS4;HPS4;HPS4;HPS4;HPS4;HPS4	ENST00000398141.1;ENST00000402105.3;ENST00000491142.1;ENST00000519774.1;ENST00000493455.2;ENST00000429411.1;ENST00000464362.1;ENST00000466781.1	HPS4	0.000188477
cg13098204	-0.000476364	2.76e-11	5.19e-08	-0.000482171	1.87e-10	1.64e-07	-0.000445236	0.0447677	0.476252	chr1	233753006	S_Shelf	Body							0.000476364
cg14374760	-3.42e-05	2.77e-11	5.21e-08	-3.95e-05	5.03e-11	5.24e-08	-2.36e-05	0.198414	0.770117	chr12	5603979	Island	1stExon;Body			5'UTR;1stExon	NTF3;NTF3	ENST00000535299.1;ENST00000331010.6	NTF3	3.42e-05
cg06150260	0.000136847	2.89e-11	5.41e-08	0.000183248	0.00254556	0.0619414	0.0001312	1.86e-09	1.29e-05	chr1	11004356	OpenSea			Unclassified_Cell_type_specific					0.000136847
cg00870753	-0.000230201	2.94e-11	5.47e-08	-0.000451937	7.1e-14	1.6e-10	-2.3e-05	0.77444	0.979511	chr16	34404772	Island	TSS200							0.000230201
cg20945852	-3.22e-05	2.99e-11	5.55e-08	-7.25e-05	2.17e-14	5.54e-11	-1.07e-05	0.161453	0.729134	chr2	64685902	S_Shelf	3'UTR			3'UTR;3'UTR	LGALSL;LGALSL	ENST00000409537.2;ENST00000238875.4	LGALSL	3.22e-05
cg01194733	0.000121531	3e-11	5.57e-08	0.000170949	5.1e-12	7.04e-09	4.09e-05	0.16621	0.735254	chr7	95981223	OpenSea								0.000121531
cg10532164	-6.95e-05	3.02e-11	5.57e-08	-7.39e-05	3.94e-11	4.28e-08	-3.89e-05	0.179089	0.750237	chr6	169624231	S_Shore	Body			TSS1500;5'UTR	THBS2;XXyac-YX65C7_A.2	ENST00000488355.1;ENST00000444188.1	THBS2;XXyac-YX65C7_A.2	6.95e-05
cg10201783	-0.000500043	3.03e-11	5.59e-08	-0.000711268	7.36e-11	7.31e-08	-0.000358704	0.000965775	0.0784714	chr14	76279165	OpenSea	Body				TTLL5	ENST00000555018.1	TTLL5	0.000500043
cg00399546	-0.000490505	3.11e-11	5.73e-08	-0.000538374	3.55e-10	2.86e-07	-0.000348883	0.0211649	0.35265	chr19	17735656	OpenSea	Body			ExonBnd	UNC13A	ENST00000519716.2	UNC13A	0.000490505
cg21929325	-0.000159445	3.15e-11	5.76e-08	-0.000190642	1.61e-12	2.56e-09	-4.12e-05	0.302827	0.848692	chr1	58309905	OpenSea	5'UTR			5'UTR;5'UTR;3'UTR	DAB1;DAB1;DAB1;DAB1	ENST00000371236.1;ENST00000371234.4;ENST00000477280.1;ENST00000485760.1	DAB1	0.000159445
cg12809084	-6.61e-05	3.15e-11	5.76e-08	-0.000153118	1.73e-07	4.91e-05	-5.85e-05	2.91e-06	0.0022645	chr1	233343247	OpenSea	Body				PCNXL2;PCNXL2;PCNXL2	ENST00000517808.1;ENST00000324142.4;ENST00000475463.2	PCNXL2	6.61e-05
cg20185399	-0.000347219	3.29e-11	5.95e-08	-0.000329736	0.0101445	0.144127	-0.000350843	8.71e-10	7.08e-06	chr18	8971194	OpenSea								0.000347219
cg09080444	-0.000366434	3.36e-11	6.08e-08	-0.00022622	0.153085	0.579931	-0.000389087	4.72e-11	8.27e-07	chr11	71903227	OpenSea	Body;Body;Body;1stExon			1stExon;ExonBnd;3'UTR	FOLR1;FOLR1;RP11-807H22.7	ENST00000393676.3;ENST00000312293.4;ENST00000378140.3	FOLR1;RP11-807H22.7	0.000366434
cg22303971	-0.000101382	3.42e-11	6.16e-08	-0.000183241	3.56e-12	5.11e-09	-7.12e-05	0.0998974	0.632078	chr5	123400720	OpenSea	Body							0.000101382
cg17521255	-8.34e-05	3.42e-11	6.16e-08	-0.000189946	3.18e-08	1.24e-05	-6.72e-05	0.000218148	0.0346883	chr16	66629175	OpenSea								8.34e-05
cg19423978	-0.000410709	3.5e-11	6.28e-08	-0.000421714	1.16e-10	1.08e-07	-0.000302757	0.0630113	0.540876	chr19	3688477	S_Shore	Body		Promoter_Associated_Cell_type_specific					0.000410709
cg08866151	-0.000237298	3.58e-11	6.4e-08	-0.000249442	3.1e-10	2.56e-07	-0.000160035	0.0285155	0.39877	chr12	129708611	OpenSea	Body							0.000237298
cg06862707	-7.33e-05	3.61e-11	6.45e-08	-0.000128743	1.33e-13	2.81e-10	-4.9e-06	0.778886	0.980035	chr2	190685293	N_Shore	Body;Body;Body			5'UTR	PMS1;PMS1;PMS1;PMS1	ENST00000421722.1;ENST00000424059.1;ENST00000447734.1;ENST00000342075.4	PMS1	7.33e-05
cg13887975	-0.000239504	3.63e-11	6.46e-08	-0.000376026	2.73e-08	1.09e-05	-0.000162795	7.38e-05	0.0181563	chr16	1275359	OpenSea	TSS200			TSS200	TPSG1;TPSG1	ENST00000564684.1;ENST00000234798.4	TPSG1	0.000239504
cg14316227	-0.000212125	3.74e-11	6.64e-08	-0.000550016	1e-14	2.76e-11	-3.81e-05	0.55005	0.941675	chr9	104193952	OpenSea	5'UTR			3'UTR;5'UTR;5'UTR;5'UTR	ALDOB;ALDOB;ALDOB;ALDOB	ENST00000468981.1;ENST00000374853.1;ENST00000430164.2;ENST00000374855.4	ALDOB	0.000212125
cg05179501	-4.69e-05	4.08e-11	7.19e-08	-0.000110404	1.19e-12	1.96e-09	-3.07e-05	0.125767	0.677988	chr11	65633553	OpenSea	3'UTR			3'UTR;3'UTR;3'UTR;5'UTR	MUS81;MUS81;MUS81;MUS81;MUS81;MUS81;MUS81;MUS81;MUS81;MUS81	ENST00000531905.1;ENST00000530928.1;ENST00000530282.1;ENST00000524647.1;ENST00000533519.1;ENST00000529742.1;ENST00000437855.2;ENST00000308110.4;ENST00000533035.1;ENST00000525006.1	MUS81	4.69e-05
cg00767000	-0.000176236	4.1e-11	7.21e-08	-0.000206041	1.75e-11	2.09e-08	-3.7e-05	0.545896	0.940655	chr16	87525307	OpenSea	1stExon			TSS1500;1stExon	RP11-482M8.1;ZCCHC14;ZCCHC14	ENST00000562466.1;ENST00000568020.1;ENST00000268616.4	RP11-482M8.1;ZCCHC14	0.000176236
cg15511785	-0.000491681	4.16e-11	7.27e-08	-0.000862661	6.14e-14	1.41e-10	-0.000187245	0.152737	0.717882	chr10	126340361	OpenSea	Body		Promoter_Associated	3'UTR	RP11-12J10.3	ENST00000494792.1	RP11-12J10.3	0.000491681
cg24357849	-0.00021362	4.17e-11	7.28e-08	-0.000338382	8.53e-12	1.12e-08	-7.44e-05	0.277939	0.833998	chr19	12786565	OpenSea	3'UTR;3'UTR;3'UTR;3'UTR;3'UTR;Body			3'UTR;3'UTR;3'UTR;3'UTR	WDR83;WDR83;WDR83;WDR83;DHPS;DHPS;WDR83	ENST00000548381.1;ENST00000425834.3;ENST00000242796.4;ENST00000418543.3;ENST00000210060.6;ENST00000351660.4;ENST00000546754.1	WDR83;DHPS	0.00021362
cg15782819	-0.000214675	4.37e-11	7.61e-08	-0.00030024	0.000444109	0.0192569	-0.000196603	2e-08	6.98e-05	chr19	47199475	S_Shelf	Body;Body;Body;Body							0.000214675
cg21308660	-0.000588697	4.47e-11	7.78e-08	-0.000993893	8.78e-15	2.44e-11	-0.00011613	0.522532	0.934999	chr1	10276442	OpenSea	5'UTR;5'UTR			5'UTR;5'UTR;5'UTR	KIF1B;KIF1B;KIF1B	ENST00000355249.4;ENST00000377093.4;ENST00000377086.1	KIF1B	0.000588697
cg13364410	-0.00094357	4.51e-11	7.79e-08	-0.000951335	6.91e-09	3.55e-06	-0.000919726	0.00172147	0.107925	chr19	19373755	S_Shore	TSS200			TSS200	HAPLN4	ENST00000291481.5	HAPLN4	0.00094357
cg09431058	-0.000281526	4.5e-11	7.79e-08	-0.000317943	4.36e-13	8.11e-10	-4.95e-05	0.567911	0.945866	chr7	45216061	OpenSea	Body							0.000281526
cg02643228	-5e-05	4.5e-11	7.79e-08	-7.48e-05	0.000152418	0.00904854	-4.45e-05	7.09e-08	0.000177475	chr3	142168389	S_Shore	TSS1500;TSS1500;TSS1500;Body			TSS1500	XRN1;ATR;ATR;ATR;ATR	ENST00000264951.4;ENST00000504521.1;ENST00000515810.1;ENST00000513291.1;ENST00000515107.1	XRN1;ATR	5e-05
cg02714192	-3.94e-05	4.68e-11	8.05e-08	-8.86e-05	1.7e-05	0.00180469	-3.63e-05	3.77e-07	0.000554379	chr18	77201972	Island	Body;5'UTR;Body;Body;Body			5'UTR;5'UTR	NFATC1;NFATC1	ENST00000397790.2;ENST00000545796.1	NFATC1	3.94e-05
cg13871565	-0.000172821	4.72e-11	8.07e-08	-0.000243428	4.61e-10	3.58e-07	-0.000118829	0.0113785	0.268962	chr1	244973565	OpenSea								0.000172821
cg03917584	-9.05e-05	4.71e-11	8.07e-08	-0.000258364	7.18e-13	1.25e-09	-2.25e-05	0.451448	0.913774	chr19	35791228	Island	Body;Body							9.05e-05
cg23258063	6.35e-05	4.73e-11	8.07e-08	8.17e-05	5.33e-12	7.29e-09	8.88e-06	0.73022	0.973588	chr1	169863210	S_Shore	TSS200;TSS200		Promoter_Associated	TSS200;TSS200	SCYL3;SCYL3;SCYL3;SCYL3	ENST00000423670.1;ENST00000367772.4;ENST00000367771.5;ENST00000423670.1	SCYL3	6.35e-05
cg21197273	5.55e-05	4.74e-11	8.08e-08	5.6e-05	0.231564	0.682463	5.55e-05	9.82e-11	1.52e-06	chr3	11760785	Island	5'UTR;5'UTR			TSS200;5'UTR;5'UTR	AC090939.2;VGLL4;VGLL4;VGLL4;VGLL4;VGLL4;VGLL4;VGLL4;VGLL4	ENST00000426495.1;ENST00000404339.1;ENST00000463387.1;ENST00000418000.1;ENST00000417466.1;ENST00000417206.2;ENST00000426568.1;ENST00000445411.1;ENST00000273038.3	AC090939.2;VGLL4	5.55e-05
cg03789544	-0.000271779	4.95e-11	8.41e-08	-0.000198789	0.130098	0.542163	-0.00031114	1.46e-10	1.95e-06	chr7	139132029	OpenSea				TSS1500	U6	ENST00000516523.1	U6	0.000271779
cg22053334	-4.82e-05	5.25e-11	8.89e-08	-0.000110431	4.4e-13	8.16e-10	-7.71e-06	0.711182	0.97094	chr20	39297787	OpenSea								4.82e-05
cg18192367	-5.39e-05	5.3e-11	8.95e-08	-7.31e-05	1e-10	9.44e-08	-2.59e-05	0.081747	0.592403	chr6	164169728	OpenSea				5'UTR	RP1-230L10.1	ENST00000452944.1	RP1-230L10.1	5.39e-05
cg24544656	-0.000345228	5.88e-11	9.86e-08	-0.000585065	5.01e-13	9.2e-10	-4.93e-05	0.791641	0.981718	chr1	3445026	N_Shelf	Body							0.000345228
cg09961877	-0.000240902	6.1e-11	1.02e-07	-0.000326764	2.24e-09	1.39e-06	-0.000201227	0.00205688	0.118481	chr20	46606613	OpenSea								0.000240902
cg12120126	6.95e-05	6.23e-11	1.04e-07	0.000122264	1.56e-12	2.5e-09	2.32e-05	0.244322	0.810703	chr6	31465983	Island	1stExon		Promoter_Associated	5'UTR;TSS1500;1stExon;1stExon;1stExon	MICB;Y_RNA;MICB;MICB;MICB	ENST00000538442.1;ENST00000383850.1;ENST00000399150.3;ENST00000252229.6;ENST00000427115.1	MICB;Y_RNA	6.95e-05
cg26401796	-0.000294907	6.67e-11	1.11e-07	-0.000377946	3.03e-12	4.43e-09	-9.04e-05	0.350342	0.87425	chr12	5574420	OpenSea	Body			5'UTR	NTF3;NTF3	ENST00000535299.1;ENST00000543548.1	NTF3	0.000294907
cg01487765	-6.48e-05	6.73e-11	1.11e-07	-9.89e-05	3.22e-12	4.68e-09	-2.39e-06	0.908114	0.992999	chr16	67271396	S_Shore	ExonBnd;Body			ExonBnd;TSS200	FHOD1;FHOD1;FHOD1;SLC9A5;FHOD1	ENST00000561922.1;ENST00000568595.1;ENST00000258201.4;ENST00000564704.1;ENST00000567752.1	FHOD1;SLC9A5	6.48e-05
cg00461060	-0.000274724	6.9e-11	1.14e-07	-0.000343756	5.02e-13	9.2e-10	-6.58e-05	0.38685	0.890361	chr12	132826769	N_Shore	Body			5'UTR	GALNT9;GALNT9	ENST00000424720.2;ENST00000535228.1	GALNT9	0.000274724
cg01260103	3.07e-05	6.94e-11	1.14e-07	5.35e-05	0.000653557	0.0251364	2.84e-05	1.81e-08	6.38e-05	chr11	68609203	Island	5'UTR;5'UTR	high-CpG:68365707-68365978		5'UTR	CPT1A;CPT1A;CPT1A	ENST00000538308.1;ENST00000376618.2;ENST00000561996.1	CPT1A	3.07e-05
cg15930688	0.000643752	7.16e-11	1.17e-07	0.000657537	5.47e-11	5.65e-08	0.000278799	0.463507	0.917751	chr12	49371167	N_Shore	TSS1500		Unclassified	TSS1500	WNT1	ENST00000293549.3	WNT1	0.000643752
cg09366216	-3.99e-05	7.12e-11	1.17e-07	-8.22e-05	1.54e-13	3.23e-10	-1.13e-05	0.327495	0.862361	chr5	6394983	OpenSea								3.99e-05
cg06437922	-0.000452344	7.23e-11	1.18e-07	-0.000553689	1.38e-12	2.22e-09	-8.87e-05	0.551797	0.942018	chr1	226308360	N_Shore			Unclassified_Cell_type_specific					0.000452344
cg20488913	-0.00023317	7.41e-11	1.21e-07	-0.000243729	5.6e-10	4.21e-07	-0.000177074	0.0299472	0.406781	chr1	66837623	OpenSea	Body;Body;Body;Body;Body;Body;Body							0.00023317
cg08931872	-0.000674139	7.61e-11	1.24e-07	-0.000929066	5.41e-10	4.11e-07	-0.000390229	0.0110282	0.265317	chr19	7647568	OpenSea								0.000674139
cg19192541	-0.000267789	7.75e-11	1.26e-07	-0.00021021	0.0211359	0.219014	-0.000285997	8.35e-10	6.86e-06	chr16	51678315	OpenSea				TSS1500	CTD-2119F7.2	ENST00000562726.1	CTD-2119F7.2	0.000267789
cg20643159	-4.71e-05	7.96e-11	1.29e-07	-7.11e-05	5.65e-12	7.67e-09	-4.65e-06	0.829665	0.985752	chr12	66820796	OpenSea	Body							4.71e-05
cg18748064	-0.00023395	8.32e-11	1.34e-07	-0.000504999	1.94e-13	3.95e-10	-0.000115633	0.481951	0.923622	chr13	113423268	N_Shore	Body;Body		Unclassified	5'UTR	ATP11A	ENST00000466946.1	ATP11A	0.00023395
cg13161726	-0.000281239	8.49e-11	1.36e-07	-0.000314147	1.11e-10	1.04e-07	-0.000107122	0.227626	0.797095	chr12	104982610	OpenSea	Body;Body				CHST11	ENST00000549016.1	CHST11	0.000281239
cg17002108	-0.000110825	8.49e-11	1.36e-07	-0.000360535	5.7e-13	1.03e-09	-4.74e-05	0.456255	0.915529	chr19	12758083	N_Shore	Body;Body				MAN2B1;MAN2B1;MAN2B1;MAN2B1;MAN2B1	ENST00000469423.1;ENST00000493218.1;ENST00000480851.1;ENST00000469423.1;ENST00000466794.1	MAN2B1	0.000110825
cg03001647	2.9e-05	9.12e-11	1.46e-07	4.88e-05	0.000786885	0.028561	2.7e-05	2.3e-08	7.88e-05	chr1	167691881	S_Shore	Body;Body;Body				MPZL1;MPZL1	ENST00000464954.1;ENST00000465787.1	MPZL1	2.9e-05
cg27210576	-0.000120264	9.3e-11	1.48e-07	-0.000143443	3.55e-12	5.1e-09	-2.02e-05	0.590898	0.950785	chr3	119132642	OpenSea	Body							0.000120264
cg26385283	-0.000815495	9.58e-11	1.52e-07	-0.000953692	1.3e-08	5.89e-06	-0.000636431	0.000843228	0.073007	chr18	61616718	OpenSea	5'UTR		Unclassified	5'UTR;5'UTR	HMSD;HMSD	ENST00000408945.3;ENST00000481726.1	HMSD	0.000815495
cg05414964	-6e-05	9.56e-11	1.52e-07	-8.72e-05	1.52e-10	1.38e-07	-3.34e-05	0.039616	0.454326	chr7	33830854	OpenSea								6e-05
cg05599337	-2.34e-05	9.74e-11	1.54e-07	-3.59e-05	1.93e-11	2.29e-08	-7.54e-06	0.235879	0.80376	chr1	203697478	OpenSea	Body;TSS1500;Body			TSS1500	SNORA77	ENST00000408716.1	SNORA77	2.34e-05
cg25982521	-0.000788267	9.94e-11	1.57e-07	-0.00134306	1.56e-14	4.08e-11	-6.3e-05	0.836058	0.986542	chr5	21685360	OpenSea				5'UTR	RP11-804N13.1	ENST00000522350.1	RP11-804N13.1	0.000788267
cg25135143	3.28e-05	1.04e-10	1.62e-07	2.47e-06	0.816299	0.968667	3.85e-05	1.64e-11	4.05e-07	chr10	115934548	S_Shore	TSS1500;TSS200			TSS1500;TSS1500;TSS1500;TSS1500	C10orf118;MIR2110;C10orf118;C10orf118	ENST00000430353.2;ENST00000459421.1;ENST00000369285.3;ENST00000369287.3	C10orf118;MIR2110	3.28e-05
cg01397243	-0.000269694	1.06e-10	1.66e-07	-0.000130064	0.311802	0.757534	-0.000293329	7.4e-11	1.19e-06	chr15	68616251	OpenSea	Body							0.000269694
cg14290037	-0.000316847	1.07e-10	1.67e-07	-0.000246582	0.0163074	0.188995	-0.00034385	5.6e-10	5.18e-06	chr12	111234798	OpenSea								0.000316847
cg02408910	-0.000379962	1.08e-10	1.69e-07	-0.000415838	7.15e-11	7.14e-08	-0.000176485	0.198879	0.770681	chr10	88015417	OpenSea	Body							0.000379962
cg00577510	-0.000109049	1.09e-10	1.69e-07	-0.000125094	1.39e-07	4.12e-05	-8.5e-05	0.000188993	0.0318725	chr5	37868556	OpenSea	TSS1500;Body			TSS1500;5'UTR	GDNF-AS1;GDNF-AS1	ENST00000514532.2;ENST00000503382.2	GDNF-AS1	0.000109049
cg03610217	-0.000373403	1.1e-10	1.7e-07	-0.000564617	8.47e-13	1.44e-09	-6.96e-05	0.610891	0.95445	chr2	232490611	OpenSea								0.000373403
cg12437785	-0.000157704	1.12e-10	1.73e-07	-0.000164611	1.65e-10	1.47e-07	-8.95e-05	0.161321	0.729	chr4	189206552	S_Shelf								0.000157704
cg08392069	2.61e-05	1.13e-10	1.74e-07	4.13e-05	2.16e-11	2.53e-08	1.24e-05	0.303736	0.8492	chr16	2205170	N_Shore	TSS1500;TSS200			TSS1500;3'UTR;TSS200;1stExon	TRAF7;TRAF7;TRAF7;TRAF7;TRAF7;RP11-304L19.5;SNORD60;RP11-304L19.5	ENST00000565383.1;ENST00000326181.6;ENST00000569686.1;ENST00000567653.1;ENST00000564067.1;ENST00000563192.1;ENST00000383903.1;ENST00000563192.1	TRAF7;RP11-304L19.5;SNORD60	2.61e-05
cg22999892	-0.000863095	1.14e-10	1.76e-07	-0.00140961	3.96e-09	2.23e-06	-0.000572165	0.000167996	0.0298217	chr8	134588298	S_Shelf								0.000863095
cg09978753	-8.04e-05	1.16e-10	1.77e-07	-3.55e-05	0.442387	0.843088	-8.32e-05	1.03e-10	1.54e-06	chr10	14709476	OpenSea	Body;5'UTR							8.04e-05
cg08045176	-4.21e-05	1.15e-10	1.77e-07	-0.000173408	2.21e-12	3.33e-09	-2.85e-05	0.216669	0.787706	chr18	49813488	OpenSea								4.21e-05
cg17607922	-6.35e-05	1.2e-10	1.84e-07	-0.000125342	2.93e-12	4.28e-09	-2.28e-05	0.14071	0.701481	chr2	90138295	OpenSea				TSS1500	IGKV1D-16	ENST00000492446.1	IGKV1D-16	6.35e-05
cg01734651	-0.000956552	1.21e-10	1.85e-07	-0.00134721	2.35e-11	2.72e-08	-0.000481201	0.0522224	0.504661	chr12	72668470	S_Shore	TSS1500;TSS1500;Body			TSS1500	AC087886.1;AC087886.1;TRHDE;TRHDE	ENST00000552396.1;ENST00000426250.2;ENST00000552503.1;ENST00000548156.1	AC087886.1;TRHDE	0.000956552
cg21015470	-9.72e-05	1.23e-10	1.87e-07	-0.000227228	2.85e-12	4.19e-09	-4.84e-05	0.0505997	0.498783	chr11	132621619	OpenSea	Body;Body			3'UTR	OPCML;OPCML	ENST00000525412.1;ENST00000529038.1	OPCML	9.72e-05
cg23359706	9.73e-05	1.25e-10	1.9e-07	5.38e-05	0.0848442	0.447693	0.000108346	1.84e-10	2.38e-06	chr19	11491839	Island	Body		Promoter_Associated					9.73e-05
cg17633681	-0.000162456	1.29e-10	1.95e-07	-0.000258268	7.06e-15	1.99e-11	-1.89e-05	0.631056	0.958094	chr16	88106987	Island	Body;Body			5'UTR	BANP;BANP	ENST00000481948.1;ENST00000466847.1	BANP	0.000162456
cg16910448	-4.87e-05	1.32e-10	1.99e-07	-4.13e-05	0.0660613	0.397137	-4.93e-05	4.08e-10	4.23e-06	chr1	21617783	S_Shore	TSS1500;TSS1500;Body			TSS1500;TSS1500;TSS1500	ECE1;ECE1;ECE1;ECE1;ECE1;ECE1	ENST00000527991.1;ENST00000264205.6;ENST00000526194.1;ENST00000436918.2;ENST00000374893.6;ENST00000463334.2	ECE1	4.87e-05
cg13343638	-0.000166541	1.39e-10	2.08e-07	-0.000201869	1.27e-10	1.17e-07	-6.74e-05	0.213229	0.784897	chr16	11217616	OpenSea	ExonBnd;ExonBnd;Body;Body			ExonBnd;5'UTR	CLEC16A;CLEC16A;CLEC16A;CLEC16A;CLEC16A	ENST00000436973.1;ENST00000261657.5;ENST00000409790.1;ENST00000428742.2;ENST00000465491.1	CLEC16A	0.000166541
cg14830325	-0.000149484	1.38e-10	2.08e-07	-0.000265005	0.00867127	0.131624	-0.000144973	4.49e-09	2.39e-05	chr15	93203858	OpenSea				5'UTR	FAM174B;FAM174B;FAM174B	ENST00000554000.1;ENST00000557480.1;ENST00000557398.1	FAM174B	0.000149484
cg20515447	-0.000489643	1.4e-10	2.1e-07	-0.000761055	2.44e-13	4.86e-10	-0.000217466	0.0764117	0.578675	chr5	138210749	OpenSea	1stExon;5'UTR;TSS200;Body;Body;Body;Body			3'UTR;TSS1500;1stExon;1stExon;1stExon;1stExon;5'UTR;5'UTR;5'UTR;5'UTR	CTNNA1;CTNNA1;CTNNA1;CTNNA1;CTNNA1;CTNNA1;CTNNA1;CTNNA1;CTNNA1;CTNNA1;CTNNA1;LRRTM2;CTNNA1;LRRTM2;LRRTM2;LRRTM2;LRRTM2;LRRTM2;LRRTM2;LRRTM2;CTNNA1;CTNNA1;CTNNA1;CTNNA1;CTNNA1	ENST00000520260.1;ENST00000524292.1;ENST00000523298.1;ENST00000520865.1;ENST00000519634.1;ENST00000518263.1;ENST00000519768.1;ENST00000517656.1;ENST00000521640.1;ENST00000519116.1;ENST00000522052.1;ENST00000523537.1;ENST00000540387.1;ENST00000274711.5;ENST00000521094.1;ENST00000523537.1;ENST00000518785.1;ENST00000274711.5;ENST00000521094.1;ENST00000518785.1;ENST00000522013.1;ENST00000517534.1;ENS…	CTNNA1;LRRTM2	0.000489643
cg12872916	-0.000167945	1.48e-10	2.2e-07	-0.000237268	6.47e-13	1.15e-09	-3.41e-06	0.978494	0.998361	chr1	155168189	S_Shelf	ExonBnd;ExonBnd;ExonBnd;ExonBnd;Body;Body;Body;Body			5'UTR;3'UTR;1stExon;5'UTR;TSS200;TSS200;ExonBnd;3'UTR	RP11-263K19.4;THBS3;THBS3;THBS3;RP11-263K19.4;RP11-263K19.4;RP11-263K19.4;RP11-263K19.4;THBS3;THBS3	ENST00000447623.1;ENST00000469769.1;ENST00000428962.2;ENST00000465596.1;ENST00000454348.1;ENST00000454348.1;ENST00000436772.1;ENST00000453136.1;ENST00000368378.3;ENST00000487250.1	RP11-263K19.4;THBS3	0.000167945
cg07350732	-0.000677458	1.5e-10	2.23e-07	-0.000748565	6.18e-11	6.26e-08	-0.00021026	0.481993	0.923628	chr17	2169571	OpenSea	TSS200;Body		Unclassified	TSS200	SMG6;SMG6	ENST00000570606.1;ENST00000354901.4	SMG6	0.000677458
cg14723977	-4.1e-05	1.54e-10	2.28e-07	-9.01e-05	9.95e-13	1.65e-09	-1.04e-05	0.454429	0.914834	chr19	15532806	N_Shelf	3'UTR			3'UTR	WIZ	ENST00000263381.5	WIZ	4.1e-05
cg27147788	-3.54e-05	1.55e-10	2.29e-07	-0.000110232	3.17e-05	0.00288972	-3.15e-05	1.6e-07	0.00030575	chr17	2608421	S_Shore	5'UTR			5'UTR;5'UTR;TSS1500	KIAA0664;KIAA0664;KIAA0664;KIAA0664;KIAA0664;KIAA0664;KIAA0664	ENST00000576309.1;ENST00000572184.1;ENST00000435359.1;ENST00000576885.1;ENST00000570628.1;ENST00000571566.1;ENST00000322335.4	KIAA0664	3.54e-05
cg21887597	0.000106753	1.64e-10	2.41e-07	8.5e-05	0.122878	0.52905	0.000108711	5.41e-10	5.18e-06	chr15	83419354	Island			Promoter_Associated	1stExon;5'UTR;1stExon;5'UTR;1stExon;5'UTR;1stExon;5'UTR;1stExon;5'UTR	RP11-752G15.6;RP11-752G15.6;RP11-752G15.6;RP11-752G15.6;RP11-752G15.6;RP11-752G15.6;RP11-752G15.6;RP11-752G15.6;RP11-752G15.6;RP11-752G15.6	ENST00000544685.2;ENST00000544685.2;ENST00000558687.1;ENST00000558687.1;ENST00000561107.1;ENST00000561107.1;ENST00000558174.1;ENST00000558174.1;ENST00000559366.1;ENST00000559366.1	RP11-752G15.6	0.000106753
cg18632745	-0.000121973	1.68e-10	2.47e-07	-0.000197031	8.38e-07	0.00017368	-0.000105036	2.04e-05	0.00821854	chr10	64239663	OpenSea	3'UTR;Body			3'UTR	ZNF365	ENST00000395255.3	ZNF365	0.000121973
cg09476146	-0.000533085	1.71e-10	2.49e-07	-0.00068674	1.93e-11	2.29e-08	-0.000178492	0.238441	0.806079	chr8	61548872	OpenSea				TSS200	RP11-91I20.3	ENST00000526470.1	RP11-91I20.3	0.000533085
cg19732625	-0.000414556	1.72e-10	2.49e-07	-0.000496155	2.46e-11	2.81e-08	-7.68e-05	0.67729	0.965484	chr19	33212901	S_Shore	Body							0.000414556
cg19529238	-0.000310774	1.7e-10	2.49e-07	-0.000356037	9.54e-13	1.6e-09	-0.000113512	0.102221	0.636771	chr8	127530933	OpenSea				TSS200	RP11-103H7.3	ENST00000519123.1	RP11-103H7.3	0.000310774
cg12919119	0.000292184	1.71e-10	2.49e-07	0.000357239	3.98e-13	7.44e-10	2.08e-05	0.835726	0.986494	chr3	37904293	S_Shore	Body;Body			TSS1500	AC093415.2;AC093415.2;AC093415.2;AC093415.2;AC093415.2;AC093415.2;AC093415.2	ENST00000429532.1;ENST00000445429.1;ENST00000438136.1;ENST00000450990.1;ENST00000366441.2;ENST00000420870.1;ENST00000457661.1	AC093415.2	0.000292184
cg16621987	0.000105452	1.7e-10	2.49e-07	9.96e-05	3.77e-05	0.00328707	0.000111016	9.91e-07	0.0010782	chr22	19110328	Island	TSS1500			5'UTR;TSS1500;TSS1500;TSS1500	AC004471.9;DGCR2;DGCR2;DGCR2	ENST00000456035.1;ENST00000447928.2;ENST00000389262.4;ENST00000537045.1	AC004471.9;DGCR2	0.000105452
cg27066638	2.62e-05	1.7e-10	2.49e-07	3.6e-05	1.69e-10	1.5e-07	1.25e-05	0.0667303	0.551552	chr19	19754454	Island	1stExon;5'UTR	high-CpG:19615025-19615494	Promoter_Associated	1stExon;5'UTR;TSS200	GMIP;GMIP;GMIP	ENST00000203556.3;ENST00000203556.3;ENST00000445806.2	GMIP	2.62e-05
cg11194925	-0.000488556	1.77e-10	2.56e-07	-0.00117501	5.77e-11	5.92e-08	-0.000429975	0.25524	0.819051	chr14	37129602	N_Shore	5'UTR			5'UTR;5'UTR;TSS1500	RP11-964E11.3;PAX9;RP11-964E11.3;PAX9	ENST00000553267.1;ENST00000402703.2;ENST00000555639.1;ENST00000361487.6	RP11-964E11.3;PAX9	0.000488556
cg00664205	-0.000277263	1.78e-10	2.57e-07	-0.000362372	1.2e-10	1.11e-07	-3.19e-05	0.839644	0.986903	chr17	77397758	OpenSea	5'UTR		Unclassified	5'UTR;5'UTR	RBFOX3;RBFOX3	ENST00000415831.1;ENST00000453134.2	RBFOX3	0.000277263
cg25325454	-0.000257647	1.84e-10	2.66e-07	-0.000402743	0.0597511	0.377842	-0.000252804	7.07e-10	6.2e-06	chr17	16397992	S_Shelf								0.000257647
cg15904623	-0.000112478	1.87e-10	2.69e-07	-0.000211301	1.01e-09	7.01e-07	-8.37e-05	0.000742165	0.0680554	chr7	128488744	OpenSea	Body;Body							0.000112478
cg09922430	-0.000187689	1.88e-10	2.71e-07	-0.00026679	2.05e-11	2.41e-08	-0.000100192	0.281474	0.836354	chr16	15578779	OpenSea	Body			3'UTR	RP11-1021N1.1;RP11-1021N1.1;C16orf45;C16orf45	ENST00000567442.1;ENST00000568222.1;ENST00000567550.1;ENST00000570249.1	RP11-1021N1.1;C16orf45	0.000187689
cg00339695	-0.00156275	1.95e-10	2.8e-07	-0.00197131	4.04e-10	3.2e-07	-0.00093714	0.0976164	0.627343	chr16	24857497	OpenSea	TSS200			1stExon;5'UTR;5'UTR;TSS200;TSS200;5'UTR;5'UTR	SLC5A11;SLC5A11;SLC5A11;SLC5A11;SLC5A11;SLC5A11;SLC5A11;SLC5A11;SLC5A11;SLC5A11	ENST00000347898.3;ENST00000347898.3;ENST00000488922.2;ENST00000564125.1;ENST00000545376.1;ENST00000569520.1;ENST00000568579.1;ENST00000539472.1;ENST00000565769.1;ENST00000449109.2	SLC5A11	0.00156275
cg25125453	9.23e-05	2.01e-10	2.87e-07	0.000127132	7.28e-11	7.24e-08	3.37e-05	0.231531	0.800339	chr20	12989844	OpenSea	5'UTR;1stExon			1stExon;5'UTR;1stExon;5'UTR;1stExon;5'UTR	SPTLC3;SPTLC3;SPTLC3;SPTLC3;SPTLC3;SPTLC3;SPTLC3;SPTLC3;SPTLC3	ENST00000476791.1;ENST00000434210.1;ENST00000399002.2;ENST00000399002.2;ENST00000450297.1;ENST00000378194.4;ENST00000378194.4;ENST00000434210.1;ENST00000476791.1	SPTLC3	9.23e-05
cg16698186	0.000541281	2.05e-10	2.92e-07	0.000121565	0.901173	0.985091	0.000553938	1.42e-10	1.94e-06	chr8	72836376	OpenSea	Body;Body		Unclassified_Cell_type_specific	5'UTR;5'UTR;5'UTR	RP11-383H13.1;RP11-383H13.1;RP11-383H13.1;RP11-383H13.1;RP11-383H13.1;RP11-383H13.1	ENST00000524152.1;ENST00000521467.1;ENST00000457356.4;ENST00000519751.1;ENST00000518916.1;ENST00000522519.1	RP11-383H13.1	0.000541281
cg01387083	-3.97e-05	2.06e-10	2.93e-07	-6.02e-05	0.000482357	0.0203699	-3.68e-05	7.77e-08	0.000185606	chr12	124400247	OpenSea	Body							3.97e-05
cg10117831	-0.000275994	2.15e-10	3.04e-07	-5.55e-05	0.614943	0.915197	-0.000298098	1.17e-11	3.06e-07	chr14	89881817	N_Shore	5'UTR;5'UTR			5'UTR;5'UTR;5'UTR;3'UTR	FOXN3;FOXN3;FOXN3;FOXN3;FOXN3;FOXN3;RP11-33N16.3	ENST00000557258.1;ENST00000555034.1;ENST00000553904.1;ENST00000345097.4;ENST00000555855.1;ENST00000555353.1;ENST00000555070.1	FOXN3;RP11-33N16.3	0.000275994
cg18304674	3.33e-05	2.14e-10	3.04e-07	3.65e-05	7.72e-05	0.00557626	3.14e-05	6.64e-07	0.000808396	chr10	114206557	N_Shore	1stExon;TSS200;5'UTR		Promoter_Associated	5'UTR;5'UTR;TSS1500;1stExon;1stExon;TSS200	ZDHHC6;ZDHHC6;VTI1A;VTI1A;VTI1A;VTI1A;VTI1A;VTI1A;ZDHHC6;ZDHHC6;VTI1A;VTI1A	ENST00000369404.3;ENST00000369405.3;ENST00000489142.1;ENST00000432306.1;ENST00000496445.1;ENST00000494728.1;ENST00000489357.1;ENST00000480057.1;ENST00000369404.3;ENST00000369405.3;ENST00000483122.1;ENST00000472892.1	ZDHHC6;VTI1A	3.33e-05
cg10545740	-0.000995775	2.19e-10	3.09e-07	-0.00116883	1.7e-12	2.68e-09	-6.6e-05	0.834071	0.986314	chr6	27619478	OpenSea								0.000995775
cg13034459	4.52e-05	2.26e-10	3.19e-07	4.59e-05	0.0126337	0.163554	4.51e-05	5.48e-09	2.7e-05	chr5	139536887	OpenSea	TSS200		Unclassified	TSS200	CTB-131B5.5	ENST00000523154.1	CTB-131B5.5	4.52e-05
cg01109535	-0.000742092	2.3e-10	3.23e-07	-0.000899164	7.08e-11	7.09e-08	-0.000330019	0.136986	0.695842	chr16	24856104	OpenSea	TSS1500			TSS1500;TSS1500;TSS1500;TSS1500;TSS1500	SLC5A11;SLC5A11;SLC5A11;SLC5A11;SLC5A11;SLC5A11;SLC5A11;SLC5A11	ENST00000347898.3;ENST00000488922.2;ENST00000564125.1;ENST00000565769.1;ENST00000449109.2;ENST00000545376.1;ENST00000569520.1;ENST00000568579.1	SLC5A11	0.000742092
cg27243597	-0.000103893	2.36e-10	3.31e-07	-0.000188381	4.43e-16	1.69e-12	-2.4e-06	0.909091	0.993105	chr19	14085212	OpenSea	Body		Unclassified_Cell_type_specific					0.000103893
cg12795046	-5.7e-05	2.38e-10	3.32e-07	-0.000132892	5.43e-13	9.85e-10	-1.58e-05	0.266651	0.826934	chr8	91661614	S_Shelf				5'UTR	RP11-68L18.1;RP11-68L18.1	ENST00000501194.2;ENST00000522132.1	RP11-68L18.1	5.7e-05
cg06244627	5.24e-05	2.37e-10	3.32e-07	7.4e-05	0.0290846	0.26086	5.09e-05	2.7e-09	1.72e-05	chr16	55513997	S_Shore	5'UTR;TSS1500;5'UTR;TSS1500;Body		Unclassified_Cell_type_specific	TSS1500;TSS1500;5'UTR	MMP2;MMP2;MMP2;MMP2;MMP2	ENST00000568715.1;ENST00000543485.1;ENST00000564864.1;ENST00000437642.2;ENST00000570308.1	MMP2	5.24e-05
cg22242926	-2.52e-05	2.41e-10	3.36e-07	-7.16e-05	5.32e-12	7.29e-09	-1.42e-05	0.0595357	0.530046	chr17	73627717	Island	Body		Unclassified					2.52e-05
cg24999858	-8.98e-05	2.44e-10	3.4e-07	-0.000135377	5.26e-10	4.02e-07	-5.29e-05	0.00944818	0.247653	chr2	214027718	OpenSea				3'UTR	AC079610.1	ENST00000426870.1	AC079610.1	8.98e-05
cg14122696	9.47e-05	2.47e-10	3.42e-07	0.000197092	1.92e-12	2.94e-09	5.09e-05	0.035121	0.432891	chr2	99553055	Island	TSS1500		Unclassified_Cell_type_specific	TSS1500;TSS1500	C2orf55;C2orf55;C2orf55	ENST00000462314.1;ENST00000428096.1;ENST00000397899.2	C2orf55	9.47e-05
cg17137186	9.2e-05	2.46e-10	3.42e-07	0.000112026	1.45e-10	1.32e-07	3.26e-05	0.312599	0.854493	chr2	101928209	S_Shelf								9.2e-05
cg10576385	-0.000457614	2.53e-10	3.49e-07	-0.000556198	2.2e-12	3.33e-09	-4.21e-05	0.714733	0.971399	chr7	119647021	OpenSea				TSS1500	U1	ENST00000350695.2	U1	0.000457614
cg14398214	-0.000156528	2.57e-10	3.53e-07	-0.000171823	8.82e-11	8.47e-08	-5.66e-05	0.376117	0.885888	chr17	56493260	OpenSea	5'UTR		Unclassified_Cell_type_specific	5'UTR	RNF43	ENST00000500597.2	RNF43	0.000156528
cg18450810	-0.000538498	2.68e-10	3.68e-07	-0.00116	2.43e-13	4.85e-10	-0.000243528	0.108759	0.649773	chr17	51111066	OpenSea								0.000538498
cg04984818	-2.03e-05	2.7e-10	3.69e-07	-2.46e-05	1.02e-10	9.53e-08	-1.05e-06	0.982523	0.998793	chr14	104195301	S_Shore	Body			ExonBnd	ZFYVE21;ZFYVE21;ZFYVE21;ZFYVE21;ZFYVE21;ZFYVE21;ZFYVE21;ZFYVE21;ZFYVE21;ZFYVE21	ENST00000555501.1;ENST00000553724.1;ENST00000553512.1;ENST00000556795.1;ENST00000556795.1;ENST00000555163.1;ENST00000555163.1;ENST00000556610.1;ENST00000216602.6;ENST00000554630.1	ZFYVE21	2.03e-05
cg03839102	-0.000104849	2.71e-10	3.7e-07	-9.95e-05	0.338371	0.778202	-0.000104938	1.98e-10	2.49e-06	chr4	178223718	OpenSea								0.000104849
cg16947633	-0.00143706	2.74e-10	3.73e-07	-0.00166511	3.81e-11	4.15e-08	-0.000598197	0.203903	0.775833	chr1	112739550	OpenSea				3'UTR	RP5-965F6.2	ENST00000427290.1	RP5-965F6.2	0.00143706
cg02649698	-0.00028261	2.75e-10	3.74e-07	-0.00032773	8.8e-10	6.19e-07	-0.000186361	0.0540442	0.511482	chr10	43818854	S_Shore				TSS1500	RP11-168L22.2	ENST00000451438.1	RP11-168L22.2	0.00028261
cg06577019	-0.000209535	2.81e-10	3.82e-07	-0.000241227	1.09e-09	7.49e-07	-0.000147192	0.0546149	0.513525	chr9	111178219	OpenSea								0.000209535
cg18693412	-0.00054808	2.84e-10	3.84e-07	-0.00069554	4.07e-11	4.38e-08	-5.49e-05	0.896613	0.992024	chr20	42543129	Island	TSS1500			TSS1500	TOX2;TOX2	ENST00000341197.3;ENST00000442881.1	TOX2	0.00054808
cg13480773	-0.000343975	2.84e-10	3.84e-07	-0.000669407	6.48e-14	1.48e-10	-9.76e-05	0.485375	0.924797	chr13	52498331	OpenSea			Unclassified_Cell_type_specific					0.000343975
cg23773125	-6.11e-05	2.84e-10	3.84e-07	-0.000200033	6.3e-13	1.12e-09	-1.48e-05	0.458586	0.916205	chr14	77910662	OpenSea	Body;Body;Body;Body;Body			3'UTR	C14orf133;C14orf133;C14orf133;C14orf133	ENST00000556187.1;ENST00000553576.1;ENST00000555854.1;ENST00000553691.1	C14orf133	6.11e-05
cg18648031	-0.000376028	2.88e-10	3.87e-07	-0.000509576	2.89e-09	1.71e-06	-0.000252202	0.00306783	0.144614	chr3	128330563	S_Shelf								0.000376028
cg16359547	0.000100316	2.88e-10	3.87e-07	5.65e-05	0.450641	0.847344	0.000102112	3.69e-10	3.99e-06	chr16	86589005	Island	TSS200;TSS200;TSS200;TSS200;TSS200;TSS200;TSS200;Body		Unclassified	TSS200;TSS200;TSS200;TSS1500	MTHFSD;MTHFSD;MTHFSD;MTHFSD;MTHFSD;MTHFSD;MTHFSD;MTHFSD;MTHFSD	ENST00000543303.2;ENST00000360900.6;ENST00000322911.6;ENST00000566469.1;ENST00000565482.1;ENST00000564364.1;ENST00000561989.1;ENST00000562940.1;ENST00000568037.1	MTHFSD	0.000100316
cg15302219	-0.000364297	2.94e-10	3.94e-07	-0.000731193	3.89e-13	7.31e-10	-0.000102532	0.273214	0.83107	chr7	130023783	S_Shelf	Body				CPA1;CPA1;CPA1;CPA1;CPA1	ENST00000470838.1;ENST00000479106.1;ENST00000479106.1;ENST00000491460.1;ENST00000478096.1	CPA1	0.000364297
cg22532652	-8.9e-05	3.01e-10	4.02e-07	-0.000173463	3.1e-10	2.56e-07	-6.46e-05	0.0677219	0.55444	chr10	122759486	OpenSea	Body							8.9e-05
cg17406204	-0.000733328	3.1e-10	4.14e-07	-0.000788804	0.00143794	0.0426475	-0.000724433	5.61e-08	0.000146649	chr12	120750311	OpenSea	Body			5'UTR	SIRT4	ENST00000537892.1	SIRT4	0.000733328
cg09488452	4.05e-05	3.11e-10	4.15e-07	4.32e-05	0.275066	0.725822	4.05e-05	5.73e-10	5.19e-06	chr16	14723959	Island	5'UTR;Body		Promoter_Associated	5'UTR;3'UTR	PARN;PARN	ENST00000341484.7;ENST00000566021.1	PARN	4.05e-05
cg26274946	6.8e-05	3.23e-10	4.28e-07	7.87e-05	4.48e-11	4.76e-08	1.54e-05	0.623031	0.95648	chr10	124220856	Island	TSS200			TSS200;TSS200	HTRA1;HTRA1	ENST00000368984.3;ENST00000435263.1	HTRA1	6.8e-05
cg26710404	-0.000141072	3.27e-10	4.31e-07	-0.000172298	5.52e-10	4.17e-07	-7.1e-05	0.214205	0.785635	chr16	87001550	OpenSea								0.000141072
cg11829390	-4.39e-05	3.33e-10	4.38e-07	-0.000158217	3.01e-13	5.79e-10	-1.02e-05	0.397536	0.894572	chr12	56659282	N_Shore	TSS1500			TSS1500	COQ10A;COQ10A;COQ10A	ENST00000308197.5;ENST00000551566.1;ENST00000551911.1	COQ10A	4.39e-05
cg04639161	-0.00015976	3.34e-10	4.39e-07	-0.000164964	5.41e-10	4.11e-07	-0.000127045	0.244783	0.811039	chr12	127825102	OpenSea	TSS1500			TSS1500	RP11-955H22.3	ENST00000545739.1	RP11-955H22.3	0.00015976
cg22134650	-6.06e-05	3.38e-10	4.44e-07	-0.000284374	2.14e-13	4.33e-10	-3.14e-05	0.165436	0.734238	chr3	80802625	OpenSea								6.06e-05
cg23444251	-0.000517474	3.53e-10	4.61e-07	-0.000508676	1.67e-08	7.29e-06	-0.00052857	0.00541	0.191179	chr10	123353298	N_Shelf	1stExon;Body;Body;1stExon;1stExon;Body;Body;Body;Body			1stExon;1stExon;1stExon	FGFR2;FGFR2;FGFR2;FGFR2;FGFR2	ENST00000491111.1;ENST00000346997.2;ENST00000369056.1;ENST00000369061.4;ENST00000490349.1	FGFR2	0.000517474
cg17707369	-4.28e-05	3.73e-10	4.87e-07	-6.33e-05	2.73e-08	1.09e-05	-2.96e-05	0.00230391	0.125594	chr12	133213671	OpenSea	Body			TSS1500;5'UTR	POLE;POLE;POLE;POLE;POLE;POLE;POLE	ENST00000541213.1;ENST00000544414.1;ENST00000441786.2;ENST00000544870.1;ENST00000416953.2;ENST00000537064.1;ENST00000320557.3	POLE	4.28e-05
cg17271374	-0.000138845	3.74e-10	4.88e-07	-0.000195454	1.45e-10	1.32e-07	-5.43e-05	0.425512	0.905265	chr3	32389059	OpenSea	Body							0.000138845
cg09608705	-0.000109297	3.83e-10	4.97e-07	-0.00012602	1.01e-10	9.45e-08	-1.54e-05	0.712405	0.97112	chr19	56369065	N_Shore	Body							0.000109297
cg08198486	-0.000107055	3.84e-10	4.97e-07	-0.000366271	2.29e-14	5.78e-11	-4.39e-05	0.183328	0.75462	chr3	13612434	Island	Body;Body;Body							0.000107055
cg15008879	0.000101521	3.82e-10	4.97e-07	7.09e-05	0.17057	0.606744	0.000104543	7.16e-10	6.2e-06	chr10	22292810	Island	TSS200		Promoter_Associated	TSS200;TSS200	DNAJC1;DNAJC1;DNAJC1;DNAJC1	ENST00000447548.1;ENST00000376980.3;ENST00000376946.1;ENST00000476103.1	DNAJC1	0.000101521
cg08746762	-0.000468625	3.86e-10	4.99e-07	-0.000333088	0.0544536	0.360965	-0.000551745	1.32e-09	9.47e-06	chr4	100681429	OpenSea								0.000468625
cg07484255	-5.82e-05	3.9e-10	5.03e-07	-0.000112299	0.00877838	0.132617	-5.5e-05	1.32e-08	5.12e-05	chr15	43025164	N_Shelf	Body							5.82e-05
cg25945273	-5.87e-05	4.01e-10	5.16e-07	-7.67e-05	5.54e-09	2.95e-06	-4.25e-05	0.0139471	0.295053	chr19	14692863	OpenSea	TSS1500			TSS1500;TSS1500	CLEC17A;CLEC17A	ENST00000397439.2;ENST00000417570.1	CLEC17A	5.87e-05
cg14155504	-5.92e-05	4.04e-10	5.19e-07	-0.000123554	0.0707141	0.410948	-5.89e-05	1.92e-09	1.32e-05	chr7	136438610	OpenSea								5.92e-05
cg12446452	-0.00187466	4.12e-10	5.28e-07	-0.00203811	8.93e-10	6.26e-07	-0.000888699	0.0489168	0.49245	chr22	47791630	OpenSea								0.00187466
cg04314414	-9.24e-05	4.17e-10	5.34e-07	-0.000135805	2.42e-11	2.78e-08	-1.44e-05	0.66982	0.964484	chr1	198883434	OpenSea					RP11-31E23.1;RP11-31E23.1	ENST00000436880.1;ENST00000432296.1	RP11-31E23.1	9.24e-05
cg09140182	7.56e-05	4.18e-10	5.34e-07	9.04e-05	1.24e-10	1.14e-07	2.38e-05	0.610069	0.954253	chr9	34612473	Island	TSS1500;TSS1500		Promoter_Associated	TSS1500	RPP25L	ENST00000297613.4	RPP25L	7.56e-05
cg16919074	0.000210278	4.27e-10	5.44e-07	0.00027876	5.25e-12	7.22e-09	3.31e-05	0.57822	0.948095	chr4	38869121	N_Shore	TSS1500;TSS1500		Unclassified	TSS1500;TSS1500;TSS1500	FAM114A1;FAM114A1;MIR574;FAM114A1	ENST00000515037.1;ENST00000358869.2;ENST00000385209.1;ENST00000510213.1	FAM114A1;MIR574	0.000210278
cg19544269	-7.93e-05	4.41e-10	5.62e-07	-0.000199473	3.99e-11	4.31e-08	-2.62e-05	0.324144	0.860618	chr5	172675347	S_Shelf								7.93e-05
cg04104495	8e-05	4.49e-10	5.7e-07	1.61e-05	0.656774	0.928866	8.88e-05	1.09e-10	1.59e-06	chr4	153457677	Island	TSS1500;TSS1500;Body		Promoter_Associated					8e-05
cg25393323	2.55e-05	4.55e-10	5.77e-07	3.15e-05	4.61e-11	4.85e-08	6.38e-07	0.938094	0.99535	chr15	42565830	N_Shore	TSS1500;TSS200;TSS200		Promoter_Associated	TSS200;TSS200;TSS200;TSS1500;1stExon;TSS1500;TSS1500;5'UTR	TMEM87A;TMEM87A;GANC;TMEM87A;GANC;GANC;GANC;TMEM87A;TMEM87A;GANC;GANC;TMEM87A;TMEM87A;TMEM87A;GANC;GANC;TMEM87A;TMEM87A	ENST00000307216.6;ENST00000448392.1;ENST00000566442.1;ENST00000569075.1;ENST00000440615.2;ENST00000567784.1;ENST00000570013.1;ENST00000566474.1;ENST00000563371.1;ENST00000561871.1;ENST00000561871.1;ENST00000389834.4;ENST00000535305.1;ENST00000568400.1;ENST00000562170.1;ENST00000562859.1;ENST00000389834.4;ENST00000562946.1	TMEM87A;GANC	2.55e-05
cg02423467	-0.000185237	4.58e-10	5.79e-07	-0.000690227	2.63e-13	5.18e-10	-3.3e-05	0.780429	0.980353	chr7	24192853	OpenSea								0.000185237
cg17239269	-0.000287124	4.69e-10	5.92e-07	-0.000614221	4.38e-07	0.000103215	-0.000254231	4.68e-05	0.0137185	chr5	150445604	OpenSea	TSS1500;TSS1500;5'UTR;5'UTR;5'UTR;5'UTR;5'UTR;5'UTR;5'UTR;5'UTR			TSS1500;5'UTR;5'UTR;5'UTR;5'UTR;5'UTR;5'UTR;5'UTR	TNIP1;TNIP1;TNIP1;TNIP1;TNIP1;TNIP1;TNIP1;TNIP1;TNIP1;TNIP1;TNIP1	ENST00000524280.1;ENST00000520931.1;ENST00000522100.1;ENST00000544828.1;ENST00000539213.1;ENST00000520695.1;ENST00000521591.1;ENST00000389378.2;ENST00000315050.7;ENST00000522226.1;ENST00000521001.1	TNIP1	0.000287124
cg15706339	-0.000174947	4.72e-10	5.94e-07	-0.000236998	5.69e-10	4.26e-07	-8.96e-05	0.0436227	0.471712	chr1	150501791	OpenSea								0.000174947
cg16769836	-0.000137201	4.74e-10	5.97e-07	-0.000167083	2.66e-10	2.21e-07	-5.87e-05	0.206724	0.778676	chr5	179375894	OpenSea								0.000137201
cg00233552	-0.000182035	4.82e-10	6.05e-07	-0.000228115	9.48e-11	8.97e-08	-4.77e-05	0.698468	0.968753	chr7	151612760	OpenSea				TSS1500	Y_RNA	ENST00000411009.1	Y_RNA	0.000182035
cg26301356	-6.24e-05	4.88e-10	6.1e-07	-3.34e-05	0.253527	0.705103	-6.48e-05	4.75e-10	4.81e-06	chr7	5661154	OpenSea	3'UTR;3'UTR			3'UTR	RNF216	ENST00000425013.2	RNF216	6.24e-05
cg19327962	0.000121991	4.99e-10	6.22e-07	0.000162541	5.59e-11	5.76e-08	1.48e-07	0.997895	0.999836	chr2	235380469	OpenSea								0.000121991
cg03281561	9.41e-05	4.99e-10	6.22e-07	9.92e-05	5.52e-10	4.17e-07	5.6e-05	0.439995	0.909995	chr3	159942181	N_Shore	TSS1500			TSS1500	C3orf80;CTD-2049J23.2	ENST00000326474.3;ENST00000486168.1	C3orf80;CTD-2049J23.2	9.41e-05
cg20290360	-0.000444482	5.03e-10	6.26e-07	-0.000577582	8.8e-12	1.14e-08	-5.25e-05	0.83804	0.986735	chr1	204956391	OpenSea	Body;Body;Body;Body			1stExon;5'UTR	NFASC;NFASC;NFASC;NFASC;NFASC;NFASC;NFASC;NFASC	ENST00000468328.1;ENST00000492085.1;ENST00000495396.1;ENST00000413225.1;ENST00000512826.1;ENST00000504476.1;ENST00000495396.1;ENST00000404977.2	NFASC	0.000444482
cg11754482	-0.000137082	5.08e-10	6.31e-07	-0.00015932	2.24e-10	1.92e-07	-5.24e-05	0.122389	0.672674	chr1	163046549	OpenSea	3'UTR;3'UTR;3'UTR;3'UTR			3'UTR	RGS4	ENST00000421743.2	RGS4	0.000137082
cg15939114	-0.00022034	5.3e-10	6.54e-07	-6.98e-05	0.51409	0.877359	-0.000244853	2.91e-10	3.42e-06	chr1	3148605	S_Shore	Body;Body							0.00022034
cg08528157	-0.000193491	5.3e-10	6.54e-07	-0.000307484	7.66e-10	5.49e-07	-0.000143119	0.0271948	0.391592	chr20	19916159	OpenSea	Body;Body			5'UTR	RIN2;RIN2;RIN2;RIN2	ENST00000488077.1;ENST00000459721.1;ENST00000467569.1;ENST00000484638.1	RIN2	0.000193491
cg25754372	-8.75e-05	5.37e-10	6.62e-07	-0.000210834	4.2e-13	7.82e-10	-1.33e-05	0.494532	0.927236	chr2	237510140	OpenSea								8.75e-05
cg14093720	-0.000319372	5.41e-10	6.65e-07	-0.000183178	0.767851	0.958363	-0.000322985	4.31e-10	4.42e-06	chr18	3712400	OpenSea	Body;Body				DLGAP1;DLGAP1	ENST00000485480.1;ENST00000498188.1	DLGAP1	0.000319372
cg18177659	-0.000141298	5.43e-10	6.67e-07	-0.000127262	0.000210623	0.0113985	-0.000148188	4.91e-07	0.000666519	chr18	21032322	N_Shore	TSS1500		Promoter_Associated	TSS1500	RIOK3	ENST00000339486.3	RIOK3	0.000141298
cg24603481	-0.00069974	5.45e-10	6.68e-07	-0.000930637	1.23e-10	1.14e-07	-0.000341608	0.0971028	0.626194	chr1	44884784	S_Shore	Body			5'UTR	RNF220;RNF220	ENST00000470498.1;ENST00000416840.2	RNF220	0.00069974
cg06938565	-0.000210137	5.6e-10	6.84e-07	-0.000255252	6.63e-12	8.84e-09	-1.68e-05	0.741388	0.975106	chr4	88051520	OpenSea	Body;Body			3'UTR	AFF1	ENST00000541943.1	AFF1	0.000210137
cg23421430	-0.000167368	5.59e-10	6.84e-07	-0.000174122	2.08e-09	1.3e-06	-0.00012873	0.0738749	0.572271	chr10	116696671	N_Shore	TSS1500			TSS1500;TSS1500	TRUB1;TRUB1	ENST00000298746.3;ENST00000485065.1	TRUB1	0.000167368
cg07192762	-0.000217106	5.63e-10	6.87e-07	-0.000253348	3.31e-10	2.7e-07	-0.000115987	0.0948513	0.621224	chr11	133590406	OpenSea								0.000217106
cg05530854	-8.51e-05	5.74e-10	7e-07	-0.000146906	3.2e-10	2.62e-07	-4.42e-05	0.08247	0.594067	chr7	129999481	OpenSea	Body;Body;Body				CPA5	ENST00000495736.1	CPA5	8.51e-05
cg25713141	-0.000524935	5.98e-10	7.28e-07	-0.000747093	1.13e-12	1.86e-09	-6.28e-05	0.757292	0.97746	chr1	186708471	OpenSea								0.000524935
cg22684151	-0.000530617	6e-10	7.29e-07	-0.000567588	1.31e-09	8.77e-07	-0.000342259	0.116799	0.664596	chr12	130572394	OpenSea								0.000530617
cg23515686	-4.81e-05	6.06e-10	7.35e-07	-6.72e-05	4.55e-07	0.000106193	-3.73e-05	0.000328891	0.0434555	chr4	125638274	S_Shelf								4.81e-05
cg01010403	-0.00016075	6.42e-10	7.77e-07	-0.000200703	3.25e-11	3.62e-08	-2.94e-05	0.521933	0.934841	chr10	105802984	OpenSea	Body			3'UTR	COL17A1	ENST00000541872.1	COL17A1	0.00016075
cg02577896	-7.69e-05	6.5e-10	7.84e-07	-0.00012683	4.41e-14	1.05e-10	-8.18e-07	0.968445	0.997636	chr3	133174687	OpenSea	Body			TSS200;5'UTR	RP11-91K8.1;BFSP2;BFSP2	ENST00000515542.1;ENST00000510039.1;ENST00000511434.1	RP11-91K8.1;BFSP2	7.69e-05
cg00480149	5.8e-05	6.49e-10	7.84e-07	7.6e-05	7.53e-11	7.44e-08	1.73e-05	0.561037	0.944313	chr1	115259567	OpenSea	TSS200;3'UTR;3'UTR;3'UTR;3'UTR;3'UTR;3'UTR		Unclassified	TSS200;3'UTR;3'UTR;3'UTR	NRAS;CSDE1;CSDE1;CSDE1	ENST00000369535.4;ENST00000339438.6;ENST00000438362.2;ENST00000358528.4	NRAS;CSDE1	5.8e-05
cg14080001	8.36e-05	6.53e-10	7.86e-07	7.67e-05	0.0273629	0.252609	8.54e-05	7.4e-09	3.3e-05	chr15	75940555	Island	TSS1500		Promoter_Associated	1stExon;5'UTR;1stExon;1stExon;5'UTR;3'UTR	IMP3;SNX33;SNX33;IMP3;IMP3;IMP3	ENST00000314852.2;ENST00000308527.5;ENST00000308527.5;ENST00000565349.1;ENST00000314852.2;ENST00000565349.1	IMP3;SNX33	8.36e-05
cg02661977	-0.000513053	6.68e-10	8.01e-07	-0.000558331	2.57e-10	2.15e-07	-0.000267965	0.582745	0.949159	chr15	31864000	OpenSea	Body				OTUD7A	ENST00000558371.1	OTUD7A	0.000513053
cg16639967	-0.000226519	6.69e-10	8.01e-07	-0.000488614	0.000578137	0.0231166	-0.000205272	9.35e-08	0.000213081	chr1	1074382	S_Shore	Body		Unclassified	5'UTR	RP11-465B22.5	ENST00000416774.1	RP11-465B22.5	0.000226519
cg01776204	-7.7e-05	6.71e-10	8.02e-07	-9.51e-05	6.06e-10	4.49e-07	-3.77e-05	0.168459	0.737907	chr11	77964955	OpenSea	Body;Body			3'UTR	GAB2	ENST00000526030.1	GAB2	7.7e-05
cg19240664	-0.000419348	6.75e-10	8.03e-07	-0.000611237	1.47e-10	1.33e-07	-0.000191072	0.0622953	0.538887	chr17	61537528	OpenSea								0.000419348
cg25376116	0.000401103	6.76e-10	8.03e-07	0.000510723	3.87e-13	7.29e-10	2.91e-05	0.867611	0.989443	chr4	153506474	OpenSea								0.000401103
cg01661235	-0.000211506	6.74e-10	8.03e-07	-0.000256535	3.99e-08	1.5e-05	-0.000175241	0.000728219	0.067441	chr16	23988974	OpenSea	Body;Body				PRKCB	ENST00000498739.1	PRKCB	0.000211506
cg00714675	-4.91e-05	6.84e-10	8.12e-07	-5.54e-05	4.44e-09	2.46e-06	-4.27e-05	0.0559885	0.518239	chr9	5465594	OpenSea	Body;Body;ExonBnd;ExonBnd;Body			5'UTR;ExonBnd	CD274;CD274;CD274	ENST00000498261.1;ENST00000492923.1;ENST00000381573.4	CD274	4.91e-05
cg21113371	-2.87e-05	6.92e-10	8.21e-07	-4.76e-05	1.12e-09	7.63e-07	-1.78e-05	0.0591086	0.52889	chr16	89862241	OpenSea	Body;Body							2.87e-05
cg07846081	0.000156787	7.03e-10	8.32e-07	0.000307006	3.37e-11	3.73e-08	7.29e-05	0.210269	0.78215	chr3	131754018	Island	TSS200		Unclassified	TSS200;5'UTR;5'UTR	CPNE4;CPNE4;CPNE4;CPNE4;CPNE4	ENST00000506687.1;ENST00000429747.1;ENST00000505957.1;ENST00000511604.1;ENST00000512055.1	CPNE4	0.000156787
cg24112510	-0.0002423	7.06e-10	8.33e-07	-0.000189163	0.000474474	0.0201377	-0.000282676	2.62e-07	0.000427709	chr1	224703499	OpenSea				5'UTR	CNIH3;CNIH3;CNIH3;CNIH3;CNIH3	ENST00000470602.1;ENST00000496372.1;ENST00000471578.1;ENST00000483512.1;ENST00000498126.1	CNIH3	0.0002423
cg13066481	0.000280824	7.19e-10	8.47e-07	0.000293352	6.61e-10	4.83e-07	0.000136733	0.397206	0.894503	chr3	123372199	OpenSea	Body;Body;Body;Body		Unclassified		MYLK	ENST00000464489.1	MYLK	0.000280824
cg26835268	-0.000364825	7.22e-10	8.49e-07	-0.000391986	0.0465657	0.333845	-0.000362976	4.81e-09	2.49e-05	chr6	153326814	S_Shelf								0.000364825
cg23768461	-6.71e-05	7.25e-10	8.52e-07	-0.00015963	7.92e-16	2.8e-12	-7.7e-06	0.571665	0.946743	chr18	48398457	OpenSea								6.71e-05
cg15806304	-0.000512035	7.42e-10	8.69e-07	-0.000645635	2.93e-09	1.73e-06	-0.000333961	0.0245197	0.375334	chr10	119000083	N_Shore	TSS1500		Unclassified_Cell_type_specific	TSS1500;3'UTR	SLC18A2;RP11-501J20.5	ENST00000298472.5;ENST00000425264.1	SLC18A2;RP11-501J20.5	0.000512035
cg15227020	-0.000332234	7.44e-10	8.7e-07	-0.000522208	4.96e-12	6.86e-09	-0.000100724	0.181602	0.752765	chr7	16146200	OpenSea	Body;Body							0.000332234
cg19304093	-0.000123034	7.43e-10	8.7e-07	-0.000175648	8.75e-12	1.14e-08	-2.38e-05	0.700642	0.969168	chr1	26369608	N_Shelf	Body;Body		Unclassified_Cell_type_specific	3'UTR	SLC30A2	ENST00000486732.1	SLC30A2	0.000123034
cg19801705	0.00109157	7.54e-10	8.77e-07	0.000443289	0.255807	0.707356	0.0012511	8.1e-10	6.73e-06	chr5	180542156	Island								0.00109157
cg23818700	-0.000155153	7.52e-10	8.77e-07	-0.000453496	1.97e-12	3.01e-09	-8.2e-05	0.065345	0.547751	chr1	233033873	OpenSea								0.000155153
cg04733424	-6.85e-05	7.53e-10	8.77e-07	-9.85e-05	1.72e-11	2.07e-08	-2.04e-05	0.395444	0.893812	chr11	68158060	Island	Body							6.85e-05
cg00449756	-0.000139742	7.62e-10	8.83e-07	-0.000276053	6.16e-10	4.55e-07	-7.13e-05	0.0470753	0.485732	chr16	89783911	N_Shelf	Body			5'UTR;5'UTR;5'UTR	RP11-368I7.2;RP11-368I7.2;C16orf7	ENST00000562866.1;ENST00000562298.1;ENST00000561976.1	RP11-368I7.2;C16orf7	0.000139742
cg05614191	-0.000148513	7.79e-10	9.02e-07	-0.00021731	6.38e-12	8.52e-09	-3.28e-06	0.979304	0.998437	chr5	115171433	OpenSea	Body;Body;Body;Body;Body			3'UTR	ATG12;ATG12;ATG12;ATG12;ATG12;ATG12;ATG12;ATG12;ATG12	ENST00000508464.1;ENST00000513322.1;ENST00000511984.1;ENST00000379594.3;ENST00000509598.1;ENST00000505993.1;ENST00000513167.1;ENST00000505252.1;ENST00000513292.1	ATG12	0.000148513
cg15366684	-8.09e-05	7.82e-10	9.04e-07	-0.000142441	3.89e-11	4.23e-08	-1.96e-05	0.283905	0.837869	chr5	178684652	Island	Body;Body							8.09e-05
cg04663194	-0.00013435	7.86e-10	9.08e-07	-1.08e-05	0.755967	0.955358	-0.000144169	1.23e-10	1.71e-06	chr11	66315239	S_Shore	Body		Unclassified_Cell_type_specific					0.00013435
cg23428162	-0.000281427	8.09e-10	9.3e-07	-0.000417268	7.97e-11	7.8e-08	-6.29e-05	0.421058	0.903847	chr1	110430016	OpenSea				TSS1500	RP11-195M16.1	ENST00000415166.1	RP11-195M16.1	0.000281427
cg22022393	-2.34e-05	8.15e-10	9.36e-07	-5.52e-05	2.19e-13	4.42e-10	-1.87e-06	0.735598	0.974426	chr10	50732849	OpenSea	TSS1500;Body;Body;Body			TSS1500	PGBD3	ENST00000374127.3	PGBD3	2.34e-05
cg20412736	1.53e-05	8.31e-10	9.51e-07	1.31e-05	0.0163461	0.189284	1.55e-05	1.35e-08	5.18e-05	chr12	89745410	Island	Body;Body	high-CpG:88269418-88270668		TSS1500;TSS200	DUSP6;DUSP6	ENST00000547291.1;ENST00000547140.1	DUSP6	1.53e-05
cg24259046	-0.000269043	8.57e-10	9.79e-07	-0.00037301	2.32e-10	1.98e-07	-0.000130791	0.137318	0.696324	chr7	148729669	S_Shelf				TSS1500	U6	ENST00000365658.1	U6	0.000269043
cg11011854	-0.000185475	8.69e-10	9.92e-07	-0.000358426	4.9e-12	6.79e-09	-5.88e-06	0.920006	0.994097	chr6	11070311	OpenSea	Body;Body;Body			5'UTR	RP1-62D2.3;RP1-62D2.3	ENST00000456190.1;ENST00000456616.1	RP1-62D2.3	0.000185475
cg21924472	-0.000637807	8.9e-10	1.01e-06	-0.000678336	1.94e-10	1.69e-07	-0.000171902	0.511885	0.932141	chr4	139600734	OpenSea								0.000637807
cg15314946	-0.00102867	9.21e-10	1.05e-06	-0.000823007	0.0479455	0.338711	-0.00107683	5.66e-09	2.74e-05	chr14	49518202	OpenSea								0.00102867
cg02343503	0.000160845	9.36e-10	1.06e-06	0.000192804	9.03e-11	8.63e-08	6.01e-05	0.1572	0.723581	chr5	140012023	Island	Body;Body		Unclassified					0.000160845
cg09149499	-8.27e-05	9.36e-10	1.06e-06	-9.07e-05	2.26e-08	9.38e-06	-6.31e-05	0.0126005	0.281818	chr11	45981598	OpenSea	Body;Body			3'UTR	PHF21A;PHF21A	ENST00000527401.1;ENST00000527753.1	PHF21A	8.27e-05
cg15670290	4.57e-05	9.51e-10	1.07e-06	5.5e-05	5.54e-10	4.18e-07	2.26e-05	0.155783	0.721798	chr11	62495800	S_Shore	TSS1500;TSS200		Promoter_Associated	TSS1500;TSS1500;TSS1500;TSS1500;5'UTR;1stExon	TTC9C;TTC9C;HNRNPUL2;RP11-831H9.16;TTC9C;TTC9C;TTC9C;TTC9C	ENST00000316461.4;ENST00000532583.1;ENST00000301785.5;ENST00000403734.2;ENST00000530625.1;ENST00000513247.2;ENST00000513247.2;ENST00000294161.6	TTC9C;HNRNPUL2;RP11-831H9.16	4.57e-05
cg00585033	-0.000168533	9.65e-10	1.08e-06	-0.000239528	3.31e-05	0.00297713	-0.000157839	6.58e-06	0.00393719	chr16	4404906	S_Shelf	3'UTR			5'UTR;3'UTR;3'UTR;3'UTR;3'UTR	PAM16;CORO7;CORO7;CORO7;CORO7;CORO7;CORO7	ENST00000576217.1;ENST00000251166.4;ENST00000539968.1;ENST00000537233.2;ENST00000575334.1;ENST00000572274.1;ENST00000571227.1	PAM16;CORO7	0.000168533
cg23733384	-8.46e-05	9.55e-10	1.08e-06	-0.000105788	1.83e-10	1.62e-07	-8.28e-06	0.721489	0.972334	chr1	228346347	Island	Body							8.46e-05
cg00334961	-7.4e-05	9.63e-10	1.08e-06	-0.000101691	4.86e-11	5.07e-08	-7.14e-06	0.72315	0.972524	chr8	140797491	OpenSea	Body;Body			3'UTR	TRAPPC9;TRAPPC9;TRAPPC9;TRAPPC9;TRAPPC9;TRAPPC9	ENST00000521667.1;ENST00000522504.1;ENST00000521700.1;ENST00000519482.1;ENST00000524162.1;ENST00000523777.1	TRAPPC9	7.4e-05
cg09582000	4.1e-05	9.6e-10	1.08e-06	6.01e-06	0.808398	0.967061	4.4e-05	4.46e-11	7.99e-07	chr8	1799142	S_Shore	Body							4.1e-05
cg18812368	-0.000322928	9.71e-10	1.09e-06	-0.000234989	0.0442309	0.325233	-0.000344534	7.75e-09	3.4e-05	chr4	32271164	OpenSea								0.000322928
cg12295485	-0.000228645	9.82e-10	1.1e-06	-0.000308355	5.12e-11	5.32e-08	-2.88e-05	0.589827	0.950557	chr2	236325529	OpenSea								0.000228645
cg26780733	-0.000112014	9.88e-10	1.1e-06	-0.00016463	1.43e-11	1.76e-08	-2.52e-05	0.379714	0.887257	chr7	78615353	OpenSea	Body;Body			3'UTR	MAGI2-IT1	ENST00000440555.2	MAGI2-IT1	0.000112014
cg01035812	3.51e-05	9.78e-10	1.1e-06	5.03e-05	4.1e-11	4.4e-08	6.18e-07	0.967933	0.99759	chr17	4843585	Island	TSS200;TSS200;TSS200;TSS200	high-CpG:4784012-4784663	Promoter_Associated	TSS1500;5'UTR;5'UTR;1stExon;5'UTR;TSS200;TSS200;TSS1500;TSS200	RNF167;RNF167;RNF167;RNF167;RNF167;RNF167;RNF167;RNF167;RNF167;SLC25A11;RNF167;RNF167;RNF167;RNF167;SLC25A11;SLC25A11;SLC25A11;RNF167	ENST00000570492.1;ENST00000575400.1;ENST00000572554.1;ENST00000571816.1;ENST00000571365.1;ENST00000573404.1;ENST00000570328.1;ENST00000576452.1;ENST00000576452.1;ENST00000576951.1;ENST00000572430.1;ENST00000262482.6;ENST00000262482.6;ENST00000575111.1;ENST00000574710.1;ENST00000225665.7;ENST00000544061.2;ENST00000576229.1	RNF167;SLC25A11	3.51e-05
cg04032572	-0.000154998	9.96e-10	1.11e-06	-0.000153219	4.55e-07	0.000106186	-0.000158192	0.000525229	0.0564328	chr10	6778162	OpenSea				TSS1500	RP11-554I8.2	ENST00000417112.1	RP11-554I8.2	0.000154998
cg20906671	-0.00125232	1.01e-09	1.12e-06	-0.000389303	0.792127	0.963586	-0.00126666	8.79e-10	7.08e-06	chr5	6465907	OpenSea	Body							0.00125232
cg24309609	-0.000383177	1e-09	1.12e-06	-0.000427489	1.78e-09	1.14e-06	-0.000224245	0.0903064	0.61163	chr14	66607416	OpenSea								0.000383177
cg10089751	-0.000173697	1e-09	1.12e-06	-0.000284692	2.52e-12	3.72e-09	-1.55e-05	0.961099	0.997217	chr3	197777549	OpenSea								0.000173697
cg07812334	-6.65e-05	1.01e-09	1.12e-06	-7.27e-05	1.15e-09	7.82e-07	-2.9e-05	0.230776	0.799775	chr11	72410125	S_Shore	Body;Body;Body			TSS1500;3'UTR	ARAP1-AS2;ARAP1;ARAP1	ENST00000500163.2;ENST00000495878.1;ENST00000465814.1	ARAP1-AS2;ARAP1	6.65e-05
cg20953697	8.32e-05	1.02e-09	1.13e-06	0.000107122	0.00989264	0.142134	8.08e-05	3.03e-08	9.58e-05	chr19	54606583	Island	Body		Promoter_Associated	TSS1500	OSCAR;NDUFA3;NDUFA3;NDUFA3	ENST00000284648.6;ENST00000471292.1;ENST00000484103.1;ENST00000303553.5	OSCAR;NDUFA3	8.32e-05
cg22506841	4.08e-05	1.04e-09	1.14e-06	4.26e-05	3.6e-05	0.00316894	3.96e-05	7.04e-06	0.0040869	chr1	200271513	Island			Promoter_Associated_Cell_type_specific					4.08e-05
cg05350944	-0.000411898	1.06e-09	1.15e-06	-0.000339047	0.245746	0.697322	-0.000420215	2.04e-09	1.36e-05	chr3	133794122	OpenSea				TSS200;3'UTR	RP11-202A13.2;RYK	ENST00000484106.1;ENST00000472234.1	RP11-202A13.2;RYK	0.000411898
cg09592958	-0.000351569	1.05e-09	1.15e-06	-0.000408937	3.39e-10	2.75e-07	-0.000171917	0.38993	0.891698	chr20	207161	OpenSea	TSS1500			TSS1500	DEFB129	ENST00000246105.4	DEFB129	0.000351569
cg02670813	-6.74e-05	1.05e-09	1.15e-06	-9.2e-05	4.64e-10	3.6e-07	-3.04e-05	0.271917	0.830466	chr11	17032696	N_Shelf	Body				PLEKHA7	ENST00000529213.1	PLEKHA7	6.74e-05
cg01115917	-6e-05	1.05e-09	1.15e-06	-8.28e-05	9.16e-11	8.72e-08	-1.5e-05	0.507067	0.930962	chr4	186631481	OpenSea	5'UTR;5'UTR;5'UTR;5'UTR;5'UTR;5'UTR;5'UTR			TSS1500;5'UTR;5'UTR;5'UTR;5'UTR;5'UTR;5'UTR;5'UTR;5'UTR	Y_RNA;SORBS2;SORBS2;SORBS2;SORBS2;SORBS2;SORBS2;SORBS2;SORBS2;SORBS2;SORBS2;SORBS2;SORBS2;SORBS2;SORBS2;SORBS2;SORBS2;SORBS2;SORBS2;SORBS2;SORBS2;SORBS2;SORBS2;SORBS2;SORBS2;SORBS2;SORBS2;SORBS2;SORBS2;SORBS2;SORBS2;SORBS2;SORBS2;SORBS2;SORBS2;SORBS2;SORBS2;SORBS2;SORBS2;SORBS2;SORBS2	ENST00000384766.1;ENST00000470685.1;ENST00000445343.1;ENST00000450341.1;ENST00000456596.1;ENST00000445115.1;ENST00000457247.1;ENST00000444771.1;ENST00000431808.1;ENST00000439914.1;ENST00000393523.2;ENST00000284776.7;ENST00000493709.1;ENST00000437304.2;ENST00000464975.1;ENST00000464819.1;ENST00000478249.1;ENST00000463104.1;ENST00000452351.1;ENST00000414724.1;ENST00000435480.1;ENST00000319471.9;ENS…	Y_RNA;SORBS2	6e-05
cg12530740	-5.75e-05	1.05e-09	1.15e-06	-8.68e-05	4.15e-11	4.45e-08	-7.91e-06	0.654809	0.962362	chr3	30608863	OpenSea								5.75e-05
cg10970297	-4.55e-05	1.04e-09	1.15e-06	-2.36e-05	0.350691	0.787081	-4.64e-05	5.62e-10	5.18e-06	chr6	38538580	OpenSea	Body;Body;Body;Body							4.55e-05
cg24634751	-4.15e-05	1.06e-09	1.15e-06	-7.64e-05	2.21e-12	3.33e-09	-4.88e-06	0.641595	0.960041	chr9	129540435	OpenSea								4.15e-05
cg25399148	-3.78e-05	1.06e-09	1.15e-06	-0.000115051	1.43e-06	0.000265064	-3.23e-05	3.59e-06	0.00259745	chr8	141417141	OpenSea	Body;Body				TRAPPC9	ENST00000521944.1	TRAPPC9	3.78e-05
cg06707620	-0.000289364	1.07e-09	1.16e-06	-0.000399205	7.14e-09	3.64e-06	-0.000259971	0.0387534	0.450516	chr1	226714963	OpenSea								0.000289364
cg03334538	-0.000598578	1.08e-09	1.17e-06	-0.000688039	4.14e-10	3.26e-07	-0.000236927	0.265123	0.825917	chr1	161979801	OpenSea	Body;Body							0.000598578
cg00715161	4.87e-05	1.08e-09	1.17e-06	0.000122201	6.53e-09	3.38e-06	3.67e-05	0.00421038	0.169506	chr7	98062855	OpenSea			Unclassified					4.87e-05
cg01084500	-0.000454852	1.09e-09	1.18e-06	-0.000555844	2.44e-07	6.46e-05	-0.000360952	0.00118387	0.087473	chr1	244973602	OpenSea								0.000454852
cg04683496	0.00018456	1.14e-09	1.22e-06	0.000217907	6.35e-10	4.66e-07	8.58e-05	0.338539	0.868171	chr10	443561	N_Shore	Body							0.00018456
cg12328774	-7.47e-05	1.13e-09	1.22e-06	-0.000111114	1.12e-07	3.45e-05	-5.38e-05	0.00275633	0.137159	chr8	12587484	OpenSea	Body			TSS1500	LONRF1;LONRF1;LONRF1	ENST00000526610.1;ENST00000525024.1;ENST00000526680.1	LONRF1	7.47e-05
cg16207528	-0.000588355	1.16e-09	1.24e-06	-0.00102097	1.55e-09	1e-06	-0.000373576	0.00171777	0.107815	chr7	48964051	Island	TSS200							0.000588355
cg09581673	-0.000238077	1.16e-09	1.24e-06	-0.000122752	0.234094	0.685172	-0.000254277	1.22e-09	8.88e-06	chr4	38386635	OpenSea				5'UTR	RP11-83C7.1	ENST00000503465.1	RP11-83C7.1	0.000238077
cg05676082	-0.000384655	1.19e-09	1.27e-06	-0.00046812	5.89e-10	4.38e-07	-0.000219853	0.146106	0.709031	chr2	11811228	S_Shore	TSS1500			TSS1500	NTSR2	ENST00000306928.5	NTSR2	0.000384655
cg02109625	-6.99e-05	1.18e-09	1.27e-06	-9.77e-06	0.597723	0.909751	-8.74e-05	6.8e-12	2.44e-07	chr8	135778105	OpenSea								6.99e-05
cg13522162	4.96e-05	1.18e-09	1.27e-06	1.4e-05	0.461066	0.852386	5.8e-05	2.95e-11	5.67e-07	chr7	148396791	Island	5'UTR			5'UTR;5'UTR;5'UTR;5'UTR	CUL1;CUL1;CUL1;CUL1	ENST00000409469.1;ENST00000325222.3;ENST00000543583.1;ENST00000433865.2	CUL1	4.96e-05
cg02995295	0.000120291	1.21e-09	1.29e-06	0.000186523	6.3e-13	1.12e-09	1.52e-06	0.937462	0.995299	chr13	51796962	S_Shore	Body			5'UTR	FAM124A	ENST00000497449.1	FAM124A	0.000120291
cg06353098	-0.000824897	1.23e-09	1.31e-06	-0.000933274	6.07e-11	6.17e-08	-4.9e-05	0.843036	0.987432	chr12	52913824	OpenSea	1stExon			1stExon	KRT5;KRT5;KRT5;KRT5;KRT5	ENST00000552629.1;ENST00000551188.1;ENST00000552629.1;ENST00000252242.4;ENST00000551013.1	KRT5	0.000824897
cg21612875	-0.000309204	1.23e-09	1.31e-06	-0.000408271	5.87e-09	3.09e-06	-0.000212489	0.0099678	0.253795	chr15	42784985	S_Shore					SNAP23;SNAP23;SNAP23;SNAP23;SNAP23	ENST00000568451.1;ENST00000563765.1;ENST00000568745.1;ENST00000561526.1;ENST00000568227.1	SNAP23	0.000309204
cg23756265	-0.000227694	1.23e-09	1.31e-06	-0.000226028	0.0475926	0.337471	-0.000227805	8.51e-09	3.6e-05	chr11	127891323	OpenSea			Unclassified_Cell_type_specific					0.000227694
cg23739050	-0.000750511	1.25e-09	1.32e-06	-0.000759714	0.0232951	0.231387	-0.000749046	1.68e-08	6.02e-05	chr22	34226128	OpenSea	5'UTR;5'UTR			5'UTR;5'UTR;5'UTR;5'UTR;5'UTR	LARGE;LARGE;LARGE;LARGE;LARGE;LARGE;LARGE;LARGE;LARGE;LARGE;LARGE	ENST00000494763.1;ENST00000430220.2;ENST00000423375.1;ENST00000432776.1;ENST00000434071.1;ENST00000337431.2;ENST00000402320.1;ENST00000354992.2;ENST00000397394.2;ENST00000437602.2;ENST00000413114.1	LARGE	0.000750511
cg19265300	0.000768515	1.29e-09	1.36e-06	0.001006	5.03e-11	5.24e-08	0.000302562	0.116863	0.664705	chr15	69702702	N_Shelf			Unclassified_Cell_type_specific	3'UTR	RP11-253M7.1;RP11-253M7.1	ENST00000558617.1;ENST00000558107.1	RP11-253M7.1	0.000768515
cg06317045	-0.000432989	1.29e-09	1.36e-06	-0.000535865	3.43e-09	1.96e-06	-0.000235813	0.0491781	0.493452	chr11	90016631	OpenSea	Body			5'UTR;5'UTR	RP11-660M18.2;RP11-660M18.2	ENST00000562245.1;ENST00000561596.1	RP11-660M18.2	0.000432989
cg00026327	-0.000314734	1.29e-09	1.36e-06	-0.000225408	0.331193	0.772876	-0.000319268	1.81e-09	1.26e-05	chr17	79056183	S_Shelf	Body;Body;Body;Body			5'UTR;5'UTR	BAIAP2;BAIAP2;BAIAP2;BAIAP2;BAIAP2;BAIAP2;BAIAP2	ENST00000574688.1;ENST00000577097.1;ENST00000576364.1;ENST00000576470.1;ENST00000392411.3;ENST00000573894.1;ENST00000573017.1	BAIAP2	0.000314734
cg13863153	-0.000891156	1.31e-09	1.38e-06	-0.00133864	4.2e-12	5.95e-09	-8.96e-05	0.791491	0.981675	chr21	39628679	OpenSea	5'UTR;1stExon;TSS200			1stExon;TSS200;5'UTR	KCNJ15;KCNJ15;KCNJ15;KCNJ15;KCNJ15;KCNJ15;KCNJ15;KCNJ15;TMPRSS3	ENST00000417042.1;ENST00000549805.1;ENST00000398925.1;ENST00000443341.1;ENST00000398938.2;ENST00000398925.1;ENST00000443341.1;ENST00000549158.1;ENST00000553129.1	KCNJ15;TMPRSS3	0.000891156
cg26900724	-0.000114807	1.32e-09	1.39e-06	-0.000204475	0.0116043	0.155821	-0.000110375	3.25e-08	0.000101678	chr5	176901661	OpenSea	TSS1500			TSS1500;TSS1500;TSS1500	DBN1;DBN1;DBN1;DBN1;DBN1;DBN1;DBN1	ENST00000292385.5;ENST00000477391.2;ENST00000505550.1;ENST00000472831.1;ENST00000393565.1;ENST00000309007.5;ENST00000514833.1	DBN1	0.000114807
cg21187882	-0.000109581	1.33e-09	1.39e-06	-0.000126171	5.29e-12	7.26e-09	-7.1e-06	0.806497	0.983483	chr1	205756683	OpenSea								0.000109581
cg19589194	2.79e-05	1.34e-09	1.4e-06	3.99e-05	4.75e-07	0.00010979	2.31e-05	0.000212427	0.0341548	chr16	1543256	Island	TSS200		Unclassified	TSS200	TELO2;TELO2	ENST00000497339.2;ENST00000437914.1	TELO2	2.79e-05
cg15248264	4.99e-05	1.35e-09	1.41e-06	5.59e-05	1.44e-09	9.47e-07	2.18e-05	0.3568	0.877459	chr10	83634082	Island	TSS1500;TSS1500			TSS1500;TSS1500	NRG3;NRG3	ENST00000372141.2;ENST00000537287.1	NRG3	4.99e-05
cg20259814	-0.000495879	1.36e-09	1.42e-06	-0.000587044	3.59e-07	8.83e-05	-0.000387797	0.000419349	0.0496402	chr15	52361955	OpenSea				3'UTR	CTD-2184D3.5	ENST00000558607.1	CTD-2184D3.5	0.000495879
cg23820308	-3.22e-05	1.36e-09	1.42e-06	-7.46e-05	0.000198854	0.0109496	-2.95e-05	5.44e-07	0.000715056	chr14	91752427	N_Shelf	Body		Gene_Associated	TSS1500;TSS1500	CCDC88C;CCDC88C	ENST00000331194.7;ENST00000427583.2	CCDC88C	3.22e-05
cg07636757	1.61e-05	1.36e-09	1.42e-06	4.02e-06	0.50698	0.874136	1.67e-05	1.14e-09	8.65e-06	chr6	18264838	Island	TSS200;TSS200			5'UTR;1stExon;TSS200	DEK;DEK;DEK;DEK;DEK	ENST00000397239.3;ENST00000397239.3;ENST00000515742.1;ENST00000505224.1;ENST00000244776.7	DEK	1.61e-05
cg09316347	-0.00127057	1.37e-09	1.43e-06	-0.00166561	1.33e-09	8.85e-07	-0.000684288	0.0776893	0.58188	chr7	139932132	S_Shore								0.00127057
cg10421420	-4.33e-05	1.42e-09	1.47e-06	-6.73e-05	2.34e-11	2.71e-08	-2.45e-06	0.852307	0.988197	chr8	129991169	OpenSea								4.33e-05
cg12680609	8.11e-05	1.44e-09	1.49e-06	6.38e-06	0.672582	0.933634	8.83e-05	4.06e-11	7.45e-07	chr8	144328500	Island	TSS1500;TSS1500			TSS1500;TSS1500;TSS1500	ZFP41;ZFP41;ZFP41;ZFP41	ENST00000520584.1;ENST00000330701.4;ENST00000522233.1;ENST00000522452.1	ZFP41	8.11e-05
cg12759792	-0.000137561	1.45e-09	1.5e-06	-0.000285065	0.0165144	0.190362	-0.000130082	2.17e-08	7.48e-05	chr22	46214631	OpenSea	Body;Body				ATXN10	ENST00000493643.1	ATXN10	0.000137561
cg04650486	-9.82e-05	1.45e-09	1.5e-06	-0.000114935	2.22e-13	4.46e-10	-1.43e-07	0.974274	0.998013	chr15	71194445	OpenSea	Body			5'UTR;5'UTR	LRRC49;LRRC49;LRRC49;LRRC49;LRRC49;LRRC49;LRRC49;LRRC49;LRRC49;LRRC49;LRRC49	ENST00000558137.1;ENST00000560980.1;ENST00000557977.1;ENST00000559201.1;ENST00000558204.1;ENST00000560691.1;ENST00000558271.1;ENST00000558799.1;ENST00000558546.1;ENST00000436542.2;ENST00000561081.1	LRRC49	9.82e-05
cg15430528	-0.000373456	1.48e-09	1.52e-06	-0.000713789	3.7e-11	4.06e-08	-0.000137437	0.432676	0.907709	chr12	123519360	OpenSea	5'UTR;5'UTR			TSS200;3'UTR;5'UTR;5'UTR	PITPNM2;PITPNM2;PITPNM2;PITPNM2;PITPNM2;PITPNM2;PITPNM2;PITPNM2	ENST00000542749.1;ENST00000546049.1;ENST00000451868.2;ENST00000535289.1;ENST00000541244.1;ENST00000320201.4;ENST00000280562.5;ENST00000542210.1	PITPNM2	0.000373456
cg24452349	-0.000272796	1.49e-09	1.52e-06	-0.000670059	2.52e-13	5e-10	-7.61e-05	0.489361	0.925946	chr2	232778721	OpenSea								0.000272796
cg26781437	0.000143065	1.49e-09	1.52e-06	0.000161003	3.91e-10	3.11e-07	2.89e-05	0.644141	0.960445	chr19	42807043	S_Shore	TSS1500;TSS200;5'UTR;TSS200		Promoter_Associated	TSS200;TSS1500;5'UTR	PAFAH1B3;PAFAH1B3;PRR19	ENST00000538771.1;ENST00000262890.2;ENST00000341747.3	PAFAH1B3;PRR19	0.000143065
cg00885680	-0.00030728	1.49e-09	1.53e-06	-3.01e-05	0.830101	0.971554	-0.000343405	5e-10	4.93e-06	chr8	91336809	OpenSea	Body			5'UTR;5'UTR;5'UTR;5'UTR	LINC00534;LINC00534;LINC00534;LINC00534	ENST00000523283.1;ENST00000517400.1;ENST00000524361.1;ENST00000523406.1	LINC00534	0.00030728
cg25482714	-7.17e-05	1.5e-09	1.53e-06	-0.000162607	1.9e-12	2.93e-09	-1.02e-05	0.60747	0.953732	chr18	55427429	OpenSea	5'UTR			5'UTR	ATP8B1	ENST00000536015.1	ATP8B1	7.17e-05
cg15535798	-0.000152145	1.52e-09	1.55e-06	-9.85e-05	0.193138	0.637216	-0.000171373	1.17e-09	8.81e-06	chr15	44782985	OpenSea	ExonBnd;Body			TSS1500;ExonBnd	CTDSPL2;CTDSPL2	ENST00000561189.1;ENST00000260327.4	CTDSPL2	0.000152145
cg08982422	-0.000556832	1.53e-09	1.56e-06	-0.000593082	5.27e-10	4.02e-07	-5.68e-05	0.873185	0.989991	chr5	134330579	OpenSea	Body			5'UTR	PCBD2;CATSPER3	ENST00000504352.1;ENST00000511235.1	PCBD2;CATSPER3	0.000556832
cg25733882	0.000111514	1.53e-09	1.56e-06	0.000141677	2.39e-11	2.76e-08	6.69e-07	0.872628	0.989919	chr20	30796092	S_Shore	TSS1500;Body;Body		Promoter_Associated	TSS1500;5'UTR;5'UTR	PLAGL2;POFUT1;POFUT1	ENST00000246229.4;ENST00000539210.1;ENST00000486717.1	PLAGL2;POFUT1	0.000111514
cg00606642	9.48e-05	1.53e-09	1.56e-06	0.000100734	0.00562564	0.101575	9.35e-05	7.64e-08	0.000183856	chr8	70746666	Island	5'UTR;TSS1500;TSS1500		Promoter_Associated	5'UTR;TSS1500;3'UTR;5'UTR;TSS1500	RP11-159H10.3;RP11-159H10.3;SLCO5A1;AC079089.1;SLCO5A1;SLCO5A1;SLCO5A1;SLCO5A1;SLCO5A1;SLCO5A1;RP11-159H10.3	ENST00000501104.2;ENST00000528800.1;ENST00000532388.1;ENST00000401126.1;ENST00000524703.1;ENST00000528658.1;ENST00000526750.1;ENST00000260126.3;ENST00000524945.1;ENST00000531422.1;ENST00000533300.1	RP11-159H10.3;SLCO5A1;AC079089.1	9.48e-05
cg18768094	-0.00128029	1.55e-09	1.57e-06	-0.00165886	1.11e-05	0.0012999	-0.00105181	1.37e-05	0.00630724	chr5	176037910	S_Shore	TSS1500			TSS1500	GPRIN1	ENST00000303991.4	GPRIN1	0.00128029
cg05279806	-6.15e-05	1.54e-09	1.57e-06	-0.00011231	1.18e-08	5.47e-06	-4.5e-05	0.0144166	0.299176	chr3	175128616	OpenSea	Body			5'UTR	NAALADL2;NAALADL2	ENST00000473253.1;ENST00000489299.1	NAALADL2	6.15e-05
cg18041814	-0.000235622	1.56e-09	1.58e-06	-0.00036359	7.57e-09	3.82e-06	-0.000135195	0.0176896	0.326021	chr6	36802896	N_Shelf	Body			5'UTR	PI16	ENST00000536757.1	PI16	0.000235622
cg15360888	-0.000129747	1.57e-09	1.58e-06	-0.000105374	0.586725	0.905652	-0.000130646	1.21e-09	8.88e-06	chr1	40129220	OpenSea	Body							0.000129747
cg23481221	3.89e-05	1.56e-09	1.58e-06	4.59e-05	3.34e-10	2.71e-07	9.17e-06	0.396617	0.894219	chr20	43589229	Island	TSS200		Promoter_Associated	TSS200	TOMM34	ENST00000372813.3	TOMM34	3.89e-05
cg02781074	-0.00108694	1.58e-09	1.59e-06	-0.00120326	1.03e-09	7.11e-07	-0.00036578	0.736576	0.974519	chr13	101241206	Island	TSS200		Promoter_Associated	3'UTR	A2LD1;A2LD1	ENST00000471912.1;ENST00000492399.1	A2LD1	0.00108694
cg24576985	-0.000321573	1.57e-09	1.59e-06	-0.000101378	0.195044	0.639745	-0.000384849	2.88e-11	5.67e-07	chr2	111932156	OpenSea								0.000321573
cg18700014	-6.74e-05	1.58e-09	1.59e-06	-7.82e-05	7.67e-09	3.85e-06	-3.95e-05	0.0626977	0.539936	chr7	28232494	OpenSea			Unclassified_Cell_type_specific	5'UTR;5'UTR	JAZF1-AS1;JAZF1-AS1	ENST00000455963.1;ENST00000436758.1	JAZF1-AS1	6.74e-05
cg00697807	-0.000814045	1.6e-09	1.6e-06	-0.000842677	1.65e-05	0.00176296	-0.000788753	2.11e-05	0.00836571	chr16	9661558	OpenSea								0.000814045
cg05760972	-0.000556152	1.6e-09	1.6e-06	-0.000818992	2.92e-11	3.29e-08	-0.000221743	0.115306	0.662324	chr14	96151999	OpenSea	TSS1500			TSS1500;5'UTR	TCL1B;TCL1B;RP11-1070N10.6;RP11-1070N10.6	ENST00000340722.6;ENST00000464815.1;ENST00000461160.1;ENST00000553913.1	TCL1B;RP11-1070N10.6	0.000556152
cg21000999	-0.000605239	1.61e-09	1.61e-06	-0.000587707	0.0206361	0.215985	-0.000607673	2.5e-08	8.39e-05	chr21	27253974	OpenSea	3'UTR;3'UTR;3'UTR;3'UTR;3'UTR		Gene_Associated	3'UTR;3'UTR;3'UTR;3'UTR;3'UTR	APP;APP;APP;APP;APP;APP;APP	ENST00000346798.3;ENST00000358918.3;ENST00000448388.2;ENST00000440126.2;ENST00000439274.2;ENST00000456209.1;ENST00000464867.1	APP	0.000605239
cg12271894	-0.000687332	1.65e-09	1.65e-06	-0.00107663	9.49e-14	2.1e-10	-0.00013928	0.35653	0.877308	chr11	125983670	OpenSea			Unclassified_Cell_type_specific					0.000687332
cg09557136	-0.000643862	1.67e-09	1.66e-06	-0.000940625	3.66e-07	8.97e-05	-0.000529364	0.000320358	0.0427548	chr19	51587166	OpenSea	5'UTR			5'UTR	KLK14;KLK14	ENST00000156499.2;ENST00000476305.1	KLK14	0.000643862
cg21558522	-0.000101481	1.67e-09	1.66e-06	-0.000122961	2.31e-06	0.000384125	-8.98e-05	0.000166114	0.0296162	chr4	15941655	OpenSea	TSS1500			TSS1500	FGFBP1	ENST00000382333.1	FGFBP1	0.000101481
cg00718883	-0.000123533	1.69e-09	1.68e-06	-4.95e-05	0.63081	0.920178	-0.000130432	1.04e-09	8.15e-06	chr8	26493115	OpenSea	Body			5'UTR;5'UTR	DPYSL2;DPYSL2	ENST00000521983.1;ENST00000545637.1	DPYSL2	0.000123533
cg22683009	-0.000225295	1.73e-09	1.71e-06	-0.000226224	0.000917196	0.0316966	-0.00022498	2.44e-07	0.000410518	chr6	89717300	OpenSea								0.000225295
cg12180123	3.41e-05	1.74e-09	1.72e-06	3.57e-05	4.73e-09	2.58e-06	2.39e-05	0.150211	0.714892	chr2	60983194	Island	TSS200		Promoter_Associated	TSS200;TSS200	PAPOLG;PAPOLG;PAPOLG;PAPOLG	ENST00000414060.1;ENST00000238714.3;ENST00000378104.1;ENST00000496283.1	PAPOLG	3.41e-05
cg19512961	0.0006834	1.76e-09	1.73e-06	0.000796228	4.49e-10	3.49e-07	3.77e-05	0.855327	0.988559	chr12	133363341	Island	Body							0.0006834
cg22797354	-5.11e-05	1.81e-09	1.78e-06	-9.96e-05	5.63e-12	7.65e-09	-8.23e-06	0.668785	0.964378	chr20	5933813	S_Shelf	Body;Body							5.11e-05
cg11531783	-0.000149851	1.84e-09	1.8e-06	-0.000197555	0.0228403	0.228874	-0.000144473	2.47e-08	8.33e-05	chr7	104696669	OpenSea	Body;Body			5'UTR	MLL5	ENST00000334914.7	MLL5	0.000149851
cg21268456	2.08e-05	1.83e-09	1.8e-06	8.63e-07	0.901987	0.98523	2.23e-05	3.51e-10	3.9e-06	chr11	73881389	N_Shore	TSS1500;TSS1500;Body;Body			TSS1500;TSS1500;TSS1500	C2CD3;C2CD3;PPME1;PPME1;PPME1;PPME1;C2CD3;C2CD3	ENST00000544293.1;ENST00000542930.1;ENST00000328257.8;ENST00000542710.1;ENST00000398427.4;ENST00000544401.1;ENST00000415191.2;ENST00000541922.1	C2CD3;PPME1	2.08e-05
cg11701694	-0.000121669	1.91e-09	1.87e-06	-0.000206458	1.42e-11	1.76e-08	-1.17e-06	0.835906	0.986533	chr19	2761388	N_Shore	Body							0.000121669
cg24176376	-5.63e-05	1.94e-09	1.89e-06	-6.31e-05	8.66e-09	4.26e-06	-4.02e-05	0.053221	0.508558	chr12	12397415	OpenSea	Body				LRP6;LRP6	ENST00000538239.1;ENST00000535731.1	LRP6	5.63e-05
cg12413232	7.53e-05	2.02e-09	1.96e-06	4.41e-05	0.152506	0.579052	7.98e-05	3.78e-09	2.13e-05	chr16	4526296	Island	TSS200;TSS200;5'UTR;TSS1500		Promoter_Associated	5'UTR;TSS1500;1stExon;TSS200;TSS200;TSS200;1stExon;TSS200;5'UTR;5'UTR	NMRAL1;NMRAL1;NMRAL1;HMOX2;HMOX2;HMOX2;HMOX2;HMOX2;NMRAL1;NMRAL1;HMOX2;HMOX2;HMOX2;NMRAL1;HMOX2;HMOX2;HMOX2	ENST00000571291.1;ENST00000574733.1;ENST00000283429.6;ENST00000570646.1;ENST00000458134.3;ENST00000219700.6;ENST00000575120.1;ENST00000572812.1;ENST00000571291.1;ENST00000574733.1;ENST00000576827.1;ENST00000574594.1;ENST00000570445.1;ENST00000572559.1;ENST00000575051.1;ENST00000406590.2;ENST00000570646.1	NMRAL1;HMOX2	7.53e-05
cg22239325	-2.56e-05	2.02e-09	1.96e-06	-5.99e-05	1.4e-08	6.32e-06	-2.35e-05	0.0185213	0.333022	chr18	74729251	OpenSea	TSS200;Body;TSS200;TSS200;TSS200;Body			TSS1500;TSS1500;TSS200;TSS1500;TSS1500;TSS1500;TSS1500;3'UTR	MBP;MBP;MBP;MBP;MBP;MBP;MBP;MBP;MBP;MBP;MBP;MBP;MBP;MBP	ENST00000498683.2;ENST00000359645.3;ENST00000397875.3;ENST00000527975.1;ENST00000354542.4;ENST00000459948.1;ENST00000397866.4;ENST00000527041.1;ENST00000397865.5;ENST00000382582.3;ENST00000495162.1;ENST00000487778.1;ENST00000490754.1;ENST00000497479.1	MBP	2.56e-05
cg24994319	-0.00128334	2.03e-09	1.97e-06	-0.00143807	7.98e-11	7.8e-08	-1.81e-05	0.956882	0.996856	chr6	25027586	OpenSea			Promoter_Associated_Cell_type_specific					0.00128334
cg08942080	-2.82e-05	2.04e-09	1.97e-06	-4.24e-05	1.27e-09	8.51e-07	-1.17e-05	0.109944	0.651966	chr12	124821568	Island	Body;Body				NCOR2	ENST00000461081.1	NCOR2	2.82e-05
cg17952980	-0.00042805	2.05e-09	1.98e-06	-0.000494097	3.58e-10	2.87e-07	-4e-05	0.808254	0.983672	chr1	63687655	OpenSea				3'UTR	LINC00466	ENST00000447183.1	LINC00466	0.00042805
cg08146029	-0.000994109	2.14e-09	2.06e-06	-0.00102646	2.58e-07	6.76e-05	-0.000944149	0.00201918	0.117454	chr5	130868107	OpenSea	Body;Body;Body;Body;Body;Body				RAPGEF6;RAPGEF6;RAPGEF6;RAPGEF6	ENST00000504575.1;ENST00000504039.1;ENST00000513227.1;ENST00000514179.1	RAPGEF6	0.000994109
cg10502884	-0.000326508	2.21e-09	2.13e-06	-0.000623199	4.73e-11	4.95e-08	-8.2e-05	0.510659	0.931826	chr10	125852315	Island			Unclassified_Cell_type_specific	TSS1500;TSS1500;3'UTR;5'UTR;5'UTR	CHST15;CHST15;CHST15;CHST15;CHST15	ENST00000546346.1;ENST00000346248.5;ENST00000462406.1;ENST00000434607.2;ENST00000421115.1	CHST15	0.000326508
cg19997323	-0.0003956	2.25e-09	2.15e-06	-0.000444921	1.74e-09	1.12e-06	-0.000225298	0.115676	0.66303	chr6	92589368	OpenSea								0.0003956
cg09139646	-7.16e-05	2.24e-09	2.15e-06	-8.72e-05	1.53e-07	4.43e-05	-5.22e-05	0.00340271	0.152442	chr1	224060569	OpenSea								7.16e-05
cg19307112	-0.000880315	2.29e-09	2.19e-06	-0.00102724	8.74e-08	2.84e-05	-0.000671046	0.00288352	0.140047	chr16	71576484	OpenSea			Unclassified_Cell_type_specific	TSS1500	RP11-510M2.5;ZNF19;ZNF19;ZNF19	ENST00000568523.1;ENST00000564225.1;ENST00000566202.1;ENST00000568446.1	RP11-510M2.5;ZNF19	0.000880315
cg13137007	-9.34e-05	2.3e-09	2.2e-06	-0.000117211	3.09e-08	1.21e-05	-6.15e-05	0.0169622	0.320475	chr5	61713475	OpenSea	TSS1500;5'UTR			TSS1500;5'UTR;5'UTR	IPO11;IPO11;IPO11;IPO11;IPO11;IPO11;KIF2A	ENST00000409296.3;ENST00000514647.1;ENST00000424533.1;ENST00000505902.1;ENST00000325324.6;ENST00000506200.1;ENST00000509663.2	IPO11;KIF2A	9.34e-05
cg19743044	-0.000297826	2.34e-09	2.23e-06	-0.000295929	0.00348007	0.0754706	-0.000300262	1.7e-07	0.000316181	chr1	44115203	N_Shore	TSS1500		Promoter_Associated	TSS1500;TSS1500	KDM4A;KDM4A	ENST00000372396.3;ENST00000463151.1	KDM4A	0.000297826
cg19836454	-9.34e-05	2.39e-09	2.27e-06	-0.000216909	1.4e-11	1.72e-08	-3.05e-05	0.315116	0.855876	chr1	95605515	OpenSea	5'UTR;5'UTR;5'UTR			TSS1500;5'UTR	TMEM56;TMEM56;TMEM56;TMEM56	ENST00000463375.1;ENST00000370203.4;ENST00000456991.1;ENST00000455656.1	TMEM56	9.34e-05
cg21262032	-0.000528497	2.43e-09	2.3e-06	-0.000648622	0.057861	0.37203	-0.000508923	1.45e-08	5.41e-05	chr1	154437693	OpenSea	Body;3'UTR		Gene_Associated_Cell_type_specific	3'UTR;5'UTR	IL6R;IL6R;IL6R	ENST00000344086.4;ENST00000507256.1;ENST00000502679.1	IL6R	0.000528497
cg11460161	-0.000192625	2.43e-09	2.3e-06	-0.00020085	1.1e-09	7.55e-07	-1.65e-05	0.913142	0.993519	chr13	109933938	OpenSea				TSS1500	RP11-54H7.2	ENST00000455487.1	RP11-54H7.2	0.000192625
cg07770652	0.000121965	2.43e-09	2.3e-06	0.000136877	3.54e-09	2.02e-06	7e-05	0.219563	0.790315	chr22	46276979	Island				3'UTR	WI2-85898F10.1	ENST00000451118.1	WI2-85898F10.1	0.000121965
cg14660531	-0.000166573	2.45e-09	2.31e-06	-0.000171833	2.48e-08	1.01e-05	-0.000149301	0.0323354	0.419214	chr13	106124474	OpenSea	Body;5'UTR;5'UTR;Body			3'UTR;5'UTR;5'UTR;5'UTR	DAOA-AS1;DAOA;DAOA;DAOA;DAOA;DAOA;DAOA	ENST00000448407.1;ENST00000559369.1;ENST00000489237.1;ENST00000473269.1;ENST00000488534.1;ENST00000329625.5;ENST00000471432.1	DAOA-AS1;DAOA	0.000166573
cg23142987	-0.000376713	2.47e-09	2.33e-06	-0.00093892	3.15e-14	7.65e-11	-0.000151244	0.152862	0.718013	chr12	5349923	OpenSea	Body;Body			3'UTR;TSS1500;TSS1500	RP11-319E16.1;RP11-319E16.1;RP11-319E16.1	ENST00000536518.1;ENST00000544717.1;ENST00000540619.1	RP11-319E16.1	0.000376713
cg23272088	-0.000152497	2.48e-09	2.34e-06	-0.000164328	1.42e-09	9.39e-07	-5.78e-05	0.251736	0.81621	chr11	2504813	OpenSea	Body;Body				KCNQ1	ENST00000345015.4	KCNQ1	0.000152497
cg11736566	-0.0005339	2.49e-09	2.35e-06	-0.000549583	5.5e-11	5.68e-08	-0.000104315	0.543211	0.940022	chr4	57155953	OpenSea	5'UTR			TSS1500;5'UTR;5'UTR;5'UTR	U6;KIAA1211;KIAA1211;KIAA1211;KIAA1211	ENST00000516680.1;ENST00000264229.6;ENST00000503618.1;ENST00000504228.1;ENST00000541073.1	U6;KIAA1211	0.0005339
cg17239103	-0.000331076	2.54e-09	2.39e-06	-0.000339961	8.53e-09	4.21e-06	-0.000262256	0.110201	0.652543	chr1	159870074	Island	TSS200			TSS200;TSS200	CCDC19;CCDC19;CCDC19	ENST00000479940.1;ENST00000476696.1;ENST00000368099.4	CCDC19	0.000331076
cg01396043	-8.45e-05	2.54e-09	2.39e-06	-0.000121465	0.135172	0.550926	-8.38e-05	7.48e-09	3.31e-05	chr16	16283061	OpenSea	Body			3'UTR	ABCC6	ENST00000574094.1	ABCC6	8.45e-05
cg11566983	-0.000811697	2.57e-09	2.41e-06	-0.0019767	6.53e-09	3.38e-06	-0.000601014	8.93e-05	0.0202267	chr18	61253186	OpenSea	TSS1500;TSS1500			TSS1500;TSS1500;TSS1500	SERPINB13;SERPINB13;SERPINB13;SERPINB13;SERPINB13;SERPINB13	ENST00000431153.1;ENST00000269489.5;ENST00000539341.1;ENST00000344731.5;ENST00000479842.1;ENST00000438844.1	SERPINB13	0.000811697
cg16470793	-0.000101838	2.57e-09	2.41e-06	-0.00052547	4.45e-12	6.25e-09	-2.4e-05	0.816243	0.984368	chr16	1330147	OpenSea								0.000101838
cg01558151	0.000517256	2.59e-09	2.42e-06	0.000720507	2.08e-10	1.8e-07	0.000116576	0.685378	0.966767	chr9	34048101	N_Shore	5'UTR			5'UTR;3'UTR;5'UTR;5'UTR;5'UTR;5'UTR;5'UTR;5'UTR;5'UTR	UBAP2;UBAP2;UBAP2;UBAP2;UBAP2;UBAP2;UBAP2;UBAP2;UBAP2;UBAP2	ENST00000379239.4;ENST00000480885.1;ENST00000379260.3;ENST00000459988.1;ENST00000431417.2;ENST00000539807.1;ENST00000449054.1;ENST00000379238.1;ENST00000418786.2;ENST00000360802.1	UBAP2	0.000517256
cg05180880	-5.93e-05	2.69e-09	2.51e-06	-4.79e-05	0.0839343	0.445455	-6.12e-05	7.16e-09	3.21e-05	chr3	46654121	OpenSea	5'UTR;1stExon			1stExon;5'UTR	TDGF1;TDGF1;TDGF1	ENST00000444264.1;ENST00000505797.1;ENST00000444264.1	TDGF1	5.93e-05
cg01729108	-5.79e-05	2.69e-09	2.51e-06	-0.000144732	7.49e-11	7.41e-08	-1.48e-05	0.634979	0.958834	chr12	121695590	OpenSea	Body;Body;Body;Body;Body;Body;Body;Body;Body			3'UTR	CAMKK2	ENST00000535524.1	CAMKK2	5.79e-05
cg21078330	-0.000602849	2.71e-09	2.53e-06	-0.000534835	0.00019478	0.0107977	-0.000618499	3.05e-06	0.00234947	chr2	134104516	OpenSea	Body;Body			5'UTR	NCKAP5	ENST00000542834.1	NCKAP5	0.000602849
cg01861740	-0.000107515	2.76e-09	2.56e-06	-0.000337793	6.18e-12	8.29e-09	-1.24e-05	0.613654	0.954808	chr7	2764486	OpenSea				5'UTR	AMZ1	ENST00000489665.1	AMZ1	0.000107515
cg05039463	8.14e-05	2.77e-09	2.57e-06	0.000127599	0.000155265	0.00917798	7.92e-05	2.7e-06	0.00216061	chr14	91282525	Island	1stExon		Unclassified_Cell_type_specific	1stExon;5'UTR	TTC7B;TTC7B;TTC7B;TTC7B	ENST00000328459.6;ENST00000553948.1;ENST00000553948.1;ENST00000540938.1	TTC7B	8.14e-05
cg14856220	-0.000264894	2.78e-09	2.58e-06	-0.000231528	2.48e-06	0.00040684	-0.000296213	0.000265182	0.0385356	chr10	123353500	N_Shelf	TSS200;TSS200;5'UTR;5'UTR;1stExon;5'UTR;5'UTR;5'UTR;5'UTR;5'UTR			TSS200;TSS200;ExonBnd;TSS200;5'UTR;5'UTR;5'UTR;5'UTR;5'UTR;5'UTR;5'UTR	FGFR2;FGFR2;FGFR2;FGFR2;FGFR2;FGFR2;FGFR2;FGFR2;FGFR2;FGFR2;FGFR2;FGFR2;FGFR2;FGFR2;FGFR2	ENST00000491111.1;ENST00000346997.2;ENST00000369056.1;ENST00000357555.5;ENST00000369061.4;ENST00000357555.5;ENST00000358487.5;ENST00000369058.3;ENST00000369060.4;ENST00000336553.6;ENST00000457416.2;ENST00000360144.3;ENST00000369059.1;ENST00000369062.3;ENST00000490349.1	FGFR2	0.000264894
cg20222052	7.43e-05	2.81e-09	2.6e-06	8.06e-05	2.7e-09	1.61e-06	3.47e-05	0.172282	0.742501	chr6	126307585	Island	5'UTR;1stExon	high-CpG:126349278-126349386	Promoter_Associated	TSS200;TSS200;5'UTR;1stExon;5'UTR	TRMT11;TRMT11;TRMT11;TRMT11;TRMT11;TRMT11;TRMT11;RP11-73O6.4	ENST00000489934.1;ENST00000461129.1;ENST00000468097.1;ENST00000473273.1;ENST00000444121.1;ENST00000450358.1;ENST00000450358.1;ENST00000563385.1	TRMT11;RP11-73O6.4	7.43e-05
cg21607453	6.71e-05	2.81e-09	2.6e-06	4.62e-05	0.0174583	0.196592	7.33e-05	3.38e-08	0.000104249	chr9	98783545	Island	Body		Unclassified	3'UTR	LINC00092	ENST00000412122.1	LINC00092	6.71e-05
cg14009849	-0.000120211	2.83e-09	2.62e-06	-0.000131591	5.2e-10	3.99e-07	-1.65e-05	0.833311	0.986202	chr22	27710179	OpenSea				1stExon;5'UTR;3'UTR	CTA-929C8.6;CTA-929C8.6;CTA-929C8.7	ENST00000426467.1;ENST00000426467.1;ENST00000454387.1	CTA-929C8.6;CTA-929C8.7	0.000120211
cg21165672	-0.000157139	2.84e-09	2.63e-06	-0.000265884	4.44e-09	2.46e-06	-9.5e-05	0.0280545	0.396208	chr14	73376772	OpenSea				TSS1500	snoU13	ENST00000458957.1	snoU13	0.000157139
cg13447214	-0.000758676	2.91e-09	2.69e-06	-0.000359123	0.242646	0.694108	-0.000842799	2.08e-09	1.36e-05	chr19	51211846	OpenSea	Body							0.000758676
cg26548542	-9.94e-05	2.96e-09	2.72e-06	-0.000336755	1.6e-13	3.32e-10	-2.88e-05	0.460534	0.916782	chr16	89177266	S_Shelf	Body;Body;Body				ACSF3	ENST00000562204.1	ACSF3	9.94e-05
cg06899646	-0.000854427	3.01e-09	2.77e-06	-0.00107134	2.11e-10	1.82e-07	-0.00028671	0.295172	0.84429	chr8	10860148	OpenSea	Body			TSS200	XKR6	ENST00000382461.3	XKR6	0.000854427
cg14871096	-9.51e-05	3.08e-09	2.83e-06	-0.000151965	5.98e-10	4.44e-07	-3.09e-05	0.649839	0.961445	chr22	22120295	OpenSea	3'UTR			3'UTR;3'UTR;3'UTR	MAPK1;MAPK1;MAPK1	ENST00000215832.6;ENST00000491588.1;ENST00000415911.2	MAPK1	9.51e-05
cg15772223	0.000135943	3.09e-09	2.84e-06	8.26e-05	0.221658	0.671478	0.000142372	2.85e-09	1.76e-05	chr3	159943466	Island	1stExon		Unclassified_Cell_type_specific	TSS1500;1stExon	RP11-431I8.1;CTD-2049J23.2;C3orf80	ENST00000490320.1;ENST00000486168.1;ENST00000326474.3	RP11-431I8.1;CTD-2049J23.2;C3orf80	0.000135943
cg19243231	0.000229935	3.15e-09	2.89e-06	0.000244851	0.266547	0.71787	0.000229371	5.88e-09	2.79e-05	chr14	62044145	OpenSea	Body							0.000229935
cg17737685	-0.000173852	3.15e-09	2.89e-06	-0.000236251	8.06e-11	7.86e-08	-1.24e-05	0.923392	0.994396	chr11	33686975	OpenSea	Body			3'UTR	RP4-541C22.5	ENST00000534431.1	RP4-541C22.5	0.000173852
cg11643984	-2.82e-05	3.18e-09	2.91e-06	-6.33e-05	1.97e-06	0.000340049	-2.18e-05	6.83e-05	0.017225	chr8	28968061	OpenSea	Body			TSS200	CTD-2647L4.1	ENST00000523661.1	CTD-2647L4.1	2.82e-05
cg02762063	-8.65e-05	3.26e-09	2.98e-06	-0.000115311	4.69e-10	3.63e-07	-1.88e-05	0.560193	0.944061	chr2	796536	OpenSea				3'UTR;3'UTR	AC113607.1;AC113607.1	ENST00000414556.1;ENST00000415700.1	AC113607.1	8.65e-05
cg17263173	-7.51e-05	3.28e-09	2.99e-06	-0.000261001	1.81e-10	1.6e-07	-3.76e-05	0.162217	0.730123	chr20	16709357	N_Shore	TSS1500;TSS1500			3'UTR;TSS1500;TSS1500;TSS1500	RP4-705D16.3;SNRPB2;SNRPB2;SNRPB2	ENST00000425939.1;ENST00000377943.5;ENST00000246071.6;ENST00000478522.1	RP4-705D16.3;SNRPB2	7.51e-05
cg17377658	-6.54e-05	3.32e-09	3.02e-06	-2.56e-05	0.0791164	0.433327	-8.1e-05	3.52e-09	2.03e-05	chr15	59492862	OpenSea	Body				MYO1E;MYO1E	ENST00000558182.1;ENST00000560642.1	MYO1E	6.54e-05
cg25417529	-0.000660149	3.37e-09	3.07e-06	-0.00094567	4.32e-12	6.09e-09	-3.3e-05	0.835972	0.986538	chr19	11289356	S_Shore	Body;Body	low-CpG:11150328-11150390						0.000660149
cg18696526	-0.000164197	3.38e-09	3.07e-06	-0.000327859	4.56e-05	0.00377455	-0.000155615	3.27e-06	0.00244453	chr2	97335833	OpenSea	Body			5'UTR	FER1L5;FER1L5;FER1L5;FER1L5	ENST00000457909.1;ENST00000424961.2;ENST00000436930.1;ENST00000414152.1	FER1L5	0.000164197
cg25959752	0.000191751	3.43e-09	3.11e-06	0.000215049	1.67e-09	1.07e-06	9.3e-05	0.253771	0.817847	chr14	95950079	OpenSea								0.000191751
cg16672956	-0.000193047	3.44e-09	3.12e-06	-0.000356829	8.38e-10	5.92e-07	-4.29e-05	0.444253	0.911512	chr16	88091767	OpenSea	Body;Body				BANP;BANP	ENST00000466847.1;ENST00000565242.1	BANP	0.000193047
cg07202147	-9.38e-05	3.45e-09	3.12e-06	-0.000118109	2.07e-09	1.3e-06	-2.57e-05	0.357456	0.877782	chr12	122999786	OpenSea	ExonBnd;ExonBnd;ExonBnd;ExonBnd;Body;Body;Body;Body			TSS1500;ExonBnd	RSRC2;RSRC2;RSRC2;RSRC2;RSRC2;RSRC2;RSRC2;RSRC2	ENST00000392442.2;ENST00000524399.1;ENST00000527399.2;ENST00000331738.6;ENST00000433877.2;ENST00000527173.2;ENST00000525335.2;ENST00000527796.2	RSRC2	9.38e-05
cg04245294	-9.53e-05	3.48e-09	3.15e-06	-0.000114477	0.000857854	0.0302711	-9.21e-05	1.08e-06	0.00114488	chr3	37898014	N_Shelf			Unclassified	3'UTR	AC093415.2;AC093415.2;AC093415.2;AC093415.2;AC093415.2;AC093415.2;AC093415.2;AC093415.2	ENST00000438136.1;ENST00000450990.1;ENST00000420870.1;ENST00000445429.1;ENST00000457661.1;ENST00000429532.1;ENST00000366441.2;ENST00000430620.1	AC093415.2	9.53e-05
cg23225193	0.000794628	3.51e-09	3.16e-06	0.000884766	4.78e-09	2.6e-06	0.000408168	0.16527	0.734022	chr15	25285663	OpenSea	TSS1500;TSS1500			TSS1500	SNORD109A;SNHG14	ENST00000459128.1;ENST00000552781.1	SNORD109A;SNHG14	0.000794628
cg07659140	-0.000265894	3.5e-09	3.16e-06	-0.000363742	1.11e-10	1.03e-07	-7.47e-05	0.374267	0.884984	chr19	1133209	OpenSea	TSS1500;Body			TSS1500;TSS1500	SBNO2;SBNO2	ENST00000250872.3;ENST00000438103.1	SBNO2	0.000265894
cg11234106	-4.82e-05	3.51e-09	3.16e-06	-6.68e-05	1.36e-09	9.01e-07	-1.51e-05	0.209799	0.781614	chr7	33545173	OpenSea	Body;Body;Body;Body				BBS9;BBS9;BBS9	ENST00000495426.1;ENST00000489708.1;ENST00000433714.1	BBS9	4.82e-05
cg16769369	-0.00148055	3.52e-09	3.17e-06	-0.00154535	1.02e-06	0.000202705	-0.00141516	0.000658142	0.0638273	chr7	35470300	OpenSea								0.00148055
cg05511980	-0.00110513	3.54e-09	3.19e-06	-0.00164541	2.02e-11	2.38e-08	-0.000360964	0.223006	0.793396	chr10	79963917	OpenSea								0.00110513
cg00045910	-0.00101362	3.56e-09	3.19e-06	-0.000995253	1.3e-08	5.89e-06	-0.00119658	0.109802	0.651622	chr10	23466070	S_Shelf								0.00101362
cg01007838	-0.000238625	3.56e-09	3.19e-06	-0.000512636	8.89e-13	1.5e-09	-3.25e-05	0.591519	0.950919	chr16	87247486	N_Shelf				5'UTR;3'UTR	RP11-899L11.1;C16orf95	ENST00000566092.1;ENST00000562840.1	RP11-899L11.1;C16orf95	0.000238625
cg05578570	9.01e-05	3.59e-09	3.21e-06	4.77e-05	0.164328	0.59749	0.00010015	5.77e-09	2.77e-05	chr16	88522584	S_Shore	Body		Promoter_Associated	5'UTR	ZFPM1;ZFPM1;ZFPM1;ZFPM1	ENST00000562417.1;ENST00000569086.1;ENST00000563351.1;ENST00000562437.1	ZFPM1	9.01e-05
cg14804187	-3.98e-05	3.59e-09	3.21e-06	-4.05e-05	1.01e-08	4.8e-06	-3.37e-05	0.156397	0.72259	chr20	1272984	N_Shelf	5'UTR			5'UTR;5'UTR	SNPH;SNPH	ENST00000381873.3;ENST00000381867.1	SNPH	3.98e-05
cg24891523	-0.000129398	3.61e-09	3.22e-06	-0.00015654	5.74e-10	4.29e-07	-6.81e-05	0.161015	0.728551	chr12	4007934	OpenSea				TSS1500;5'UTR	RP11-664D1.1;RP11-664D1.1	ENST00000545357.1;ENST00000537149.1	RP11-664D1.1	0.000129398
cg11778563	-0.000691155	3.65e-09	3.25e-06	-0.000779894	3.32e-09	1.93e-06	-0.00035044	0.243391	0.810113	chr19	18531353	S_Shore	Body;Body							0.000691155
cg04555382	-0.000316583	3.64e-09	3.25e-06	-0.000303633	0.021468	0.221128	-0.00031901	5.04e-08	0.000136705	chr4	134482529	OpenSea				TSS1500	AC105252.1	ENST00000408710.1	AC105252.1	0.000316583
cg08193681	-0.000419438	3.75e-09	3.34e-06	-0.000596402	3.33e-10	2.71e-07	-8.98e-05	0.563997	0.944943	chr12	114234200	OpenSea								0.000419438
cg09181500	-0.000622675	3.77e-09	3.35e-06	-0.00076945	5.51e-10	4.17e-07	-5.27e-06	0.888118	0.991466	chr1	229572706	S_Shelf								0.000622675
cg27054251	7.71e-05	3.81e-09	3.38e-06	9.64e-05	4.75e-09	2.59e-06	3.29e-05	0.0740425	0.572742	chr1	104068093	N_Shore	TSS1500;1stExon;5'UTR		Promoter_Associated_Cell_type_specific	TSS1500;TSS1500;TSS1500;1stExon;1stExon;3'UTR;3'UTR	RNPC3;RNPC3;RNPC3;RNPC3;RNPC3;RP11-153F1.1;RP11-153F1.1;RP11-153F1.1;RP11-153F1.1	ENST00000524631.1;ENST00000531883.1;ENST00000533099.1;ENST00000527062.1;ENST00000423855.1;ENST00000444810.1;ENST00000447322.1;ENST00000444810.1;ENST00000447322.1	RNPC3;RP11-153F1.1	7.71e-05
cg14649376	4.15e-05	3.86e-09	3.41e-06	7.78e-05	4.47e-09	2.47e-06	2.44e-05	0.0519079	0.503483	chr9	116037885	Island	TSS200;TSS200		Unclassified	5'UTR;1stExon;TSS200;TSS200	PRPF4;PRPF4;CDC26;CDC26	ENST00000374198.3;ENST00000374198.3;ENST00000490408.1;ENST00000374206.3	PRPF4;CDC26	4.15e-05
cg27338400	-0.000368347	3.88e-09	3.42e-06	-0.000553072	1.92e-10	1.68e-07	-0.000129311	0.223201	0.793552	chr22	23948572	OpenSea								0.000368347
cg20996918	0.000114385	3.88e-09	3.42e-06	0.000109328	0.000504065	0.0210167	0.000115872	1.57e-06	0.00149013	chr1	155243486	S_Shore	TSS1500		Promoter_Associated	5'UTR;TSS1500;TSS200;TSS1500;TSS1500	CLK2;CLK2;CLK2;CLK2;CLK2;CLK2;CLK2	ENST00000536801.1;ENST00000361168.5;ENST00000368361.4;ENST00000476983.1;ENST00000355560.4;ENST00000424156.2;ENST00000471047.1	CLK2	0.000114385
cg09556918	-0.000293122	3.92e-09	3.45e-06	-0.000459822	4.91e-10	3.79e-07	-0.000101804	0.360319	0.879006	chr1	6067994	OpenSea			Unclassified_Cell_type_specific	5'UTR;5'UTR;5'UTR	KCNAB2;KCNAB2;KCNAB2;KCNAB2;KCNAB2	ENST00000378111.1;ENST00000378097.1;ENST00000378092.1;ENST00000478098.1;ENST00000445501.1	KCNAB2	0.000293122
cg22005336	-0.00152917	3.98e-09	3.49e-06	-0.00198203	1.14e-08	5.33e-06	-0.000953782	0.0170149	0.320793	chr5	63215684	OpenSea								0.00152917
cg09392355	-0.000181969	3.99e-09	3.5e-06	-0.000363871	5.93e-13	1.07e-09	-1.95e-05	0.660396	0.963212	chr3	148805174	S_Shore	TSS1500;TSS1500			TSS1500;TSS1500;TSS1500;TSS1500;TSS1500;5'UTR	HLTF;HLTF;HLTF;HLTF;HLTF;HLTF-AS1	ENST00000392912.2;ENST00000481663.1;ENST00000465259.1;ENST00000310053.5;ENST00000494055.1;ENST00000492461.1	HLTF;HLTF-AS1	0.000181969
cg18682615	-0.000141645	4e-09	3.51e-06	-0.000871825	2.41e-12	3.6e-09	-0.000111046	0.075851	0.577372	chr19	53936474	S_Shore	5'UTR;Body			5'UTR;5'UTR	ZNF761;CTD-2224J9.2;ZNF761	ENST00000454407.1;ENST00000424846.3;ENST00000447129.1	ZNF761;CTD-2224J9.2	0.000141645
cg10673766	-9.11e-05	4.04e-09	3.54e-06	-0.000145529	4.59e-08	1.68e-05	-6.21e-05	0.00517784	0.187318	chr5	13175532	OpenSea				TSS1500;TSS1500	CTC-305H11.1;AC016553.1	ENST00000513283.1;ENST00000410785.1	CTC-305H11.1;AC016553.1	9.11e-05
cg01793084	7.33e-05	4.13e-09	3.61e-06	9.2e-05	3.29e-09	1.91e-06	3.59e-05	0.24701	0.812693	chr5	135170274	Island	TSS200		Unclassified_Cell_type_specific	TSS200;TSS200;TSS200;TSS200	SLC25A48;SLC25A48;SLC25A48;SLC25A48;SLC25A48	ENST00000462340.1;ENST00000425402.1;ENST00000274513.5;ENST00000433282.2;ENST00000412661.2	SLC25A48	7.33e-05
cg16203974	-0.000286656	4.16e-09	3.64e-06	-0.000584526	9.2e-08	2.95e-05	-0.000202217	0.000155448	0.0284277	chr9	6722166	OpenSea	Body			5'UTR	RP11-390F4.3;RP11-390F4.3	ENST00000451142.1;ENST00000452643.1	RP11-390F4.3	0.000286656
cg04983439	-5.03e-05	4.17e-09	3.64e-06	-8.9e-05	5.26e-10	4.02e-07	-1.91e-05	0.410116	0.899472	chr22	42414713	OpenSea	Body			TSS1500	WBP2NL;WBP2NL	ENST00000543212.1;ENST00000475341.1	WBP2NL	5.03e-05
cg20768743	-0.000579194	4.27e-09	3.71e-06	-0.000737233	2.27e-10	1.94e-07	-0.000181087	0.319242	0.858093	chr18	67624846	OpenSea	TSS1500			TSS1500	CD226	ENST00000280200.3	CD226	0.000579194
cg03894391	-9.05e-05	4.28e-09	3.72e-06	-0.000141809	1.15e-08	5.36e-06	-5.46e-05	0.0923148	0.615971	chr3	33121169	OpenSea	Body;Body;5'UTR			5'UTR	GLB1;GLB1;GLB1;GLB1;GLB1;GLB1;GLB1	ENST00000482097.1;ENST00000485698.1;ENST00000498537.1;ENST00000464355.1;ENST00000440656.1;ENST00000450835.1;ENST00000399402.2	GLB1	9.05e-05
cg02195824	-2.77e-05	4.3e-09	3.73e-06	-5.51e-05	3.28e-08	1.27e-05	-2.03e-05	0.018806	0.335205	chr18	56272411	OpenSea	Body							2.77e-05
cg11547201	-0.000143759	4.34e-09	3.77e-06	-0.000155325	1.32e-09	8.81e-07	-3.05e-05	0.686562	0.966927	chr5	80501337	OpenSea	Body;TSS200;TSS200				CTC-281B15.1	ENST00000503483.1	CTC-281B15.1	0.000143759
cg07878848	-0.000103513	4.36e-09	3.78e-06	-0.000203169	2.16e-07	5.85e-05	-6.76e-05	0.00112342	0.0850378	chr6	15614718	OpenSea	Body;Body;Body;Body;Body;Body				DTNBP1;DTNBP1;DTNBP1	ENST00000510395.1;ENST00000513680.1;ENST00000506844.1	DTNBP1	0.000103513
cg14711592	-0.000115949	4.5e-09	3.88e-06	-0.000161197	3.31e-09	1.92e-06	-5.32e-05	0.190226	0.761691	chr1	157839587	OpenSea				3'UTR	CD5L	ENST00000484609.1	CD5L	0.000115949
cg20610605	0.000123998	4.53e-09	3.9e-06	7.62e-05	0.29364	0.741973	0.0001308	3.75e-09	2.13e-05	chr16	30845651	Island				3'UTR	BCL7C	ENST00000380317.4	BCL7C	0.000123998
cg01145317	3.73e-05	4.54e-09	3.9e-06	4.03e-05	3.24e-09	1.88e-06	9.46e-06	0.567535	0.945816	chr16	86542838	Island	TSS1500		Unclassified_Cell_type_specific	TSS1500	FOXF1	ENST00000262426.4	FOXF1	3.73e-05
cg22783664	-3.64e-05	4.54e-09	3.9e-06	-0.000101513	3.62e-10	2.9e-07	-2.08e-05	0.036634	0.440358	chr6	144479349	OpenSea	5'UTR			5'UTR	STX11	ENST00000367568.4	STX11	3.64e-05
cg08981224	9.05e-05	4.55e-09	3.91e-06	0.000119218	1.04e-06	0.000206467	6.34e-05	0.000338536	0.0442451	chr11	118530412	OpenSea	Body		Unclassified					9.05e-05
cg22515046	-0.000385514	4.59e-09	3.93e-06	-0.000491815	9.24e-11	8.78e-08	-5.61e-05	0.728096	0.973325	chr1	183896203	OpenSea	3'UTR;3'UTR;3'UTR;3'UTR;3'UTR			3'UTR;3'UTR	RGL1;RGL1	ENST00000367531.1;ENST00000304685.3	RGL1	0.000385514
cg12555906	-0.00024468	4.58e-09	3.93e-06	-6.51e-05	0.850906	0.975488	-0.000258282	1.64e-09	1.16e-05	chr5	67485675	OpenSea	TSS200			TSS200	RP11-404L6.2	ENST00000520762.1	RP11-404L6.2	0.00024468
cg10283551	-0.000275679	4.62e-09	3.95e-06	-0.000443646	0.000311916	0.0150525	-0.000265459	6.21e-07	0.000775034	chr15	57574709	OpenSea	Body;Body;Body;Body;Body;Body;Body				TCF12;TCF12;TCF12;TCF12;TCF12;TCF12	ENST00000561454.1;ENST00000560191.1;ENST00000560191.1;ENST00000560836.1;ENST00000560948.1;ENST00000560190.1	TCF12	0.000275679
cg22094094	-7.26e-05	4.65e-09	3.97e-06	-0.000224007	3.3e-11	3.67e-08	-2.5e-05	0.258244	0.821124	chr11	76715339	OpenSea	Body;Body;Body;Body				ACER3;ACER3;ACER3;ACER3;ACER3;ACER3;ACER3;ACER3	ENST00000531461.1;ENST00000525325.1;ENST00000530334.1;ENST00000527508.1;ENST00000525194.1;ENST00000531352.1;ENST00000525861.1;ENST00000278544.5	ACER3	7.26e-05
cg05717061	-0.000120548	4.69e-09	4e-06	-0.000226688	3.64e-12	5.2e-09	-2.26e-05	0.470591	0.919874	chr17	26637432	S_Shelf								0.000120548
cg24812669	-0.000842794	4.71e-09	4.01e-06	-0.000920387	1.32e-09	8.81e-07	-0.000280618	0.417815	0.902446	chr12	80330324	S_Shore	TSS1500;TSS1500;TSS1500			TSS1500;TSS1500;TSS1500;5'UTR	PPP1R12A;PPP1R12A;PPP1R12A;PPP1R12A;RP11-84G21.1	ENST00000547330.1;ENST00000450142.2;ENST00000261207.5;ENST00000437004.2;ENST00000552885.1	PPP1R12A;RP11-84G21.1	0.000842794
cg24321951	-4.7e-05	4.71e-09	4.01e-06	-8.4e-05	1.53e-10	1.38e-07	-8.79e-06	0.474883	0.921208	chr7	135663083	S_Shore	TSS1500;TSS1500			TSS1500;TSS1500	MTPN;MTPN	ENST00000393085.3;ENST00000435723.1	MTPN	4.7e-05
cg21303655	-6.9e-05	4.74e-09	4.03e-06	-6.95e-05	8.63e-09	4.25e-06	-5.83e-05	0.279212	0.834929	chr1	112438797	OpenSea	Body;Body							6.9e-05
cg06672737	-0.000871147	4.76e-09	4.04e-06	-0.000942664	1.28e-07	3.86e-05	-0.000707469	0.009572	0.249377	chr4	778827	Island	3'UTR			3'UTR;3'UTR	CPLX1;CPLX1	ENST00000304062.6;ENST00000505203.1	CPLX1	0.000871147
cg13972872	-9.18e-05	4.85e-09	4.09e-06	-0.000115591	8.7e-11	8.38e-08	-2.05e-05	0.303554	0.849064	chr5	41416366	OpenSea	Body							9.18e-05
cg11963638	-8.96e-05	4.84e-09	4.09e-06	-0.000115428	1.98e-08	8.38e-06	-5.38e-05	0.0258646	0.383874	chr18	61157839	OpenSea	Body			TSS200	SERPINB5;SERPINB5;SERPINB5	ENST00000465652.1;ENST00000464346.1;ENST00000489441.1	SERPINB5	8.96e-05
cg04130851	-0.000481341	4.88e-09	4.12e-06	-0.000593053	1.3e-10	1.19e-07	-4.11e-05	0.831454	0.985948	chr12	11992105	OpenSea	Body;Body							0.000481341
cg27402091	-0.000222438	4.9e-09	4.13e-06	-0.000456034	2.44e-11	2.8e-08	-5.76e-05	0.480182	0.92298	chr7	157654102	OpenSea	Body;Body;Body			5'UTR;5'UTR	AC011899.9;AC011899.9	ENST00000438047.1;ENST00000443338.1	AC011899.9	0.000222438
cg04961282	-0.000151096	4.94e-09	4.15e-06	-0.000202887	0.0082284	0.127636	-0.000145365	1.72e-07	0.00031799	chr2	223543062	OpenSea	Body							0.000151096
cg14667769	0.000552705	5.07e-09	4.25e-06	0.000746192	4.72e-12	6.58e-09	0.000154843	0.221215	0.791997	chr10	134769136	OpenSea				3'UTR	RP13-137A17.4	ENST00000443633.1	RP13-137A17.4	0.000552705
cg07511899	-0.000404288	5.08e-09	4.26e-06	-0.000487484	6.76e-08	2.29e-05	-0.000296169	0.0219662	0.358148	chr12	49057281	OpenSea	Body			TSS1500	KANSL2;KANSL2;KANSL2	ENST00000548701.1;ENST00000548147.1;ENST00000546701.1	KANSL2	0.000404288
cg11477892	-0.000184611	5.14e-09	4.3e-06	-0.00024898	6.96e-09	3.57e-06	-0.000105022	0.0509986	0.500174	chr4	106580295	OpenSea				5'UTR	ARHGEF38	ENST00000508036.2	ARHGEF38	0.000184611
cg22212250	-0.00074004	5.19e-09	4.34e-06	-0.000919405	2.51e-10	2.11e-07	-0.000316015	0.163682	0.731811	chr5	132232586	OpenSea	Body	low-CpG:132260124-132260605			AFF4	ENST00000478588.1	AFF4	0.00074004
cg26639951	-0.000112266	5.21e-09	4.35e-06	-0.000127071	7.88e-06	0.000999208	-9.43e-05	0.000169573	0.0299552	chr2	110874706	S_Shore	TSS1500			TSS1500;TSS1500	MALL;MALL;MALL	ENST00000424988.1;ENST00000427178.1;ENST00000272462.2	MALL	0.000112266
cg27164337	-0.000141255	5.23e-09	4.36e-06	-0.000339047	9.6e-10	6.68e-07	-8.69e-05	0.0433841	0.470617	chr1	218553960	OpenSea	Body;Body				TGFB2	ENST00000488793.1	TGFB2	0.000141255
cg06154464	4.44e-05	5.24e-09	4.37e-06	7.55e-05	3.22e-11	3.6e-08	8.09e-06	0.549574	0.941613	chr1	167691182	Island	TSS200;TSS200;TSS200	high-CpG:165957780-165958124	Promoter_Associated	TSS200;TSS200;TSS1500	MPZL1;MPZL1;MPZL1;MPZL1;MPZL1;MPZL1	ENST00000487858.1;ENST00000464954.1;ENST00000448405.1;ENST00000392121.3;ENST00000465787.1;ENST00000474859.1	MPZL1	4.44e-05
cg26397662	-0.000291134	5.28e-09	4.39e-06	-0.00106284	3.11e-12	4.54e-09	-0.000114839	0.895516	0.991906	chr15	25439886	OpenSea	TSS200			5'UTR;TSS200	SNHG14;SNORD115-14;SNHG14	ENST00000456576.1;ENST00000363090.1;ENST00000424208.1	SNHG14;SNORD115-14	0.000291134
cg08809539	-0.000136674	5.33e-09	4.42e-06	-0.00014868	3.7e-09	2.1e-06	-5.39e-05	0.495517	0.927485	chr16	88120997	OpenSea				TSS200;1stExon;5'UTR;3'UTR	RP11-863P13.5;RP11-863P13.6;RP11-863P13.6;BANP	ENST00000568267.1;ENST00000566155.1;ENST00000566155.1;ENST00000540932.1	RP11-863P13.5;RP11-863P13.6;BANP	0.000136674
cg11740638	-4.37e-05	5.32e-09	4.42e-06	-0.000100133	1.04e-10	9.76e-08	-1.39e-05	0.1014	0.63521	chr14	102235587	OpenSea	Body;Body			5'UTR	PPP2R5C;PPP2R5C	ENST00000556068.1;ENST00000554504.1	PPP2R5C	4.37e-05
cg00526387	-0.000265521	5.35e-09	4.43e-06	-0.000392977	1.35e-10	1.23e-07	-4.44e-05	0.627065	0.957208	chr18	54875570	OpenSea								0.000265521
cg18601578	-0.000289269	5.39e-09	4.46e-06	-0.000618913	2.53e-11	2.89e-08	-8.31e-05	0.29154	0.842384	chr19	58180234	OpenSea	TSS200			TSS200	ZSCAN4	ENST00000318203.4	ZSCAN4	0.000289269
cg05525416	0.000302521	5.41e-09	4.48e-06	3.79e-06	0.642255	0.923995	0.000328943	4.85e-10	4.85e-06	chr8	81983499	OpenSea	5'UTR			5'UTR	PAG1;PAG1	ENST00000519326.1;ENST00000220597.3	PAG1	0.000302521
cg01512466	-0.0014666	5.46e-09	4.51e-06	-0.007938	2.26e-11	2.63e-08	-0.000255834	0.43468	0.908424	chr10	125624685	OpenSea	Body			3'UTR;5'UTR	CPXM2;CPXM2	ENST00000474277.1;ENST00000368854.2	CPXM2	0.0014666
cg03281426	-0.000116058	5.51e-09	4.54e-06	-0.000199126	8.22e-08	2.69e-05	-8.06e-05	0.0047036	0.178788	chr2	240109471	N_Shore	Body			5'UTR	HDAC4;HDAC4;HDAC4;HDAC4;HDAC4	ENST00000463007.1;ENST00000493582.1;ENST00000535493.1;ENST00000456922.2;ENST00000496347.1	HDAC4	0.000116058
cg22487765	-0.00156068	5.52e-09	4.55e-06	-0.00210514	3.34e-09	1.93e-06	-0.000851613	0.0247097	0.376619	chr3	33962028	OpenSea								0.00156068
cg07589927	-0.00019911	5.58e-09	4.59e-06	-0.000298862	4.03e-10	3.2e-07	-2.15e-05	0.871937	0.989887	chr14	21491808	N_Shore	5'UTR;5'UTR;5'UTR;5'UTR;5'UTR;5'UTR;5'UTR;5'UTR;5'UTR;5'UTR;5'UTR;5'UTR;5'UTR;TSS1500;Body			TSS1500;TSS1500;TSS1500;5'UTR;5'UTR;5'UTR;5'UTR;5'UTR;5'UTR;5'UTR;5'UTR;5'UTR;5'UTR;5'UTR;5'UTR;TSS1500	NDRG2;NDRG2;NDRG2;NDRG2;NDRG2;NDRG2;NDRG2;NDRG2;NDRG2;TPPP2;NDRG2;AL161668.5;NDRG2;AL161668.5;NDRG2;NDRG2;NDRG2;NDRG2;NDRG2;NDRG2;NDRG2;NDRG2;NDRG2;NDRG2;NDRG2;NDRG2;NDRG2;NDRG2;NDRG2;NDRG2;NDRG2;NDRG2;NDRG2;NDRG2;NDRG2;NDRG2;NDRG2;NDRG2;NDRG2;NDRG2;NDRG2;NDRG2;NDRG2;NDRG2;NDRG2;NDRG2;NDRG2;NDRG2;NDRG2;NDRG2;NDRG2;NDRG2;NDRG2;NDRG2;NDRG2;NDRG2;NDRG2;NDRG2;NDRG2;NDRG2	ENST00000553741.1;ENST00000557198.1;ENST00000557669.1;ENST00000557113.1;ENST00000553900.1;ENST00000557318.1;ENST00000557728.1;ENST00000556366.1;ENST00000553862.1;ENST00000533755.1;ENST00000557633.1;ENST00000533984.1;ENST00000449431.2;ENST00000532213.2;ENST00000557167.1;ENST00000554104.1;ENST00000553784.1;ENST00000553784.1;ENST00000554094.1;ENST00000555695.1;ENST00000554398.1;ENST00000557149.1;ENS…	NDRG2;TPPP2;AL161668.5	0.00019911
cg01410453	-3.28e-05	5.57e-09	4.59e-06	-0.000144502	1.63e-10	1.46e-07	-2.45e-05	0.0174195	0.323971	chr2	74753358	N_Shelf	1stExon;5'UTR	low-CpG:74606819-74606897		5'UTR;1stExon;TSS200	DQX1;DQX1;DQX1;DQX1;DQX1;DQX1;DQX1	ENST00000473508.1;ENST00000404568.3;ENST00000473508.1;ENST00000404568.3;ENST00000393951.2;ENST00000498552.1;ENST00000451518.1	DQX1	3.28e-05
cg01919842	-0.000897789	5.64e-09	4.62e-06	-0.00122502	1.3e-10	1.19e-07	-0.000213473	0.484227	0.924398	chr11	96076915	OpenSea	TSS1500		Promoter_Associated	TSS1500;TSS1500	MAML2;MAML2	ENST00000524717.1;ENST00000440572.2	MAML2	0.000897789
cg08827427	-0.000665203	5.63e-09	4.62e-06	-0.000821923	1.99e-06	0.000341727	-0.000562427	0.000400383	0.0484357	chr19	412912	S_Shelf								0.000665203
cg16809293	-0.000170082	5.65e-09	4.63e-06	-0.000356944	1.68e-11	2.02e-08	-3.25e-05	0.537912	0.938688	chr10	134246620	OpenSea								0.000170082
cg14777056	-7.54e-05	5.76e-09	4.71e-06	-5.66e-05	0.110619	0.505148	-7.7e-05	1.61e-08	5.87e-05	chr1	109647163	S_Shelf								7.54e-05
cg25674729	-0.000430459	5.86e-09	4.79e-06	-0.000727772	3.09e-11	3.47e-08	-0.000135773	0.408077	0.898506	chr18	76495959	OpenSea								0.000430459
cg17005110	-0.000411551	5.92e-09	4.83e-06	-0.000327536	0.0112885	0.153356	-0.000432385	1.33e-07	0.000268561	chr18	44280817	OpenSea	Body;Body;Body							0.000411551
cg04008613	-0.000198357	5.96e-09	4.86e-06	-0.000513468	2.85e-10	2.37e-07	-0.000104533	0.0402371	0.457019	chr5	3324645	Island								0.000198357
cg16879432	-0.000364583	6.02e-09	4.9e-06	-0.00124985	1.15e-14	3.15e-11	-0.000165526	0.148344	0.712362	chr19	33786219	OpenSea								0.000364583
cg02258175	0.000347188	6.02e-09	4.9e-06	0.000499194	7.13e-10	5.17e-07	5e-06	0.894142	0.991825	chr12	124833558	S_Shelf	Body;Body;Body				NCOR2	ENST00000473999.2	NCOR2	0.000347188
cg24251659	-3.3e-05	6.03e-09	4.9e-06	-3.96e-05	0.000193784	0.0107612	-3.21e-05	7.9e-06	0.00437058	chr7	101864569	OpenSea	Body;Body;Body;Body;Body;Body;Body							3.3e-05
cg14315067	-0.000438875	6.06e-09	4.91e-06	-0.000716856	8.41e-11	8.15e-08	-0.000190137	0.0703276	0.56235	chr19	45871950	N_Shore	Body;Body							0.000438875
cg02606596	-8.85e-05	6.06e-09	4.91e-06	-0.000322708	0.0906851	0.461806	-8.6e-05	1.59e-08	5.84e-05	chr15	41045465	N_Shore	Body			5'UTR;TSS1500	FAM82A2;FAM82A2	ENST00000426872.1;ENST00000558560.1	FAM82A2	8.85e-05
cg17927815	-7.9e-05	6.06e-09	4.91e-06	-0.000132683	3.44e-06	0.000524156	-6.38e-05	0.000148046	0.0276447	chr8	134489134	OpenSea	5'UTR;5'UTR			TSS1500;5'UTR;5'UTR;5'UTR;3'UTR	ST3GAL1;ST3GAL1;ST3GAL1;ST3GAL1;ST3GAL1;ST3GAL1;ST3GAL1;ST3GAL1;ST3GAL1;ST3GAL1;ST3GAL1;ST3GAL1;ST3GAL1;ST3GAL1	ENST00000522204.1;ENST00000399640.2;ENST00000523634.1;ENST00000519924.1;ENST00000523855.1;ENST00000522652.1;ENST00000521180.1;ENST00000319914.5;ENST00000519435.1;ENST00000518298.1;ENST00000520020.1;ENST00000522873.1;ENST00000523854.1;ENST00000517668.1	ST3GAL1	7.9e-05
cg08811581	-6.73e-05	6.05e-09	4.91e-06	-8.27e-05	5.55e-09	2.96e-06	-2.16e-05	0.249947	0.81478	chr11	16902852	OpenSea	Body				PLEKHA7;PLEKHA7;PLEKHA7;PLEKHA7;PLEKHA7	ENST00000528376.1;ENST00000528637.1;ENST00000528637.1;ENST00000528376.1;ENST00000529213.1	PLEKHA7	6.73e-05
cg09311052	8.76e-05	6.11e-09	4.93e-06	2.01e-05	0.814612	0.968402	9.58e-05	2.88e-09	1.76e-05	chr1	154531418	Island	TSS1500	high-CpG:152797725-152798076	Promoter_Associated	3'UTR;TSS1500;1stExon	UBE2Q1;UBE2Q1;UBE2Q1	ENST00000497453.1;ENST00000292211.4;ENST00000497453.1	UBE2Q1	8.76e-05
cg24592152	-7.99e-05	6.1e-09	4.93e-06	-0.000195934	6.44e-11	6.51e-08	-2.96e-05	0.11856	0.667437	chr1	230537069	OpenSea	Body			5'UTR	PGBD5	ENST00000391860.1	PGBD5	7.99e-05
cg03402876	6.96e-05	6.12e-09	4.93e-06	7.95e-05	3.15e-09	1.84e-06	4.58e-06	0.989326	0.999187	chr2	11051991	Island	TSS200		Unclassified_Cell_type_specific	TSS200	KCNF1	ENST00000295082.1	KCNF1	6.96e-05
cg03726437	-4.26e-05	6.12e-09	4.93e-06	-8.94e-05	2.61e-09	1.56e-06	-2.33e-05	0.172346	0.742602	chr17	3474461	N_Shore	Body;Body;Body;Body				TRPV1	ENST00000574085.1	TRPV1	4.26e-05
cg26605891	-9.21e-05	6.15e-09	4.94e-06	-0.000114143	3.11e-08	1.21e-05	-5.73e-05	0.0218264	0.357231	chr5	55755086	OpenSea								9.21e-05
cg01585717	-0.000230077	6.21e-09	4.99e-06	-0.000361061	5.7e-08	1.99e-05	-0.000183248	0.00217498	0.121736	chr20	45522542	N_Shore	TSS1500;TSS1500			TSS1500	EYA2;EYA2	ENST00000357410.3;ENST00000497062.1	EYA2	0.000230077
cg20116579	-0.000446099	6.26e-09	5.02e-06	-0.000345157	0.179195	0.618488	-0.000449171	1.43e-08	5.39e-05	chr17	7288001	S_Shore	Body		Promoter_Associated		TNK1;TNK1;TNK1	ENST00000577009.1;ENST00000576136.1;ENST00000576136.1	TNK1	0.000446099
cg08298207	-0.000394397	6.31e-09	5.05e-06	-0.000769748	3.61e-13	6.83e-10	-0.000131525	0.127464	0.680526	chr1	33337558	OpenSea	5'UTR;TSS1500;TSS1500			TSS1500;TSS1500	FNDC5;FNDC5;FNDC5;FNDC5	ENST00000496770.1;ENST00000465346.1;ENST00000373470.1;ENST00000373471.3	FNDC5	0.000394397
cg19540824	0.00063913	6.39e-09	5.1e-06	4.43e-05	0.902331	0.985304	0.000666725	2.59e-09	1.67e-05	chr17	1687348	OpenSea	Body		Unclassified		SMYD4	ENST00000476292.1	SMYD4	0.00063913
cg27544190	0.000184604	6.4e-09	5.1e-06	0.000205135	3.63e-08	1.38e-05	0.000150213	0.0272136	0.391691	chr21	33785434	Island	Body				FAM176C;FAM176C;FAM176C	ENST00000481638.1;ENST00000469079.1;ENST00000459833.1	FAM176C	0.000184604
cg18969411	3.42e-05	6.39e-09	5.1e-06	4.44e-05	0.0883066	0.456176	3.36e-05	2.79e-08	9.11e-05	chr6	26521272	N_Shore	TSS1500		Promoter_Associated	TSS1500	HCG11	ENST00000411553.1	HCG11	3.42e-05
cg20270811	-9.27e-05	6.42e-09	5.11e-06	-0.00011874	1.6e-07	4.6e-05	-6.44e-05	0.00445392	0.174198	chr6	44664461	OpenSea								9.27e-05
cg27178714	-5.79e-05	6.42e-09	5.11e-06	-0.000140828	3.57e-10	2.87e-07	-2.4e-05	0.159382	0.726299	chr3	29747361	OpenSea	Body;Body;Body				RBMS3;RBMS3	ENST00000497205.1;ENST00000478716.1	RBMS3	5.79e-05
cg10191535	0.000243775	6.45e-09	5.12e-06	0.000395637	4.01e-11	4.33e-08	2.03e-06	0.959441	0.997074	chr2	233755935	OpenSea	Body;Body				NGEF	ENST00000424488.1	NGEF	0.000243775
cg05496286	6.76e-05	6.44e-09	5.12e-06	0.00013432	1.39e-10	1.27e-07	1.71e-05	0.411779	0.900113	chr16	85027930	OpenSea	5'UTR;5'UTR			5'UTR;5'UTR	ZDHHC7;ZDHHC7;ZDHHC7;ZDHHC7	ENST00000569017.1;ENST00000564466.1;ENST00000344861.5;ENST00000313732.4	ZDHHC7	6.76e-05
cg10645643	-8.3e-05	6.53e-09	5.18e-06	-0.000157558	6.19e-12	8.3e-09	-1.01e-05	0.598421	0.952096	chr18	3108238	OpenSea	Body;Body							8.3e-05
cg01319403	0.00104175	6.55e-09	5.19e-06	0.00114283	2.31e-09	1.42e-06	0.000258528	0.645394	0.96068	chr2	27988576	OpenSea			Unclassified_Cell_type_specific					0.00104175
cg07203271	-0.000206406	6.61e-09	5.24e-06	-0.000271572	1.26e-09	8.43e-07	-7.9e-05	0.272019	0.830526	chr1	53926112	Island	Body			1stExon;5'UTR	DMRTB1;DMRTB1	ENST00000463126.1;ENST00000463126.1	DMRTB1	0.000206406
cg17765419	-0.000106174	6.62e-09	5.24e-06	-5.03e-06	0.98134	0.997134	-0.000110173	2.62e-09	1.68e-05	chr1	22154023	N_Shore	Body;Body			3'UTR	HSPG2	ENST00000486901.1	HSPG2	0.000106174
cg14947634	-4.54e-05	6.63e-09	5.24e-06	-4.32e-05	0.206058	0.653019	-4.55e-05	1.26e-08	4.92e-05	chr10	101542587	OpenSea	1stExon;5'UTR			5'UTR;1stExon;5'UTR;1stExon	ABCC2;ABCC2;ABCC2;ABCC2	ENST00000370449.4;ENST00000370449.4;ENST00000370434.1;ENST00000370434.1	ABCC2	4.54e-05
cg05750031	-0.00031147	6.7e-09	5.29e-06	-0.000394029	7.6e-10	5.46e-07	-0.000117952	0.154004	0.719509	chr6	158029187	OpenSea	Body;Body			5'UTR	ZDHHC14;ZDHHC14	ENST00000523468.1;ENST00000341375.8	ZDHHC14	0.00031147
cg03392386	-0.00120637	6.76e-09	5.33e-06	-0.00159031	8.7e-06	0.00107826	-0.00110302	0.00015135	0.0279898	chr11	133800800	Island	Body							0.00120637
cg19448053	-0.000209417	6.82e-09	5.38e-06	-0.000490742	3.64e-06	0.000549589	-0.000187821	2.92e-05	0.0102674	chr11	72166125	OpenSea								0.000209417
cg17579515	-0.000265202	6.86e-09	5.4e-06	-0.00030712	1.95e-06	0.00033657	-0.000235294	0.000682743	0.0650376	chr12	117186815	N_Shore	Body;Body				RNFT2	ENST00000547718.1	RNFT2	0.000265202
cg10779379	-7.36e-05	6.87e-09	5.4e-06	-8.2e-05	9.41e-09	4.54e-06	-3.6e-05	0.215607	0.786871	chr5	143060653	OpenSea				5'UTR	CTB-57H20.1	ENST00000503323.1	CTB-57H20.1	7.36e-05
cg27530136	-0.000490624	6.93e-09	5.45e-06	-0.000719955	1.26e-11	1.57e-08	-9.54e-05	0.500171	0.928882	chr1	156782996	N_Shore	Body;Body;Body;Body;Body				SH2D2A;SH2D2A	ENST00000468744.1;ENST00000486350.1	SH2D2A	0.000490624
cg01024113	1.82e-05	6.95e-09	5.45e-06	2.88e-06	0.68469	0.937127	2.03e-05	3.59e-10	3.93e-06	chr15	70390440	Island	TSS200;TSS200;TSS200		Promoter_Associated	1stExon;5'UTR;TSS1500;TSS1500;TSS1500;TSS1500;TSS1500;TSS1500;TSS200;TSS1500;TSS1500;TSS1500;TSS1500	TLE3;TLE3;TLE3;TLE3;TLE3;TLE3;TLE3;TLE3;TLE3;TLE3;TLE3;TLE3;TLE3;TLE3;TLE3	ENST00000558939.1;ENST00000558939.1;ENST00000559048.1;ENST00000560939.1;ENST00000440567.3;ENST00000557907.1;ENST00000451782.2;ENST00000559929.1;ENST00000560525.1;ENST00000557919.1;ENST00000442299.2;ENST00000559574.1;ENST00000559191.1;ENST00000557997.1;ENST00000317509.8	TLE3	1.82e-05
cg05715670	-0.000194681	7.03e-09	5.51e-06	-0.000215998	0.0254643	0.24291	-0.000192091	9.17e-08	0.000210111	chr5	1116455	OpenSea								0.000194681
cg12099357	5.34e-05	7.13e-09	5.57e-06	7.59e-05	1.6e-08	7.06e-06	3.47e-05	0.0254105	0.381166	chr1	28052045	N_Shore	TSS1500;TSS1500;TSS1500;TSS1500;TSS1500		Promoter_Associated	TSS1500;TSS1500;TSS1500;TSS1500	FAM76A;FAM76A;FAM76A;FAM76A	ENST00000373954.5;ENST00000419687.2;ENST00000530324.1;ENST00000010299.6	FAM76A	5.34e-05
cg01498219	-5.22e-05	7.19e-09	5.61e-06	-9.13e-05	1.34e-09	8.91e-07	-1.95e-05	0.151802	0.716831	chr7	2812373	OpenSea	Body			5'UTR	AC006028.10;GNA12	ENST00000433945.1;ENST00000471281.1	AC006028.10;GNA12	5.22e-05
cg23884149	-5.1e-05	7.46e-09	5.81e-06	-6.68e-05	1.28e-05	0.001455	-4.29e-05	0.000142224	0.0269401	chr17	747203	S_Shelf	Body			5'UTR;3'UTR	NXN;NXN;NXN;NXN;NXN	ENST00000537628.2;ENST00000575455.1;ENST00000577098.1;ENST00000571338.1;ENST00000575171.1	NXN	5.1e-05
cg10789295	0.000122031	7.58e-09	5.89e-06	0.000153102	2.57e-09	1.54e-06	4.31e-05	0.220286	0.791051	chr12	51456769	OpenSea	3'UTR;Body			3'UTR	CSRNP2	ENST00000228515.1	CSRNP2	0.000122031
cg06283858	-0.000370186	7.72e-09	5.99e-06	-0.000579316	1.33e-08	6e-06	-0.000265479	0.00894325	0.241649	chr9	119622048	OpenSea	Body			5'UTR	ASTN2	ENST00000361477.3	ASTN2	0.000370186
cg18227107	0.000284544	7.77e-09	6.02e-06	0.000322623	3.47e-09	1.98e-06	6.32e-05	0.805673	0.983284	chr7	73442111	OpenSea	TSS200;TSS200;TSS200;TSS200;TSS200;TSS200;TSS200;TSS200;TSS200;TSS200;TSS200;TSS200;TSS200			TSS1500;TSS1500;TSS1500;TSS1500;TSS1500;TSS1500;TSS1500;TSS1500;TSS1500;TSS1500;TSS1500;TSS200	ELN;ELN;ELN;ELN;ELN;ELN;ELN;ELN;ELN;ELN;ELN;ELN;ELN;ELN;ELN;ELN;ELN;ELN;ELN	ENST00000358929.4;ENST00000431562.1;ENST00000320492.7;ENST00000438906.1;ENST00000494160.1;ENST00000492003.1;ENST00000468517.1;ENST00000438880.1;ENST00000380562.4;ENST00000480728.1;ENST00000380575.4;ENST00000380584.4;ENST00000458204.1;ENST00000357036.5;ENST00000462506.1;ENST00000416107.1;ENST00000473323.1;ENST00000320399.6;ENST00000445912.1	ELN	0.000284544
cg11964345	0.000314571	7.81e-09	6.04e-06	0.000288356	9.52e-06	0.00115583	0.000372236	0.000211406	0.0340854	chr12	110434092	Island	5'UTR;1stExon;5'UTR;5'UTR;1stExon;5'UTR;1stExon;1stExon;5'UTR;1stExon;1stExon;5'UTR	high-CpG:108918431-108918585	Promoter_Associated	1stExon;1stExon;1stExon;1stExon;1stExon;5'UTR;5'UTR;5'UTR;5'UTR;5'UTR;TSS200	GIT2;GIT2;GIT2;GIT2;GIT2;GIT2;GIT2;GIT2;GIT2;GIT2;GIT2;GIT2;GIT2;GIT2;GIT2;GIT2	ENST00000548643.1;ENST00000320063.9;ENST00000457474.2;ENST00000547815.1;ENST00000361006.5;ENST00000551455.1;ENST00000338373.5;ENST00000320063.9;ENST00000457474.2;ENST00000547815.1;ENST00000361006.5;ENST00000338373.5;ENST00000355312.3;ENST00000551494.1;ENST00000551455.1;ENST00000548643.1	GIT2	0.000314571
cg11930924	-0.000409476	7.83e-09	6.06e-06	-0.000542264	4.74e-09	2.59e-06	-0.000237172	0.135901	0.694182	chr20	38906417	OpenSea								0.000409476
cg06882497	-0.000177845	8.11e-09	6.27e-06	-0.000126314	0.370603	0.80067	-0.000179911	1.16e-08	4.56e-05	chr4	2375982	OpenSea	Body;Body;Body;Body				ZFYVE28	ENST00000508184.1	ZFYVE28	0.000177845
cg20042885	-0.000163356	8.12e-09	6.27e-06	-0.000167958	5.26e-07	0.000118894	-0.000151253	0.00393663	0.164268	chr16	69154534	OpenSea	Body;Body;Body			3'UTR;3'UTR;3'UTR;TSS200;TSS1500;5'UTR	CHTF8;CHTF8;CHTF8;CHTF8;RP11-123C5.4;CHTF8	ENST00000519520.1;ENST00000520529.1;ENST00000522091.1;ENST00000519534.1;ENST00000574807.1;ENST00000306585.6	CHTF8;RP11-123C5.4	0.000163356
cg25793296	-6.91e-05	8.16e-09	6.29e-06	-8.56e-05	2.56e-07	6.72e-05	-5.07e-05	0.00776671	0.226722	chr2	96911409	OpenSea								6.91e-05
cg14833461	-0.000135757	8.28e-09	6.38e-06	-0.000152924	1.57e-09	1.02e-06	-3.08e-05	0.528097	0.936301	chr20	46854461	OpenSea								0.000135757
cg02151160	-0.000253475	8.37e-09	6.44e-06	-0.000378909	3.93e-09	2.22e-06	-9.9e-05	0.185303	0.75676	chr2	95975785	OpenSea	Body			TSS200;5'UTR	KCNIP3;KCNIP3;KCNIP3	ENST00000360990.3;ENST00000475491.1;ENST00000377181.2	KCNIP3	0.000253475
cg15247712	-0.000155253	8.41e-09	6.45e-06	-9.61e-05	0.114547	0.512957	-0.000178865	3.12e-09	1.85e-05	chr18	67135849	N_Shore	Body							0.000155253
cg19863633	-9.78e-05	8.4e-09	6.45e-06	-0.000162917	1.47e-09	9.59e-07	-5.56e-05	0.0422824	0.466174	chr2	228563983	OpenSea	Body							9.78e-05
cg09601830	-0.000577165	8.42e-09	6.46e-06	-0.000780058	1.07e-10	1e-07	-0.000134321	0.733028	0.974129	chr11	127277329	OpenSea				TSS1500;TSS1500	7SK;7SK	ENST00000411383.1;ENST00000410842.1	7SK	0.000577165
cg15932013	-4.06e-05	8.53e-09	6.54e-06	-5.5e-05	0.254539	0.706165	-4.03e-05	1.66e-08	5.98e-05	chr6	21666659	Island	TSS200							4.06e-05
cg27418204	-0.000254676	8.58e-09	6.56e-06	-0.000427509	1.12e-06	0.000218708	-0.000202695	0.000128094	0.0252395	chr3	195616294	S_Shelf	Body;5'UTR			5'UTR;3'UTR;5'UTR	TNK2;TNK2;TNK2;TNK2;TNK2;TNK2;TNK2;TNK2;TNK2	ENST00000447060.1;ENST00000433111.1;ENST00000392400.1;ENST00000439230.1;ENST00000438207.1;ENST00000464041.1;ENST00000486523.1;ENST00000468819.1;ENST00000333602.6	TNK2	0.000254676
cg17419731	-0.000537347	8.59e-09	6.57e-06	-0.00060257	7.39e-10	5.32e-07	-0.000115737	0.549758	0.941635	chr7	5535731	S_Shore	TSS200;Body			TSS200	MIR589	ENST00000385238.1	MIR589	0.000537347
cg24249770	0.000107599	8.8e-09	6.71e-06	0.000200074	2.56e-09	1.54e-06	5.47e-05	0.117951	0.666645	chr17	4403572	S_Shore	Body			TSS1500	AC118754.4	ENST00000416958.1	AC118754.4	0.000107599
cg22951653	-6.82e-05	8.82e-09	6.71e-06	-7.14e-05	9.83e-08	3.11e-05	-5.93e-05	0.0298848	0.406357	chr8	19338468	OpenSea	Body;Body;Body			3'UTR	CSGALNACT1	ENST00000518542.1	CSGALNACT1	6.82e-05
cg03535049	-6.63e-05	8.82e-09	6.71e-06	-7.21e-05	2.98e-05	0.00275618	-6.55e-05	7.57e-05	0.0184352	chr21	46019570	OpenSea	TSS1500;Body			TSS1500	KRTAP10-7	ENST00000380102.2	KRTAP10-7	6.63e-05
cg02223350	8.14e-05	8.85e-09	6.72e-06	8.44e-05	0.253371	0.704936	8.14e-05	1.4e-08	5.34e-05	chr3	100429064	S_Shore	5'UTR;5'UTR			5'UTR;5'UTR;5'UTR;5'UTR	TFG;TFG;TFG;TFG;TFG;TFG;TFG;TFG	ENST00000418917.2;ENST00000490574.1;ENST00000240851.4;ENST00000479672.1;ENST00000443578.2;ENST00000463568.1;ENST00000487505.1;ENST00000487505.1	TFG	8.14e-05
cg27630153	-0.000256869	8.91e-09	6.76e-06	-0.000229013	0.0738139	0.419284	-0.000258453	4.17e-08	0.000120014	chr16	88845038	Island	Body							0.000256869
cg14152974	-0.000145487	8.96e-09	6.79e-06	-0.000198544	1.77e-09	1.13e-06	-6.47e-05	0.11984	0.669454	chr6	83893273	OpenSea	Body				PGM3	ENST00000505470.1	PGM3	0.000145487
cg10717148	2.57e-05	9.01e-09	6.81e-06	2.53e-05	7.77e-07	0.000163407	2.64e-05	0.00328528	0.149638	chr11	76494104	N_Shore	TSS200			TSS1500;3'UTR;1stExon;TSS200;TSS200;TSS200	TSKU;RP11-21L23.3;TSKU;RP11-21L23.3;TSKU;RP11-21L23.3;RP11-21L23.3;TSKU	ENST00000439807.1;ENST00000528075.1;ENST00000525167.1;ENST00000528075.1;ENST00000333090.4;ENST00000526585.1;ENST00000527778.1;ENST00000533752.1	TSKU;RP11-21L23.3	2.57e-05
cg19958511	-0.000243713	9.29e-09	7e-06	-0.000341714	1.45e-07	4.26e-05	-0.000171618	0.0165995	0.317378	chr10	134821825	Island								0.000243713
cg24541871	5.89e-05	9.3e-09	7e-06	0.000174256	4.76e-08	1.73e-05	4.95e-05	0.0167119	0.318283	chr2	55845713	S_Shore	TSS1500;TSS1500		Promoter_Associated	3'UTR;TSS1500;TSS1500;TSS1500;1stExon	SMEK2;SMEK2;SMEK2;SMEK2;SMEK2	ENST00000477749.1;ENST00000345102.5;ENST00000272313.5;ENST00000407823.3;ENST00000477749.1	SMEK2	5.89e-05
cg04145601	-0.00108473	9.33e-09	7.01e-06	-0.00139211	6.1e-09	3.19e-06	-0.000588248	0.223577	0.793737	chr20	44641469	N_Shore	Body		Unclassified					0.00108473
cg12551798	-8.44e-05	9.32e-09	7.01e-06	-9.92e-05	9.49e-09	4.58e-06	-3.02e-05	0.684847	0.966638	chr12	7271036	OpenSea	Body			5'UTR;5'UTR;TSS1500;TSS1500	ABC12-49244600F4.3;ABC12-49244600F4.3;U6;ABC12-49244600F4.3	ENST00000541775.1;ENST00000382215.3;ENST00000363475.2;ENST00000545775.1	ABC12-49244600F4.3;U6	8.44e-05
cg14688708	-6.09e-05	9.33e-09	7.01e-06	-7.85e-05	8.68e-09	4.26e-06	-2.89e-05	0.582699	0.949155	chr17	17840911	OpenSea	Body;Body;Body;Body;Body;Body							6.09e-05
cg25840210	0.000170975	9.36e-09	7.02e-06	0.000138395	0.0366987	0.295323	0.000180627	7.19e-08	0.000177909	chr13	45152287	Island			Promoter_Associated		TSC22D1	ENST00000493016.1	TSC22D1	0.000170975
cg04653800	-0.000145734	9.38e-09	7.02e-06	-0.00017701	2.3e-08	9.5e-06	-7.65e-05	0.128705	0.682579	chr2	7910535	S_Shelf								0.000145734
cg07584320	2.16e-05	9.38e-09	7.02e-06	4.75e-05	1.54e-08	6.82e-06	1.7e-05	0.00910703	0.243414	chr11	94964503	Island	TSS1500		Promoter_Associated	5'UTR;TSS1500;5'UTR;TSS200;TSS1500;TSS1500;5'UTR;3'UTR	RP11-712B9.2;RP11-712B9.2;RP11-712B9.2;RP11-712B9.2;SESN3;SESN3;SESN3;SESN3;SESN3;SESN3;RP11-712B9.2	ENST00000536683.1;ENST00000540692.1;ENST00000543150.1;ENST00000543573.1;ENST00000536441.1;ENST00000416495.2;ENST00000393234.1;ENST00000278499.2;ENST00000537480.1;ENST00000542176.1;ENST00000534891.1	RP11-712B9.2;SESN3	2.16e-05
cg13659252	0.00014925	9.55e-09	7.13e-06	0.000155244	2.01e-08	8.5e-06	0.000104381	0.183258	0.754541	chr9	139655589	S_Shore	3'UTR		Unclassified	3'UTR;3'UTR	LCN15;LCN15;LCN15	ENST00000316144.5;ENST00000495223.1;ENST00000482511.1	LCN15	0.00014925
cg24686931	1.87e-05	9.66e-09	7.21e-06	2.57e-05	1.15e-08	5.35e-06	1.01e-05	0.162625	0.730664	chr1	116185124	Island	5'UTR;5'UTR;TSS200		Unclassified_Cell_type_specific	5'UTR;5'UTR;TSS200	VANGL1;VANGL1;VANGL1	ENST00000355485.2;ENST00000369510.3;ENST00000310260.3	VANGL1	1.87e-05
cg13013752	-0.000872389	9.8e-09	7.29e-06	-0.00150019	5.37e-09	2.87e-06	-0.00051488	0.00784828	0.227803	chr20	61309743	OpenSea					SLCO4A1	ENST00000466818.1	SLCO4A1	0.000872389
cg23460084	7.8e-05	9.79e-09	7.29e-06	9.67e-05	1.08e-09	7.42e-07	2.24e-05	0.144419	0.70682	chr19	45458214	Island	TSS1500;TSS200;5'UTR		Promoter_Associated	TSS1500;TSS1500;TSS200;5'UTR	CLPTM1;CLPTM1;CLPTM1;CLPTM1	ENST00000337392.4;ENST00000347493.5;ENST00000541297.1;ENST00000546079.1	CLPTM1	7.8e-05
cg06347749	3.25e-05	9.86e-09	7.32e-06	5.42e-05	0.0473141	0.336428	3.15e-05	7.43e-08	0.00018199	chr13	23594600	OpenSea			Unclassified_Cell_type_specific					3.25e-05
cg15496529	-0.000190334	9.92e-09	7.35e-06	-0.000238818	4.4e-10	3.44e-07	-3.96e-05	0.627113	0.957208	chr5	154091431	OpenSea	TSS1500			TSS1500	LARP1	ENST00000336314.4	LARP1	0.000190334
cg10469120	-0.00093846	1e-08	7.41e-06	-0.00116703	1.17e-06	0.000226489	-0.000791271	0.000728323	0.067441	chr20	33567887	OpenSea	Body			1stExon;5'UTR	MYH7B;MYH7B;MYH7B	ENST00000470929.1;ENST00000481922.1;ENST00000481922.1	MYH7B	0.00093846
cg20362559	3.69e-05	1e-08	7.43e-06	4.27e-05	0.0272824	0.252241	3.63e-05	1.23e-07	0.000257508	chr2	96931853	Island	TSS200;TSS200		Promoter_Associated	TSS200;TSS200;TSS200	CIAO1;CIAO1;TMEM127;CIAO1;CIAO1	ENST00000488633.1;ENST00000469320.1;ENST00000258439.2;ENST00000272402.2;ENST00000491394.1	CIAO1;TMEM127	3.69e-05
cg13369760	-5.62e-05	1.02e-08	7.55e-06	-5.85e-05	3.92e-09	2.21e-06	-1.36e-05	0.89426	0.991841	chr3	12446442	OpenSea	Body;Body;Body;Body				PPARG;PPARG;PPARG;PPARG	ENST00000497594.1;ENST00000477039.1;ENST00000397023.1;ENST00000396999.2	PPARG	5.62e-05
cg15065571	2.35e-05	1.02e-08	7.56e-06	8.51e-05	1.34e-12	2.17e-09	1.07e-05	0.263233	0.824604	chr7	2727825	Island	TSS200;5'UTR		Unclassified_Cell_type_specific	TSS200;5'UTR	AMZ1;AMZ1	ENST00000407112.1;ENST00000312371.4	AMZ1	2.35e-05
cg16387850	-0.00145636	1.03e-08	7.6e-06	-0.00191461	4.01e-08	1.51e-05	-0.000924426	0.0130133	0.286014	chr1	46982889	OpenSea								0.00145636
cg15552858	-0.000235399	1.05e-08	7.75e-06	-0.000328106	3.18e-05	0.0028901	-0.000192601	3.22e-05	0.010879	chr11	102668758	OpenSea	5'UTR;1stExon;ExonBnd;Body			1stExon;5'UTR	MMP1;RP11-725K16.4;RP11-725K16.4;RP11-725K16.4	ENST00000315274.6;ENST00000525739.2;ENST00000544704.1;ENST00000371455.3	MMP1;RP11-725K16.4	0.000235399
cg03912094	-0.000185341	1.07e-08	7.87e-06	-0.000266955	4.73e-08	1.72e-05	-9.02e-05	0.00430482	0.171192	chr8	58191910	N_Shore	TSS200			TSS200	C8orf71	ENST00000521663.1	C8orf71	0.000185341
cg17486579	-0.000287359	1.09e-08	7.98e-06	-0.000101552	0.380671	0.807403	-0.000311657	2.78e-09	1.73e-05	chr2	231109570	OpenSea	Body;Body;Body;Body							0.000287359
cg08542751	-0.000121549	1.09e-08	7.98e-06	-0.000181523	7.03e-10	5.11e-07	-1.22e-05	0.766743	0.978451	chr5	170221963	OpenSea	Body							0.000121549
cg23622162	-0.00161373	1.1e-08	8.01e-06	-0.000230426	0.757926	0.955924	-0.0018207	2.04e-09	1.36e-05	chr10	73059249	OpenSea	3'UTR		Unclassified_Cell_type_specific	3'UTR	UNC5B	ENST00000335350.6	UNC5B	0.00161373
cg06252564	-0.000338303	1.1e-08	8.01e-06	-0.000347352	4.27e-07	0.000101267	-0.000314056	0.00718346	0.218408	chr9	970605	Island			Unclassified_Cell_type_specific					0.000338303
cg18985987	-0.00063975	1.1e-08	8.03e-06	-0.0007134	2.73e-06	0.000438695	-0.000538757	8.29e-05	0.0194104	chr12	70637240	Island	TSS1500;TSS1500;1stExon;TSS200;TSS200;TSS200;ExonBnd;5'UTR;5'UTR	high-CpG:68923477-68923528;high-CpG:68923507-68923714	Unclassified	1stExon;TSS200;ExonBnd;5'UTR;5'UTR	CNOT2;CNOT2;CNOT2;CNOT2;CNOT2;RP11-611E13.2;RP11-611E13.2;RP11-611E13.2;CNOT2;CNOT2;CNOT2;CNOT2;CNOT2;CNOT2;CNOT2;CNOT2;CNOT2;CNOT2;CNOT2;CNOT2;CNOT2;CNOT2;CNOT2;CNOT2;CNOT2;CNOT2;CNOT2;CNOT2;CNOT2;CNOT2;CNOT2;CNOT2;CNOT2;CNOT2;CNOT2;CNOT2;CNOT2;CNOT2;CNOT2;CNOT2;CNOT2	ENST00000548159.1;ENST00000549750.1;ENST00000551043.1;ENST00000552231.1;ENST00000229195.3;ENST00000550216.1;ENST00000549419.1;ENST00000549651.1;ENST00000552319.1;ENST00000550160.1;ENST00000551661.1;ENST00000553078.1;ENST00000548021.1;ENST00000552915.1;ENST00000549443.1;ENST00000548741.1;ENST00000552483.1;ENST00000552422.1;ENST00000551179.1;ENST00000547321.1;ENST00000553020.1;ENST00000547780.1;ENS…	CNOT2;RP11-611E13.2	0.00063975
cg00053617	-0.0002213	1.11e-08	8.03e-06	-0.00024653	1.42e-10	1.29e-07	-1.41e-05	0.990208	0.999282	chr1	44418775	OpenSea	Body			TSS200	IPO13;IPO13	ENST00000492152.1;ENST00000489773.1	IPO13	0.0002213
cg08901704	-4.28e-05	1.1e-08	8.03e-06	-6.49e-05	2.02e-07	5.55e-05	-2.84e-05	0.00580583	0.19754	chr4	8023314	OpenSea	Body;Body;Body;Body;Body;Body;Body		Unclassified	3'UTR	ABLIM2;ABLIM2	ENST00000512594.1;ENST00000515079.1	ABLIM2	4.28e-05
cg08060017	-0.000823475	1.11e-08	8.07e-06	-0.00100002	9.87e-08	3.12e-05	-0.000574917	0.00984317	0.25253	chr2	47528567	OpenSea	Body;Body			3'UTR	AC073283.4;AC073283.4;AC073283.4	ENST00000448713.1;ENST00000441997.1;ENST00000419035.1	AC073283.4	0.000823475
cg12149881	-4.35e-05	1.11e-08	8.07e-06	-0.000113355	9.77e-08	3.09e-05	-2.63e-05	0.00290403	0.140524	chr6	30130149	OpenSea	TSS1500;TSS1500;TSS1500			TSS1500;TSS1500;TSS1500;TSS1500	TRIM10;TRIM15;TRIM15;TRIM15	ENST00000449742.2;ENST00000376695.3;ENST00000376694.4;ENST00000376688.1	TRIM10;TRIM15	4.35e-05
cg08583624	-4.27e-05	1.11e-08	8.07e-06	-0.000208359	4.25e-11	4.54e-08	-2.4e-05	0.176483	0.747464	chr4	98287680	OpenSea	TSS1500			TSS1500;3'UTR	RP11-18N21.2;RP11-681L8.1;C4orf37	ENST00000508933.1;ENST00000521680.1;ENST00000506482.1	RP11-18N21.2;RP11-681L8.1;C4orf37	4.27e-05
cg00777445	-0.000264134	1.12e-08	8.09e-06	-0.000347594	4.37e-09	2.43e-06	-0.000112623	0.284469	0.838076	chr17	48970357	OpenSea				5'UTR;5'UTR	AC091062.2;AC091062.2	ENST00000523470.1;ENST00000514358.1	AC091062.2	0.000264134
cg19800946	-0.000249697	1.12e-08	8.09e-06	-0.000274576	3.08e-10	2.54e-07	-2.46e-05	0.784929	0.980911	chr15	74906352	N_Shore	TSS1500;5'UTR			TSS1500;5'UTR;3'UTR	CLK3;CLK3;CLK3;CTD-3154N5.1	ENST00000562389.1;ENST00000395066.3;ENST00000345005.4;ENST00000565737.1	CLK3;CTD-3154N5.1	0.000249697
cg01318078	-0.000241402	1.12e-08	8.09e-06	-0.000304409	3.72e-10	2.97e-07	-1.28e-05	0.871864	0.989873	chr2	188098538	OpenSea				5'UTR	AC007319.1;AC007319.1	ENST00000453517.1;ENST00000412276.1	AC007319.1	0.000241402
cg26502474	-0.000105218	1.13e-08	8.14e-06	-0.000127943	6.08e-09	3.18e-06	-1.79e-05	0.808629	0.9837	chr10	22989391	OpenSea	Body			5'UTR	PIP4K2A	ENST00000545335.1	PIP4K2A	0.000105218
cg01600402	-4.21e-05	1.13e-08	8.14e-06	-7.02e-05	0.00294762	0.0680309	-4.01e-05	9.64e-07	0.00106145	chr22	27002619	OpenSea	Body							4.21e-05
cg01069451	-0.000418172	1.13e-08	8.17e-06	-0.000638689	1.63e-10	1.46e-07	-0.000100052	0.427685	0.906089	chr20	3210387	N_Shore	Body			3'UTR	SLC4A11;SLC4A11;SLC4A11;SLC4A11	ENST00000488544.1;ENST00000488544.1;ENST00000470631.1;ENST00000474451.1	SLC4A11	0.000418172
cg12907747	-0.000184619	1.13e-08	8.17e-06	-0.000217641	5.03e-09	2.71e-06	-7.52e-05	0.181983	0.753202	chr8	144494737	OpenSea				TSS200	RP11-909N17.2	ENST00000523002.1	RP11-909N17.2	0.000184619
cg09025856	-0.000282378	1.14e-08	8.23e-06	-0.000326842	2.2e-10	1.89e-07	-0.00010265	0.324232	0.860631	chr5	11062606	OpenSea	Body;Body;Body;Body;Body			3'UTR	CTNND2;CTNND2	ENST00000495388.2;ENST00000504499.1	CTNND2	0.000282378
cg16682663	5.08e-05	1.15e-08	8.27e-06	1.79e-05	0.606827	0.91273	5.36e-05	1.06e-08	4.22e-05	chr1	193090821	Island	TSS1500		Promoter_Associated	TSS1500;TSS1500	CDC73;CDC73;CDC73	ENST00000367435.3;ENST00000445394.2;ENST00000482484.1	CDC73	5.08e-05
cg23491424	-0.000123855	1.15e-08	8.28e-06	-0.000161765	0.0457295	0.33082	-0.00011953	9.01e-08	0.000207255	chr14	97647307	OpenSea								0.000123855
cg21021602	-0.000365348	1.16e-08	8.33e-06	-0.000516374	2.75e-07	7.12e-05	-0.000258773	0.00280317	0.138246	chr9	125551592	OpenSea	1stExon			1stExon	OR5C1	ENST00000373680.2	OR5C1	0.000365348
cg12088716	-0.000120137	1.16e-08	8.35e-06	-3.95e-05	0.18697	0.629265	-0.000125079	4.86e-09	2.49e-05	chr8	55541954	OpenSea	Body							0.000120137
cg00577567	-0.000126566	1.17e-08	8.37e-06	-0.000213336	7.14e-09	3.64e-06	-6.86e-05	0.027533	0.393415	chr10	103752755	OpenSea	Body			TSS1500	C10orf76	ENST00000431271.2	C10orf76	0.000126566
cg00449297	-0.000156957	1.17e-08	8.39e-06	-0.000165372	1.42e-08	6.37e-06	-9.51e-05	0.337565	0.867582	chr6	55747927	OpenSea								0.000156957
cg09580130	-0.00010643	1.17e-08	8.39e-06	-0.000163448	3.58e-08	1.37e-05	-7.28e-05	0.0419011	0.464399	chr8	25336941	OpenSea	Body			TSS1500;5'UTR	CDCA2;CDCA2;CDCA2	ENST00000521098.1;ENST00000519087.1;ENST00000523454.1	CDCA2	0.00010643
cg21815261	-7.98e-05	1.17e-08	8.39e-06	-5.59e-05	0.00725006	0.118417	-0.000100056	2.32e-07	0.000394931	chr1	55230407	S_Shore	TSS200		Promoter_Associated	TSS1500	PARS2	ENST00000371279.3	PARS2	7.98e-05
cg25514312	-0.000334593	1.18e-08	8.4e-06	-0.000354092	0.00554195	0.100666	-0.00032733	5.92e-07	0.000749403	chr11	113720444	OpenSea	Body;5'UTR			3'UTR;5'UTR	USP28;USP28	ENST00000542033.1;ENST00000545540.1	USP28	0.000334593
cg25634171	-6.58e-05	1.19e-08	8.47e-06	-7.68e-05	1.07e-08	5.04e-06	-2.83e-05	0.38584	0.889831	chr9	92297594	OpenSea	Body							6.58e-05
cg25999707	-4.64e-05	1.2e-08	8.51e-06	-3.36e-05	0.001505	0.0439663	-5.84e-05	6.3e-07	0.000776923	chr10	76784632	OpenSea	Body;Body;Body			TSS1500;5'UTR;3'UTR	RP11-77G23.5;KAT6B;RP11-77G23.2	ENST00000436608.1;ENST00000490365.1;ENST00000413431.1	RP11-77G23.5;KAT6B;RP11-77G23.2	4.64e-05
cg08983181	0.000823174	1.2e-08	8.55e-06	3.95e-05	0.908292	0.986275	0.000889295	3.22e-09	1.89e-05	chr12	105634080	S_Shelf				5'UTR	C12orf75	ENST00000548458.2	C12orf75	0.000823174
cg10969229	6.31e-05	1.21e-08	8.56e-06	3.36e-06	0.709254	0.943674	8.63e-05	5.65e-10	5.18e-06	chr6	33385878	Island	1stExon;5'UTR;1stExon;5'UTR;5'UTR;1stExon;1stExon;1stExon;5'UTR	high-CpG:33493640-33494075	Promoter_Associated	1stExon;5'UTR;1stExon;3'UTR;5'UTR;TSS200;TSS200;1stExon;TSS200;1stExon	CUTA;CUTA;CUTA;CUTA;CUTA;CUTA;CUTA;CUTA;CUTA;CUTA;CUTA;CUTA;CUTA;CUTA;CUTA;CUTA;CUTA;CUTA	ENST00000487637.1;ENST00000487637.1;ENST00000440279.2;ENST00000440279.2;ENST00000479249.1;ENST00000482684.1;ENST00000488034.1;ENST00000492510.1;ENST00000482684.1;ENST00000488034.1;ENST00000462802.1;ENST00000494751.1;ENST00000374496.3;ENST00000374484.4;ENST00000492510.1;ENST00000488478.1;ENST00000374500.5;ENST00000465956.1	CUTA	6.31e-05
cg06596471	0.000411219	1.21e-08	8.6e-06	0.000285728	0.0150783	0.180824	0.000512595	1.45e-07	0.000284232	chr8	56757668	OpenSea								0.000411219
cg27320835	-7.87e-05	1.23e-08	8.7e-06	-9.38e-05	1.08e-08	5.11e-06	-2.96e-05	0.289075	0.840927	chr12	20417345	OpenSea								7.87e-05
cg15010603	-7.12e-05	1.24e-08	8.79e-06	-0.000108051	1.81e-09	1.15e-06	-2.41e-05	0.226708	0.796394	chr7	17962186	OpenSea	Body				SNX13;SNX13;SNX13;SNX13	ENST00000482558.1;ENST00000474067.1;ENST00000475800.1;ENST00000471744.1	SNX13	7.12e-05
cg06488349	7.22e-05	1.25e-08	8.82e-06	0.000111797	0.0215693	0.221691	6.75e-05	1.9e-07	0.000342598	chr9	114700360	OpenSea			Unclassified					7.22e-05
cg21406455	0.000869833	1.27e-08	8.97e-06	0.000136641	0.899978	0.984874	0.000922711	6.51e-09	3e-05	chr17	71301283	OpenSea	5'UTR			5'UTR;5'UTR	CDC42EP4;CDC42EP4	ENST00000439510.2;ENST00000335793.2	CDC42EP4	0.000869833
cg21731339	-0.000247732	1.28e-08	9.01e-06	-0.000257127	4.42e-09	2.45e-06	-7.76e-05	0.622658	0.956462	chr5	88183827	N_Shore	TSS1500;TSS1500;5'UTR;5'UTR;Body			TSS1500;5'UTR;5'UTR	CTC-454M9.1;CTC-454M9.1;CTC-454M9.1;CTC-454M9.1;CTC-454M9.1;CTC-454M9.1;CTC-454M9.1;MEF2C;MEF2C;MEF2C;MEF2C;CTC-454M9.1;CTC-454M9.1;CTC-454M9.1	ENST00000513704.1;ENST00000514011.1;ENST00000509179.1;ENST00000514092.1;ENST00000511876.1;ENST00000508718.1;ENST00000514158.1;ENST00000340208.5;ENST00000424173.2;ENST00000515093.1;ENST00000503955.1;ENST00000511100.1;ENST00000514794.1;ENST00000512585.1	CTC-454M9.1;MEF2C	0.000247732
cg00249374	-3.96e-05	1.28e-08	9.01e-06	-4.19e-05	0.0464273	0.333319	-3.94e-05	8.84e-08	0.000204367	chr1	168678879	OpenSea	Body							3.96e-05
cg02635370	-0.000233319	1.28e-08	9.03e-06	-0.000268999	5.62e-10	4.22e-07	-3.39e-05	0.736415	0.974506	chr11	14037438	OpenSea	Body							0.000233319
cg25487118	-0.000782814	1.29e-08	9.04e-06	-0.000412267	0.0497964	0.345286	-0.000873205	7.22e-08	0.000177909	chr7	95933652	OpenSea	Body;Body;Body			5'UTR	SLC25A13;SLC25A13;SLC25A13	ENST00000487710.1;ENST00000472162.1;ENST00000542654.1	SLC25A13	0.000782814
cg24756698	-0.000455339	1.29e-08	9.04e-06	-0.000574197	1.6e-10	1.44e-07	-7.93e-05	0.616741	0.955459	chr5	1020022	OpenSea	Body							0.000455339
cg11587967	-0.000264873	1.3e-08	9.14e-06	-0.000411825	4.72e-10	3.65e-07	-7.62e-05	0.231649	0.800453	chr2	239320538	OpenSea				TSS1500	U6	ENST00000365229.1	U6	0.000264873
cg16646600	-0.000565757	1.31e-08	9.15e-06	-0.000968688	6.51e-07	0.000141648	-0.000490506	0.000915868	0.0762433	chr1	54562543	OpenSea	3'UTR			3'UTR;5'UTR	TCEANC2;TCEANC2	ENST00000234827.1;ENST00000498272.1	TCEANC2	0.000565757
cg02543989	3.98e-05	1.31e-08	9.15e-06	5.58e-05	2.58e-08	1.04e-05	1.86e-05	0.0935684	0.618553	chr20	33866064	Island	TSS200;TSS200		Promoter_Associated	TSS200;TSS200;TSS200;TSS200;TSS200;TSS200;TSS1500;3'UTR	MT1P3;MT1P3;MT1P3;EDEM2;MT1P3;MT1P3;MT1P3;RP4-614O4.11	ENST00000456350.1;ENST00000438751.1;ENST00000566203.1;ENST00000540582.1;ENST00000424358.1;ENST00000454184.1;ENST00000435366.1;ENST00000444717.1	MT1P3;EDEM2;RP4-614O4.11	3.98e-05
cg27081634	-0.00056229	1.31e-08	9.16e-06	-0.000467141	0.00914917	0.13581	-0.000602504	3.61e-07	0.000540722	chr11	68778745	Island	5'UTR;5'UTR		Unclassified_Cell_type_specific	TSS1500;TSS1500;TSS1500;5'UTR;5'UTR;5'UTR	RP11-554A11.6;RP11-554A11.6;RP11-554A11.6;MRGPRF;MRGPRF;MRGPRF	ENST00000569432.1;ENST00000569428.1;ENST00000538407.2;ENST00000421543.2;ENST00000441623.1;ENST00000309099.6	RP11-554A11.6;MRGPRF	0.00056229
cg00695918	-1e-05	1.31e-08	9.17e-06	-9.41e-05	1.83e-11	2.18e-08	-3.88e-06	0.669618	0.964484	chr10	3890690	OpenSea								1e-05
cg01280279	-0.000777443	1.32e-08	9.22e-06	-0.000666545	0.000864811	0.0304207	-0.000832574	3.94e-06	0.00277976	chr17	32039522	OpenSea	Body							0.000777443
cg24550369	-0.000278119	1.33e-08	9.28e-06	-0.000362852	0.126339	0.535279	-0.000273708	4.43e-08	0.000124912	chr7	142487589	OpenSea								0.000278119
cg16486145	-0.000483409	1.34e-08	9.31e-06	-0.000671089	4.69e-10	3.63e-07	-0.000215251	0.281071	0.836109	chr10	33890129	OpenSea				TSS1500	RP11-476F14.1	ENST00000457848.1	RP11-476F14.1	0.000483409
cg04399647	-1.78e-05	1.34e-08	9.31e-06	-2.13e-05	0.000941099	0.0322177	-1.72e-05	3.79e-06	0.00269295	chr8	143379069	Island	Body							1.78e-05
cg10266853	1.05e-05	1.35e-08	9.35e-06	2.13e-05	2.21e-11	2.58e-08	2.05e-06	0.603426	0.952961	chr22	46646391	Island	TSS200		Unclassified	1stExon;TSS1500;5'UTR	C22orf40;C22orf40;C22orf40;C22orf40;C22orf40	ENST00000314567.3;ENST00000474256.1;ENST00000381037.4;ENST00000475605.1;ENST00000314567.3	C22orf40	1.05e-05
cg17218311	0.000898362	1.35e-08	9.36e-06	0.00101816	2.47e-09	1.49e-06	0.000110239	0.782567	0.980592	chr5	1852664	S_Shore								0.000898362
cg05017309	-0.000118804	1.35e-08	9.36e-06	-0.000184354	4.51e-09	2.48e-06	-5.08e-05	0.137593	0.696802	chr6	154361687	S_Shore	Body;Body;Body;Body;Body;Body;Body;Body;Body;5'UTR;Body;Body			5'UTR;5'UTR	OPRM1;OPRM1	ENST00000523520.1;ENST00000520708.1	OPRM1	0.000118804
cg09595163	-0.000110465	1.35e-08	9.36e-06	-8.02e-05	0.000139355	0.00851985	-0.000178402	2.04e-05	0.00821653	chr3	55515541	Island	Body			5'UTR;TSS200	WNT5A;WNT5A;WNT5A;WNT5A	ENST00000536765.1;ENST00000497817.1;ENST00000497027.1;ENST00000482079.1	WNT5A	0.000110465
cg20834610	-0.000606353	1.36e-08	9.4e-06	-0.00044393	0.0554608	0.364186	-0.000642035	7.92e-08	0.000188168	chr7	128335077	OpenSea								0.000606353
cg27285581	-7.49e-05	1.36e-08	9.41e-06	-0.000114742	1.1e-05	0.0012958	-6.35e-05	0.000223973	0.0351698	chr20	2244326	OpenSea								7.49e-05
cg15822266	-0.00018117	1.37e-08	9.45e-06	-0.000279011	2.74e-09	1.63e-06	-6.54e-05	0.200882	0.772902	chr14	105056256	S_Shore				3'UTR;TSS200	C14orf180;RP11-614O9.1	ENST00000557649.1;ENST00000556073.1	C14orf180;RP11-614O9.1	0.00018117
cg15863827	-0.000815393	1.37e-08	9.46e-06	-0.00113948	1.5e-05	0.00163701	-0.000736259	0.000107275	0.0227169	chr10	79363895	OpenSea	Body;Body;Body;Body							0.000815393
cg12448920	-0.000222844	1.37e-08	9.46e-06	-0.000273905	9.63e-08	3.06e-05	-0.000167583	0.0138869	0.294517	chr11	12020934	OpenSea	Body;Body;Body			3'UTR;5'UTR	DKK3;DKK3;DKK3;DKK3;DKK3	ENST00000531309.1;ENST00000527132.1;ENST00000532873.1;ENST00000326914.8;ENST00000526218.1	DKK3	0.000222844
cg16436825	-0.000710399	1.39e-08	9.56e-06	-0.000969998	1.79e-09	1.15e-06	-0.000274118	0.339948	0.869056	chr18	73266819	OpenSea								0.000710399
cg12458932	-0.000123402	1.39e-08	9.59e-06	-0.000257413	2.7e-07	7e-05	-8.2e-05	0.00541842	0.191346	chr2	224937869	OpenSea								0.000123402
cg23829172	-8.85e-05	1.41e-08	9.67e-06	-0.000102656	5.91e-08	2.05e-05	-5.51e-05	0.0322915	0.419021	chr3	8743789	OpenSea				3'UTR	C3orf32;C3orf32	ENST00000435138.1;ENST00000478513.1	C3orf32	8.85e-05
cg22035088	5.57e-05	1.41e-08	9.71e-06	6.48e-05	3.34e-09	1.93e-06	1.45e-05	0.52582	0.935759	chr17	66352599	OpenSea	Body;Body		Promoter_Associated_Cell_type_specific					5.57e-05
cg22672453	-0.000352658	1.44e-08	9.84e-06	-0.000327832	0.155791	0.584103	-0.000353711	1.59e-08	5.84e-05	chr5	10594048	OpenSea	Body			TSS1500	ANKRD33B-IT1	ENST00000506792.1	ANKRD33B-IT1	0.000352658
cg23327430	-0.000160033	1.44e-08	9.85e-06	-0.000177017	1.19e-09	8.04e-07	-1.93e-05	0.871595	0.989844	chr14	75810834	OpenSea								0.000160033
cg01386678	-3.48e-05	1.44e-08	9.88e-06	-7.93e-05	1.06e-11	1.35e-08	-8.39e-06	0.326813	0.862054	chr17	2323626	OpenSea	Body			3'UTR	METTL16;METTL16;METTL16;METTL16	ENST00000574623.1;ENST00000571669.1;ENST00000576556.1;ENST00000574752.1	METTL16	3.48e-05
cg00008612	-0.000117033	1.45e-08	9.89e-06	-0.000162843	0.00862772	0.131266	-0.000111406	5e-07	0.000676438	chr13	60726243	OpenSea	Body			5'UTR	DIPAH3-AS2	ENST00000428656.1	DIPAH3-AS2	0.000117033
cg17238334	0.000402988	1.45e-08	9.92e-06	0.000444514	1.31e-05	0.00147693	0.000373963	0.000217112	0.0346132	chr5	71920983	OpenSea	Body			3'UTR	CTC-347C20.2	ENST00000512573.1	CTC-347C20.2	0.000402988
cg04211303	-0.000893211	1.47e-08	1e-05	-0.0009846	1.12e-07	3.45e-05	-0.000701644	0.0430109	0.469268	chr6	29975675	S_Shore	Body;Body			5'UTR;3'UTR;3'UTR;3'UTR;3'UTR	HLA-J;HLA-J;HLA-J;ZNRD1-AS1;ZNRD1-AS1;ZNRD1-AS1;ZNRD1-AS1	ENST00000469281.1;ENST00000462773.1;ENST00000495278.1;ENST00000425604.1;ENST00000448093.1;ENST00000376797.3;ENST00000420251.1	HLA-J;ZNRD1-AS1	0.000893211
cg26154824	0.000355441	1.49e-08	1.01e-05	0.000407217	3.32e-10	2.71e-07	1.59e-05	0.933669	0.995025	chr9	95773268	OpenSea	Body;Body;Body;Body							0.000355441
cg14802951	-0.000282027	1.48e-08	1.01e-05	-0.000419513	3.26e-10	2.67e-07	-5.49e-06	0.922151	0.994284	chr9	136287409	S_Shelf	5'UTR;Body;5'UTR;1stExon;5'UTR;1stExon;1stExon		Unclassified	5'UTR;1stExon;TSS200;TSS200;5'UTR	ADAMTS13;ADAMTS13;ADAMTS13;ADAMTS13;ADAMTS13	ENST00000371916.1;ENST00000371916.1;ENST00000371911.3;ENST00000338351.7;ENST00000485925.1	ADAMTS13	0.000282027
cg07259712	0.000237112	1.49e-08	1.01e-05	6.25e-05	0.735524	0.950351	0.000247511	6.93e-09	3.14e-05	chr8	134239806	OpenSea	3'UTR;Body;Body;Body;Body			3'UTR	WISP1;WISP1	ENST00000377862.2;ENST00000517423.1	WISP1	0.000237112
cg21109038	-0.000200662	1.5e-08	1.01e-05	-0.000307748	0.078432	0.431471	-0.000195166	6.56e-08	0.000165899	chr15	90543610	Island	TSS1500			TSS1500	ZNF710	ENST00000268154.4	ZNF710	0.000200662
cg22584297	-0.000169371	1.49e-08	1.01e-05	-0.000229524	4.3e-09	2.4e-06	-9.47e-05	0.372642	0.884428	chr9	100964214	OpenSea	Body;Body;Body;Body							0.000169371
cg02846219	-0.000161493	1.49e-08	1.01e-05	-0.00045895	9.28e-13	1.56e-09	-5.52e-05	0.224896	0.794852	chr15	74240125	OpenSea	Body			TSS200	LOXL1;LOXL1;LOXL1;LOXL1;LOXL1	ENST00000566530.1;ENST00000562548.1;ENST00000562548.1;ENST00000567675.1;ENST00000566011.1	LOXL1	0.000161493
cg06630737	9.25e-05	1.49e-08	1.01e-05	0.000113928	1.19e-08	5.48e-06	5.01e-05	0.0676031	0.554146	chr1	11752109	Island	TSS1500;5'UTR			TSS1500;TSS1500;TSS1500;TSS1500;5'UTR	MAD2L2;MAD2L2;MAD2L2;MAD2L2;C1orf187	ENST00000376672.1;ENST00000376655.1;ENST00000376667.3;ENST00000235310.2;ENST00000294485.5	MAD2L2;C1orf187	9.25e-05
cg22294671	-0.000968068	1.51e-08	1.02e-05	-0.00106368	3.63e-07	8.9e-05	-0.000760374	0.0095632	0.249256	chr5	159882630	OpenSea								0.000968068
cg04425202	-0.000217276	1.51e-08	1.02e-05	-0.000340014	5.32e-07	0.000120018	-0.000146937	0.00494051	0.183156	chr11	76366740	OpenSea				TSS1500;3'UTR	AP001189.4;RP11-672A2.4	ENST00000447519.1;ENST00000531511.1	AP001189.4;RP11-672A2.4	0.000217276
cg08341924	-0.000155128	1.53e-08	1.03e-05	-0.000172749	7.47e-07	0.000158454	-0.000149983	0.00184008	0.111743	chr14	24731542	OpenSea	Body			5'UTR;ExonBnd	TGM1;TGM1	ENST00000544573.1;ENST00000206765.6	TGM1	0.000155128
cg14999113	-0.000210428	1.54e-08	1.04e-05	-0.000256659	2.21e-09	1.37e-06	-5.05e-05	0.356402	0.877261	chr2	21023886	S_Shore	TSS1500;TSS1500;TSS1500;TSS1500;TSS1500;TSS1500;TSS1500;TSS1500			TSS1500;TSS1500;TSS1500;TSS1500;TSS1500;TSS1500	C2orf43;C2orf43;C2orf43;C2orf43;C2orf43;C2orf43;C2orf43	ENST00000440866.2;ENST00000541941.1;ENST00000435420.2;ENST00000403006.1;ENST00000419825.2;ENST00000381090.3;ENST00000412261.1	C2orf43	0.000210428
cg12661692	-8.49e-05	1.54e-08	1.04e-05	-7.99e-05	8.58e-05	0.00601378	-8.92e-05	4.35e-05	0.01309	chr4	102785903	OpenSea	Body;Body;Body							8.49e-05
cg01624768	-3.68e-05	1.54e-08	1.04e-05	-4.16e-05	0.0158449	0.185961	-3.61e-05	3.11e-07	0.000486899	chr16	85465657	S_Shore								3.68e-05
cg04175399	-0.000124679	1.57e-08	1.05e-05	-0.000171924	7.23e-09	3.68e-06	-5.18e-05	0.105711	0.643767	chr5	80383034	OpenSea	Body			5'UTR	RASGRF2	ENST00000502677.1	RASGRF2	0.000124679
cg14099845	-5.83e-05	1.58e-08	1.06e-05	-0.000129679	1.2e-11	1.5e-08	-4.34e-06	0.705849	0.96997	chr19	3464314	Island		high-CpG:3415049-3416116						5.83e-05
cg11677411	-0.000412686	1.6e-08	1.07e-05	-0.000519468	0.000227655	0.0120343	-0.000393532	1e-05	0.00515729	chr9	130302743	OpenSea	Body;Body			3'UTR	FAM129B;FAM129B;FAM129B	ENST00000478917.1;ENST00000468379.1;ENST00000484348.1	FAM129B	0.000412686
cg11252511	-0.000380186	1.61e-08	1.08e-05	-9.18e-05	0.613808	0.914839	-0.000416191	5.42e-09	2.7e-05	chr10	47678452	OpenSea	Body							0.000380186
cg00376941	-0.000205942	1.62e-08	1.09e-05	-0.000218711	1.93e-09	1.22e-06	-7e-05	0.241868	0.808974	chr11	86653892	OpenSea	Body;Body			5'UTR	PRSS23;PRSS23;PRSS23	ENST00000532234.1;ENST00000528769.1;ENST00000531521.1	PRSS23	0.000205942
cg14507310	-0.000862633	1.66e-08	1.11e-05	-0.00107983	5.11e-06	0.000718756	-0.000679635	0.00031911	0.0426604	chr9	121285184	OpenSea								0.000862633
cg11295720	-0.000758641	1.66e-08	1.11e-05	-0.000802481	1.09e-08	5.14e-06	-0.000229211	0.622733	0.956462	chr17	6588506	OpenSea	3'UTR;3'UTR;3'UTR;3'UTR			3'UTR;3'UTR	SLC13A5;SLC13A5;SLC13A5	ENST00000433363.2;ENST00000293800.6;ENST00000574580.1	SLC13A5	0.000758641
cg11213137	-0.000255144	1.68e-08	1.12e-05	-0.000603802	1.47e-11	1.8e-08	-2.31e-05	0.848116	0.987815	chr15	101846992	OpenSea	Body;Body;Body			3'UTR	PCSK6;PCSK6;PCSK6;PCSK6;PCSK6;PCSK6	ENST00000559499.1;ENST00000558433.1;ENST00000559430.1;ENST00000561177.1;ENST00000560921.1;ENST00000557794.1	PCSK6	0.000255144
cg24581547	-0.000730752	1.69e-08	1.13e-05	-0.000827673	6.87e-05	0.00511726	-0.000658361	4.65e-05	0.0136677	chr18	47624128	OpenSea	Body			TSS200	MYO5B	ENST00000356732.5	MYO5B	0.000730752
cg00965203	-0.000519257	1.7e-08	1.13e-05	-0.000760203	5.74e-10	4.29e-07	-0.000169647	0.260722	0.822886	chr16	85513747	OpenSea								0.000519257
cg18038465	-7.86e-05	1.69e-08	1.13e-05	-0.00011044	5.5e-06	0.000761757	-6.33e-05	0.000554927	0.0581657	chr20	47719353	OpenSea								7.86e-05
cg17524121	-0.000523595	1.71e-08	1.14e-05	-0.00068852	3.23e-08	1.25e-05	-0.000318966	0.02901	0.4017	chr16	69789005	S_Shore	TSS200;TSS200		Promoter_Associated	TSS200	NOB1;NOB1;NOB1;NOB1;NOB1	ENST00000564620.1;ENST00000562416.1;ENST00000569871.1;ENST00000268802.5;ENST00000563055.1	NOB1	0.000523595
cg17444561	-0.000148386	1.72e-08	1.14e-05	-0.000177495	2.34e-06	0.000387614	-0.000125339	0.00205893	0.118506	chr18	13915600	OpenSea	TSS200;5'UTR			TSS200	MC2R	ENST00000327606.2	MC2R	0.000148386
cg14430381	-0.000329037	1.73e-08	1.15e-05	-0.000387784	1.22e-09	8.27e-07	-0.000153273	0.203228	0.775249	chr6	6741500	OpenSea								0.000329037
cg13929064	-0.00076775	1.76e-08	1.16e-05	-0.000754813	2.63e-05	0.00250815	-0.000784339	0.000168854	0.029875	chr4	20700883	N_Shore	TSS1500;TSS1500;TSS1500;TSS1500;TSS1500			TSS1500;TSS1500;TSS1500;TSS1500;TSS1500;TSS1500;TSS1500;TSS1500	PACRGL;PACRGL;PACRGL;PACRGL;PACRGL;PACRGL;PACRGL;PACRGL;PACRGL;PACRGL;PACRGL;PACRGL;PACRGL;PACRGL;PACRGL;PACRGL	ENST00000471979.2;ENST00000510051.1;ENST00000295290.8;ENST00000514485.1;ENST00000444671.2;ENST00000508753.1;ENST00000510700.1;ENST00000506745.1;ENST00000511160.1;ENST00000509625.1;ENST00000505160.1;ENST00000507634.1;ENST00000503747.1;ENST00000513459.1;ENST00000467997.2;ENST00000511089.1	PACRGL	0.00076775
cg26556328	-0.000348147	1.75e-08	1.16e-05	-0.000475687	3.51e-09	2e-06	-0.000117074	0.341741	0.869954	chr19	6713227	S_Shelf	Body	low-CpG:6664227-6664511			C3	ENST00000482762.1	C3	0.000348147
cg06161627	-4.81e-05	1.76e-08	1.16e-05	-9.17e-05	7.02e-06	0.000916757	-3.66e-05	0.000333984	0.0438901	chr16	4290812	OpenSea	Body			TSS1500	SRL	ENST00000537996.1	SRL	4.81e-05
cg09820865	-4.39e-05	1.75e-08	1.16e-05	-0.000101098	1.93e-08	8.22e-06	-2.9e-05	0.00864016	0.237824	chr10	123258563	OpenSea	Body;Body;Body;Body;Body;Body;Body;Body;Body	low-CpG:123248553-123248554		3'UTR	FGFR2	ENST00000478859.1	FGFR2	4.39e-05
cg15682266	-0.000317096	1.77e-08	1.17e-05	-0.000370793	4.5e-08	1.66e-05	-0.000206017	0.0601659	0.531913	chr6	134155787	N_Shelf	Body;Body			5'UTR;3'UTR	RP4-662A9.2;RP3-323P13.2	ENST00000456347.1;ENST00000419627.1	RP4-662A9.2;RP3-323P13.2	0.000317096
cg14904586	-0.000160835	1.77e-08	1.17e-05	-0.000479139	3.55e-08	1.36e-05	-0.000130005	0.00414094	0.168351	chr10	105238606	OpenSea	1stExon			1stExon	CALHM3	ENST00000369783.4	CALHM3	0.000160835
cg00131919	-4.89e-05	1.77e-08	1.17e-05	-9.94e-05	9.5e-05	0.00647199	-3.98e-05	2.87e-05	0.0101579	chr10	17026359	OpenSea	Body				CUBN	ENST00000438254.1	CUBN	4.89e-05
cg05708167	-0.000222735	1.79e-08	1.18e-05	-0.000413371	2.94e-08	1.16e-05	-0.00012983	0.00925408	0.245217	chr16	74782424	OpenSea	Body			5'UTR	FA2H	ENST00000544337.1	FA2H	0.000222735
cg23236852	-0.000131702	1.78e-08	1.18e-05	-0.000144162	4.54e-05	0.00376732	-0.000123346	9.19e-05	0.0206271	chr22	39754951	OpenSea	Body;Body				SYNGR1	ENST00000489206.1	SYNGR1	0.000131702
cg11336735	-8.67e-05	1.82e-08	1.19e-05	-0.000136461	1.89e-08	8.08e-06	-4.07e-05	0.0181475	0.329757	chr5	80365051	OpenSea	Body			TSS1500	RASGRF2;RASGRF2	ENST00000502677.1;ENST00000514946.1	RASGRF2	8.67e-05
cg06234765	-7.64e-05	1.81e-08	1.19e-05	-0.000108358	1.37e-09	9.06e-07	-1.95e-05	0.482813	0.92395	chr22	19276228	N_Shelf	Body;Body		Unclassified_Cell_type_specific		CLTCL1	ENST00000413132.2	CLTCL1	7.64e-05
cg13165489	-4.34e-05	1.82e-08	1.19e-05	-9.24e-05	0.010336	0.145688	-4.17e-05	2.52e-07	0.000417501	chr1	168578260	OpenSea								4.34e-05
cg01426303	-0.00028764	1.83e-08	1.2e-05	-0.000280521	0.0298093	0.264134	-0.000289201	1.84e-07	0.000334569	chr1	227962723	OpenSea	Body							0.00028764
cg15635330	-0.000186169	1.84e-08	1.2e-05	-0.000331789	1.98e-08	8.38e-06	-0.00013006	0.0183523	0.33154	chr17	70399031	OpenSea					AC007639.1	ENST00000453722.1	AC007639.1	0.000186169
cg27343013	-0.000148973	1.84e-08	1.2e-05	-0.000159835	1.51e-08	6.72e-06	-7.17e-05	0.327874	0.862467	chr3	6758986	OpenSea	Body			5'UTR	AC069277.2;GRM7-AS3	ENST00000433639.1;ENST00000412629.1	AC069277.2;GRM7-AS3	0.000148973
cg11953541	0.000139804	1.83e-08	1.2e-05	1.33e-05	0.865761	0.97864	0.000148589	9.9e-09	4e-05	chr1	42800229	N_Shore	5'UTR		Promoter_Associated_Cell_type_specific	5'UTR;5'UTR;5'UTR	FOXJ3;FOXJ3;FOXJ3;FOXJ3	ENST00000372572.1;ENST00000445886.1;ENST00000361346.1;ENST00000372573.1	FOXJ3	0.000139804
cg13564933	-7.12e-05	1.84e-08	1.21e-05	-0.000109879	0.000338605	0.0159442	-6.3e-05	1.08e-05	0.00542202	chr17	73552159	OpenSea	Body;Body;Body							7.12e-05
cg13973659	-0.000201968	1.88e-08	1.22e-05	-0.000191112	9.22e-07	0.000186998	-0.000353474	0.0050098	0.184369	chr1	169029618	OpenSea	Body			3'UTR	RP11-375F2.2	ENST00000366408.3	RP11-375F2.2	0.000201968
cg24724428	-0.000351162	1.89e-08	1.23e-05	-0.000233166	0.247248	0.698836	-0.000361624	3.73e-08	0.000111837	chr6	11044888	Island	TSS1500		Unclassified_Cell_type_specific	TSS200;TSS1500	RP1-62D2.3;ELOVL2;RP1-62D2.3	ENST00000456616.1;ENST00000354666.3;ENST00000456190.1	RP1-62D2.3;ELOVL2	0.000351162
cg17428896	-0.000310494	1.88e-08	1.23e-05	-0.000889616	3.42e-11	3.77e-08	-7.16e-05	0.427971	0.906175	chr10	29938708	OpenSea	5'UTR			5'UTR;5'UTR	SVIL;SVIL	ENST00000375398.2;ENST00000375400.3	SVIL	0.000310494
cg22962379	-0.000444492	1.9e-08	1.24e-05	-0.000650352	2.19e-11	2.55e-08	-0.000113838	0.445836	0.912094	chr22	30624061	OpenSea					MTMR3	ENST00000464734.1	MTMR3	0.000444492
cg04142988	-0.000409863	1.9e-08	1.24e-05	-0.000559227	9.04e-05	0.00623886	-0.000365739	3.71e-05	0.0118797	chr15	101984466	OpenSea	Body;Body;Body;Body;Body;Body;Body;Body			3'UTR	PCSK6;PCSK6;PCSK6;PCSK6;PCSK6;PCSK6;PCSK6	ENST00000398185.2;ENST00000561177.1;ENST00000560921.1;ENST00000557794.1;ENST00000561109.1;ENST00000560271.1;ENST00000561444.1	PCSK6	0.000409863
cg05737557	-4.13e-05	1.9e-08	1.24e-05	-8.16e-05	1.15e-09	7.85e-07	-2.32e-05	0.0468615	0.485025	chr1	212570702	OpenSea	Body;Body			3'UTR	TMEM206;TMEM206	ENST00000467822.1;ENST00000471937.1	TMEM206	4.13e-05
cg03028515	-0.000214148	1.94e-08	1.25e-05	-0.000421963	6.9e-10	5.02e-07	-7.33e-06	0.965841	0.997489	chr6	29354997	OpenSea				5'UTR;5'UTR;5'UTR	OR5V1;OR5V1;OR12D3	ENST00000377151.1;ENST00000377154.1;ENST00000377143.1	OR5V1;OR12D3	0.000214148
cg12531087	-0.00015053	1.92e-08	1.25e-05	-0.000220969	7.76e-09	3.89e-06	-9.26e-05	0.174214	0.744703	chr4	190569485	S_Shore								0.00015053
cg05273161	-5.55e-05	1.93e-08	1.25e-05	-0.000107494	1.64e-07	4.7e-05	-3.88e-05	0.00411745	0.167932	chr9	115049405	OpenSea	Body;Body;Body;Body;Body;Body;Body			3'UTR	PTBP3	ENST00000487997.1	PTBP3	5.55e-05
cg15120968	-0.000345187	1.95e-08	1.26e-05	-0.000399067	1.49e-10	1.35e-07	-2.88e-05	0.800416	0.982656	chr14	95363629	OpenSea								0.000345187
cg07770749	-0.00019871	1.96e-08	1.26e-05	-0.000306882	7.54e-11	7.44e-08	-1.63e-05	0.838699	0.986792	chr7	48069915	OpenSea	TSS1500;TSS1500;TSS1500		Unclassified_Cell_type_specific	TSS1500;TSS1500;TSS1500	SUN3;SUN3;SUN3	ENST00000453192.2;ENST00000297325.4;ENST00000412142.1	SUN3	0.00019871
cg07132650	-0.000300069	1.97e-08	1.27e-05	-0.000507439	3.69e-10	2.95e-07	-9.86e-05	0.308712	0.852246	chr16	83659882	OpenSea	Body				CDH13	ENST00000539548.2	CDH13	0.000300069
cg21303766	-0.000237248	1.98e-08	1.27e-05	-0.000354315	6.55e-10	4.8e-07	-2.3e-05	0.817335	0.984434	chr2	204231732	OpenSea	1stExon;5'UTR;Body;Body;Body				ABI2;ABI2;ABI2;ABI2;ABI2;ABI2	ENST00000413635.1;ENST00000416001.1;ENST00000447762.1;ENST00000444584.1;ENST00000494215.1;ENST00000376135.3	ABI2	0.000237248
cg15008587	-0.000223726	1.97e-08	1.27e-05	-0.000235365	1.07e-07	3.31e-05	-0.000188577	0.036372	0.439207	chr4	122927073	OpenSea								0.000223726
cg23473401	9.17e-05	1.96e-08	1.27e-05	4.32e-05	0.513522	0.87719	9.44e-05	6.89e-09	3.14e-05	chr16	23875039	OpenSea	Body;Body		Promoter_Associated		PRKCB	ENST00000498739.1	PRKCB	9.17e-05
cg07618900	-0.000711686	2e-08	1.29e-05	-0.000856693	2.47e-09	1.49e-06	-0.000155899	0.590108	0.95061	chr12	70093350	OpenSea	TSS200			TSS200;TSS200;TSS200;TSS1500;TSS1500;TSS1500;TSS1500	BEST3;BEST3;BEST3;BEST3;BEST3;BEST3;BEST3;BEST3;BEST3;BEST3	ENST00000551160.1;ENST00000330891.5;ENST00000266661.4;ENST00000553096.1;ENST00000393372.2;ENST00000548658.1;ENST00000533674.1;ENST00000476098.1;ENST00000331471.4;ENST00000547208.1	BEST3	0.000711686
cg20155064	-0.000143962	2e-08	1.29e-05	-0.000132578	0.0350619	0.288311	-0.000146139	1.31e-07	0.000267657	chr1	40980814	OpenSea	Body			TSS200	RP11-656D10.5	ENST00000453437.1	RP11-656D10.5	0.000143962
cg20262021	-0.000201216	2.02e-08	1.3e-05	-0.000469715	2.19e-10	1.89e-07	-3.72e-05	0.586632	0.949941	chr14	105933862	S_Shore	Body			ExonBnd	MTA1;MTA1;MTA1;MTA1;MTA1;MTA1	ENST00000552860.1;ENST00000438610.1;ENST00000552286.1;ENST00000426567.1;ENST00000481206.1;ENST00000414153.2	MTA1	0.000201216
cg10913296	-0.000491417	2.03e-08	1.31e-05	-0.000921103	1.75e-12	2.74e-09	-0.000126976	0.289242	0.841018	chr12	54542061	OpenSea				TSS1500	RP11-834C11.11	ENST00000564380.1	RP11-834C11.11	0.000491417
cg26360026	-0.000179097	2.05e-08	1.31e-05	-0.000420472	1.27e-06	0.000241177	-0.000120592	0.000436572	0.050706	chr2	202814504	OpenSea								0.000179097
cg06038838	-8.95e-05	2.05e-08	1.31e-05	-0.000116161	9.34e-10	6.51e-07	-6.35e-06	0.813155	0.984045	chr5	113644194	OpenSea								8.95e-05
cg11704631	-0.000699427	2.06e-08	1.32e-05	-0.000794168	0.0256959	0.244136	-0.000673724	2.56e-07	0.000421222	chr21	36395663	N_Shelf	Body			5'UTR;5'UTR;5'UTR	RUNX1;RUNX1;RUNX1;RUNX1;RUNX1	ENST00000482318.1;ENST00000431176.1;ENST00000486278.2;ENST00000399245.2;ENST00000475045.1	RUNX1	0.000699427
cg17814758	0.000973631	2.09e-08	1.33e-05	0.00106401	1.66e-07	4.75e-05	0.000732314	0.0257264	0.383121	chr5	45192536	OpenSea								0.000973631
cg07323919	0.000176534	2.09e-08	1.33e-05	0.000233274	0.146569	0.569651	0.000173413	4.96e-08	0.000135403	chr7	14029057	N_Shore	5'UTR;5'UTR;5'UTR;5'UTR		Promoter_Associated_Cell_type_specific	5'UTR;5'UTR;5'UTR;5'UTR;5'UTR;5'UTR;TSS1500	ETV1;ETV1;ETV1;ETV1;ETV1;ETV1;ETV1;ETV1;ETV1;ETV1;ETV1;ETV1;ETV1;ETV1;ETV1	ENST00000476355.1;ENST00000433547.1;ENST00000405192.2;ENST00000430479.1;ENST00000405218.2;ENST00000343495.5;ENST00000443137.1;ENST00000403685.1;ENST00000431887.1;ENST00000242066.5;ENST00000405358.4;ENST00000433547.1;ENST00000460438.1;ENST00000485475.1;ENST00000483075.1	ETV1	0.000176534
cg08929862	-7.92e-05	2.09e-08	1.33e-05	-0.000174375	5.29e-08	1.87e-05	-5.66e-05	0.00286944	0.139768	chr10	124481014	OpenSea				5'UTR	RP11-107C16.2	ENST00000435147.1	RP11-107C16.2	7.92e-05
cg02410867	-5.04e-05	2.08e-08	1.33e-05	-0.000130322	7.45e-08	2.5e-05	-3.3e-05	0.00142193	0.0969245	chr19	16198843	OpenSea	Body;Body	low-CpG:16059836-16059885		ExonBnd	TPM4	ENST00000344824.5	TPM4	5.04e-05
cg01298990	-0.000725789	2.1e-08	1.34e-05	-0.00103922	1.35e-08	6.07e-06	-0.000418051	0.0166989	0.318174	chr9	100818423	N_Shore	TSS1500			TSS1500	NANS;NANS;NANS	ENST00000210444.5;ENST00000495319.1;ENST00000480925.1	NANS	0.000725789
cg17492658	-0.000372099	2.11e-08	1.34e-05	-0.000502662	8.28e-10	5.86e-07	-0.000119605	0.305754	0.850475	chr16	73058311	OpenSea	5'UTR;5'UTR			5'UTR;5'UTR	ZFHX3;ZFHX3	ENST00000397992.5;ENST00000268489.5	ZFHX3	0.000372099
cg21869027	-0.000310212	2.11e-08	1.34e-05	-0.000493748	0.0862126	0.451127	-0.000303211	8.52e-08	0.000198732	chr17	29902402	OpenSea	TSS200			TSS200	MIR365B	ENST00000362317.1	MIR365B	0.000310212
cg03940688	-0.000295964	2.09e-08	1.34e-05	-0.000525217	5.04e-09	2.72e-06	-0.000190117	0.0184306	0.332246	chr20	46988236	OpenSea	TSS1500			TSS1500;3'UTR;1stExon	LINC00494;LINC00494;RP1-66N13.2;RP1-66N13.2;LINC00494	ENST00000416742.1;ENST00000425021.1;ENST00000451572.1;ENST00000451572.1;ENST00000420477.1	LINC00494;RP1-66N13.2	0.000295964
cg02297173	-0.000955204	2.12e-08	1.35e-05	-0.00155703	2.83e-08	1.12e-05	-0.000588999	0.054856	0.514366	chr5	140772023	N_Shore	5'UTR;5'UTR;1stExon;1stExon;Body;Body;Body;Body;Body;Body;Body;Body;Body;Body;Body		Unclassified_Cell_type_specific	TSS1500	PCDHGA8	ENST00000398604.2	PCDHGA8	0.000955204
cg02901886	-0.000355509	2.13e-08	1.35e-05	-1.58e-05	0.927842	0.989314	-0.00038397	4.77e-09	2.49e-05	chr14	68961766	OpenSea	Body;Body			5'UTR	RAD51B;RAD51B;RAD51B;RAD51B;RAD51B;RAD51B;RAD51B;RAD51B	ENST00000553595.1;ENST00000497460.1;ENST00000554244.1;ENST00000478014.1;ENST00000460526.1;ENST00000469165.2;ENST00000557045.1;ENST00000554183.1	RAD51B	0.000355509
cg18636060	-0.000200048	2.13e-08	1.35e-05	-0.000321013	3.95e-06	0.000585859	-0.000144038	0.000986169	0.0793307	chr12	70933993	OpenSea	Body;Body;Body;Body			3'UTR	PTPRB;PTPRB	ENST00000549400.1;ENST00000544694.1	PTPRB	0.000200048
cg20208296	-0.000617233	2.14e-08	1.36e-05	-0.000699331	0.000738455	0.0273216	-0.000571386	6.67e-06	0.0039689	chr18	9733384	OpenSea	Body							0.000617233
cg25739938	-0.000281301	2.19e-08	1.38e-05	-0.000441725	4.27e-10	3.35e-07	-8.15e-05	0.358864	0.878424	chr2	9610621	N_Shelf	Body			5'UTR;3'UTR	CPSF3;CPSF3	ENST00000489403.1;ENST00000427001.2	CPSF3	0.000281301
cg05983758	-0.000164972	2.18e-08	1.38e-05	-0.000446699	1.31e-05	0.00148124	-0.000139946	9.65e-05	0.0212834	chr15	85658411	OpenSea	Body;Body;Body				PDE8A;PDE8A;PDE8A;PDE8A;PDE8A;PDE8A	ENST00000560333.1;ENST00000561374.1;ENST00000560789.1;ENST00000485596.1;ENST00000478717.1;ENST00000559742.1	PDE8A	0.000164972
cg11593096	-6.13e-05	2.18e-08	1.38e-05	-0.000298185	3.42e-09	1.96e-06	-4.47e-05	0.125273	0.677288	chr16	47098764	OpenSea								6.13e-05
cg02487930	-0.000134715	2.2e-08	1.39e-05	-0.000261431	5.62e-08	1.97e-05	-8.88e-05	0.0151478	0.305277	chr4	189476745	OpenSea					RP11-219G10.3;RP11-219G10.3;RP11-219G10.3	ENST00000510005.1;ENST00000503458.1;ENST00000503580.1	RP11-219G10.3	0.000134715
cg11939689	-0.000469229	2.22e-08	1.4e-05	-0.000570599	8.45e-10	5.96e-07	-5.24e-05	0.729104	0.973424	chr18	55583769	OpenSea								0.000469229
cg10044184	-0.000256697	2.23e-08	1.4e-05	-0.000335017	5.49e-08	1.93e-05	-0.000176715	0.0123742	0.279425	chr6	112271264	OpenSea								0.000256697
cg12795179	-7.33e-05	2.22e-08	1.4e-05	-0.000116487	1.7e-07	4.83e-05	-4.4e-05	0.0203448	0.346661	chr9	108400605	OpenSea	3'UTR;3'UTR;Body			3'UTR	FKTN	ENST00000223528.2	FKTN	7.33e-05
cg14971146	-3.51e-05	2.22e-08	1.4e-05	-5.31e-05	0.000697225	0.0262409	-3.11e-05	7.3e-06	0.00416837	chr19	50128096	OpenSea	ExonBnd;Body			ExonBnd	PRR12	ENST00000418929.1	PRR12	3.51e-05
cg26871905	-0.000450799	2.26e-08	1.42e-05	-0.000762191	6.5e-14	1.49e-10	-3.16e-05	0.807544	0.983613	chr2	123281056	OpenSea								0.000450799
cg04533638	-0.000425728	2.26e-08	1.42e-05	-0.000100973	0.502221	0.871816	-0.000443692	2.35e-08	8.02e-05	chr6	15151625	OpenSea			Unclassified_Cell_type_specific					0.000425728
cg17844171	-0.00041915	2.26e-08	1.42e-05	-0.000543551	2.25e-07	6.04e-05	-0.000264625	0.0193735	0.339778	chr7	1878121	N_Shelf	Body;Body;Body;Body;Body;Body			TSS200	AC110781.3;MAD1L1	ENST00000318959.3;ENST00000481633.1	AC110781.3;MAD1L1	0.00041915
cg01988185	-0.000106361	2.26e-08	1.42e-05	-6.82e-05	0.019819	0.211209	-0.000841629	3.82e-08	0.000113316	chr8	30516207	S_Shore	TSS1500			TSS1500	GTF2E2;GTF2E2;GTF2E2	ENST00000518445.1;ENST00000523499.1;ENST00000355904.4	GTF2E2	0.000106361
cg00766889	6.82e-05	2.26e-08	1.42e-05	1.25e-05	0.477858	0.860527	8.7e-05	7.31e-10	6.24e-06	chr10	13390384	OpenSea	TSS200			TSS1500;TSS200;TSS200	SEPHS1;SEPHS1;SEPHS1;SEPHS1	ENST00000413411.1;ENST00000537130.1;ENST00000545675.1;ENST00000327347.5	SEPHS1	6.82e-05
cg06492412	0.000375848	2.28e-08	1.43e-05	0.000379817	9.15e-08	2.94e-05	0.000369987	0.077286	0.580989	chr20	634850	S_Shore	TSS1500			TSS1500;3'UTR	SRXN1;SRXN1	ENST00000381962.3;ENST00000488788.1	SRXN1	0.000375848
cg04942632	-0.000186835	2.3e-08	1.44e-05	-0.000235653	2e-08	8.46e-06	-7.14e-05	0.377743	0.886523	chr3	60564966	OpenSea	5'UTR;5'UTR			5'UTR;5'UTR;5'UTR	FHIT;FHIT;FHIT;FHIT	ENST00000490952.1;ENST00000476844.1;ENST00000492590.1;ENST00000468189.1	FHIT	0.000186835
cg14242708	-5.16e-05	2.32e-08	1.45e-05	-7.77e-05	1.41e-09	9.32e-07	-5.3e-06	0.934027	0.995079	chr11	57257920	OpenSea	Body;Body				SLC43A1	ENST00000534298.1	SLC43A1	5.16e-05
cg00203698	-0.000246884	2.35e-08	1.47e-05	-0.000345498	6.01e-08	2.07e-05	-0.000168307	0.0418664	0.464285	chr12	51778032	OpenSea	5'UTR			5'UTR;5'UTR;TSS1500	GALNT6;GALNT6;GALNT6	ENST00000356317.2;ENST00000546163.1;ENST00000543196.1	GALNT6	0.000246884
cg12733472	0.00253811	2.37e-08	1.48e-05	0.00261512	1.9e-08	8.12e-06	0.000879988	0.707933	0.970367	chr5	3118774	OpenSea								0.00253811
cg01077100	-0.0012821	2.36e-08	1.48e-05	-0.00185249	1.32e-08	5.96e-06	-0.000727697	0.0268347	0.389419	chr10	124067280	OpenSea	Body		Unclassified_Cell_type_specific					0.0012821
cg22532194	-0.000242764	2.39e-08	1.49e-05	-0.000780498	8.97e-18	4.78e-14	-5.92e-05	0.285987	0.838993	chr18	77231654	N_Shore	Body;Body;Body;Body		Unclassified_Cell_type_specific					0.000242764
cg07164201	-0.000107347	2.39e-08	1.49e-05	-0.000159447	2.13e-08	8.89e-06	-7.06e-05	0.103461	0.639157	chr10	28288669	S_Shore	TSS1500			TSS1500;TSS200	ARMC4;RP11-218D6.4	ENST00000305242.5;ENST00000425137.1	ARMC4;RP11-218D6.4	0.000107347
cg00491255	-7.14e-05	2.38e-08	1.49e-05	-9.52e-05	6.01e-07	0.00013276	-4.7e-05	0.00459347	0.176822	chr16	58019984	Island	Body;Body		Unclassified_Cell_type_specific	5'UTR	TEPP;TEPP	ENST00000562915.1;ENST00000569996.1	TEPP	7.14e-05
cg23378923	0.00145441	2.4e-08	1.5e-05	0.00163684	5.22e-09	2.8e-06	0.000223721	0.729269	0.973478	chr8	80455644	OpenSea								0.00145441
cg06227164	-0.00030808	2.41e-08	1.5e-05	-0.000516689	5.93e-11	6.05e-08	-0.000102608	0.202477	0.77456	chr1	118807164	OpenSea				TSS200	RN5S56	ENST00000410277.1	RN5S56	0.00030808
cg06501070	-0.00023262	2.4e-08	1.5e-05	-0.000226222	0.00756483	0.12139	-0.000236095	9.19e-07	0.0010224	chr1	85331899	OpenSea	5'UTR			TSS200;TSS200;5'UTR	LPAR3;LPAR3;LPAR3	ENST00000491034.1;ENST00000440886.1;ENST00000370611.3	LPAR3	0.00023262
cg19859098	-0.00143975	2.43e-08	1.51e-05	-0.0015655	6.69e-09	3.46e-06	-0.000249808	0.761707	0.977911	chr13	60800925	OpenSea	Body							0.00143975
cg22531422	-0.00037667	2.48e-08	1.54e-05	-0.000668677	0.00470942	0.0908571	-0.000358926	7.95e-07	0.000916287	chr11	68728385	OpenSea								0.00037667
cg05876035	-0.000296388	2.48e-08	1.54e-05	-0.000504621	6.32e-08	2.16e-05	-0.000204907	0.020035	0.344524	chr2	2943115	OpenSea	Body			3'UTR	AC019118.2	ENST00000457478.1	AC019118.2	0.000296388
cg01363328	-6.2e-05	2.55e-08	1.57e-05	-0.000102501	1.29e-09	8.63e-07	-1.26e-05	0.520743	0.93458	chr4	78625113	OpenSea				TSS1500	SNORD75	ENST00000408784.1	SNORD75	6.2e-05
cg25359299	-5.88e-05	2.54e-08	1.57e-05	-8.05e-05	0.00908122	0.135251	-5.55e-05	8.39e-07	0.000954676	chr5	31449396	OpenSea	ExonBnd;ExonBnd;Body;Body			ExonBnd	DROSHA;DROSHA	ENST00000511367.2;ENST00000505601.1	DROSHA	5.88e-05
cg12260109	-7.36e-05	2.57e-08	1.59e-05	-0.000140075	5.73e-07	0.000127385	-6.26e-05	0.00622989	0.203926	chr12	95834067	OpenSea				TSS1500	U6	ENST00000410612.1	U6	7.36e-05
cg07036914	-0.00142352	2.61e-08	1.6e-05	-0.00155658	3.83e-09	2.17e-06	-0.000377943	0.403951	0.897081	chr17	36577690	S_Shore			Unclassified_Cell_type_specific					0.00142352
cg10682316	-0.000226885	2.59e-08	1.6e-05	-0.000315985	2.83e-08	1.12e-05	-0.000112709	0.0189406	0.336215	chr7	149430055	OpenSea	Body;Body			5'UTR	KRBA1;KRBA1;KRBA1	ENST00000496259.1;ENST00000466546.1;ENST00000479560.1	KRBA1	0.000226885
cg16868751	0.00013684	2.59e-08	1.6e-05	6.35e-05	0.430362	0.836778	0.000142319	3.04e-08	9.58e-05	chr10	96162146	Island	TSS200	high-CpG:96152120-96152293	Unclassified_Cell_type_specific	TSS200	TBC1D12	ENST00000225235.4	TBC1D12	0.00013684
cg04771385	3.76e-05	2.59e-08	1.6e-05	5.03e-05	1.22e-09	8.23e-07	7.23e-06	0.605498	0.953407	chr2	39348536	S_Shore	TSS1500			TSS1500;TSS1500;TSS1500;5'UTR	SOS1;SOS1;SOS1;SOS1	ENST00000395038.2;ENST00000543698.1;ENST00000426016.1;ENST00000428721.2	SOS1	3.76e-05
cg24477354	-0.00034455	2.62e-08	1.61e-05	-0.000452949	5.03e-09	2.71e-06	-0.000150846	0.119374	0.668785	chr2	219532682	N_Shelf	Body				RNF25;RNF25;RNF25	ENST00000463188.1;ENST00000497832.1;ENST00000473034.1	RNF25	0.00034455
cg08630465	-0.000174644	2.61e-08	1.61e-05	-0.00019783	1.33e-10	1.21e-07	-7.7e-06	0.983777	0.998878	chr3	134068634	OpenSea				TSS1500	RP11-375I20.6	ENST00000568384.1	RP11-375I20.6	0.000174644
cg20563738	-0.000122368	2.62e-08	1.61e-05	-0.000108779	0.000459452	0.0196974	-0.000136076	1.1e-05	0.00545946	chr2	40972626	OpenSea				TSS1500	AC007317.1	ENST00000420187.1	AC007317.1	0.000122368
cg15230985	-0.000412193	2.66e-08	1.63e-05	-0.000798179	4.8e-09	2.61e-06	-0.000221839	0.140095	0.700742	chr17	78753887	OpenSea	Body;Body			5'UTR	RPTOR;RPTOR;RPTOR	ENST00000574767.1;ENST00000575542.1;ENST00000577161.1	RPTOR	0.000412193
cg26059555	-9.33e-05	2.66e-08	1.63e-05	-0.000114834	7.72e-09	3.88e-06	-2.09e-05	0.67198	0.964666	chr2	121608142	OpenSea	Body			5'UTR;5'UTR	GLI2;GLI2;GLI2;GLI2	ENST00000482119.1;ENST00000472722.1;ENST00000314490.11;ENST00000435313.2	GLI2	9.33e-05
cg26382412	-0.000554492	2.69e-08	1.64e-05	-0.000767461	1.69e-10	1.5e-07	-0.000116298	0.483865	0.92432	chr7	24803104	OpenSea				5'UTR	DFNA5	ENST00000545231.1	DFNA5	0.000554492
cg19510484	-7.96e-05	2.7e-08	1.64e-05	-7.32e-05	5.31e-06	0.000741141	-9.33e-05	0.00124687	0.0898798	chr12	95868044	S_Shore	1stExon		Promoter_Associated	1stExon;1stExon;1stExon;1stExon;1stExon	METAP2;METAP2;METAP2;METAP2;METAP2;METAP2;METAP2	ENST00000535095.1;ENST00000323666.5;ENST00000546753.1;ENST00000261220.9;ENST00000549502.1;ENST00000550777.1;ENST00000551840.1	METAP2	7.96e-05
cg14231326	-5.46e-05	2.69e-08	1.64e-05	-8.06e-05	1.77e-07	5e-05	-3.89e-05	0.0184659	0.332541	chr9	139079273	OpenSea								5.46e-05
cg23873872	1.64e-05	2.69e-08	1.64e-05	2.38e-05	1.67e-10	1.49e-07	8.86e-07	0.815682	0.984312	chr6	74230008	Island	5'UTR		Promoter_Associated	TSS1500;1stExon;5'UTR;5'UTR;5'UTR;TSS1500;TSS1500	EEF1A1;EEF1A1;EEF1A1;EEF1A1;EEF1A1;EEF1A1;EEF1A1;EEF1A1;EEF1A1	ENST00000491404.1;ENST00000316292.9;ENST00000316292.9;ENST00000309268.6;ENST00000331523.2;ENST00000356303.2;ENST00000455918.1;ENST00000358190.6;ENST00000490569.1	EEF1A1	1.64e-05
cg16396919	-0.00135277	2.71e-08	1.65e-05	-0.00174415	7.39e-10	5.32e-07	-0.000220877	0.476772	0.921783	chr12	54521807	S_Shore	Body			5'UTR	RP11-834C11.4	ENST00000508564.1	RP11-834C11.4	0.00135277
cg22631616	-0.000183675	2.71e-08	1.65e-05	-0.000338489	3.72e-07	9.09e-05	-0.000114547	0.00307569	0.144742	chr4	141575212	OpenSea	Body							0.000183675
cg02024352	0.000114991	2.72e-08	1.65e-05	8.77e-05	0.161044	0.59222	0.000117618	2.15e-08	7.43e-05	chr3	51573586	S_Shore								0.000114991
cg07053668	-8.93e-05	2.75e-08	1.66e-05	-4.25e-05	0.0146777	0.178145	-0.000128633	2.88e-10	3.42e-06	chr16	89962054	OpenSea	Body				TCF25;TCF25;TCF25;TCF25	ENST00000566158.1;ENST00000562184.1;ENST00000563636.1;ENST00000570116.1	TCF25	8.93e-05
cg00235865	5.98e-05	2.74e-08	1.66e-05	0.000118251	5.58e-08	1.96e-05	4.9e-05	0.10159	0.63549	chr2	64069505	S_Shore	5'UTR;Body			5'UTR;1stExon;5'UTR;5'UTR;5'UTR	UGP2;UGP2;UGP2;UGP2;UGP2;UGP2;UGP2;UGP2;UGP2;UGP2;UGP2;UGP2;UGP2;UGP2;UGP2;UGP2;UGP2;UGP2;UGP2;UGP2	ENST00000496334.2;ENST00000467999.2;ENST00000475462.1;ENST00000487042.1;ENST00000445915.2;ENST00000445915.2;ENST00000394417.2;ENST00000466642.1;ENST00000482668.1;ENST00000497510.1;ENST00000480679.1;ENST00000483108.1;ENST00000493222.1;ENST00000467400.1;ENST00000487640.1;ENST00000484056.2;ENST00000488245.2;ENST00000483461.1;ENST00000487469.1;ENST00000475550.1	UGP2	5.98e-05
cg06821582	-0.000397377	2.77e-08	1.68e-05	-0.000431628	2.31e-08	9.51e-06	-0.000174742	0.383287	0.888791	chr3	133115942	OpenSea	3'UTR;3'UTR			3'UTR;3'UTR	TMEM108;TMEM108	ENST00000508711.1;ENST00000321871.6	TMEM108	0.000397377
cg20530723	6.39e-05	2.79e-08	1.68e-05	3.43e-06	0.855272	0.976527	7.68e-05	3.93e-10	4.18e-06	chr3	5229893	Island	1stExon			TSS1500;5'UTR;1stExon;TSS200	AC026202.3;EDEM1;EDEM1;EDEM1;EDEM1;EDEM1;EDEM1;EDEM1;EDEM1;EDEM1	ENST00000439325.1;ENST00000419550.2;ENST00000256497.4;ENST00000465369.1;ENST00000443790.1;ENST00000465187.1;ENST00000465187.1;ENST00000443790.1;ENST00000445686.1;ENST00000465369.1	AC026202.3;EDEM1	6.39e-05
cg08334432	-0.000140874	2.8e-08	1.69e-05	-0.000152648	1.64e-07	4.7e-05	-9.84e-05	0.0640644	0.544194	chr21	47423882	Island	Body			5'UTR	COL6A1;COL6A1	ENST00000498614.1;ENST00000486023.1	COL6A1	0.000140874
cg22842539	-0.000433258	2.83e-08	1.71e-05	-0.000597411	1.7e-12	2.68e-09	-2.32e-05	0.966902	0.997535	chr3	131121232	OpenSea								0.000433258
cg05195889	-0.00015285	2.85e-08	1.72e-05	-8.71e-05	0.0338382	0.282969	-0.000193709	1.85e-08	6.49e-05	chr16	9940607	OpenSea	Body;Body;Body							0.00015285
cg14037037	-2.98e-05	2.85e-08	1.72e-05	-3.11e-05	1.25e-07	3.76e-05	-2.09e-05	0.0844642	0.598941	chr14	69524477	OpenSea	Body;Body;Body		Unclassified_Cell_type_specific	3'UTR	DCAF5	ENST00000553293.1	DCAF5	2.98e-05
cg19904318	0.00103264	2.87e-08	1.73e-05	0.0011785	1.31e-05	0.00148193	0.000894937	0.000402689	0.0485517	chr5	73109359	OpenSea	Body	low-CpG:73144921-73145142		5'UTR;1stExon	RP11-428C6.1;RP11-428C6.1	ENST00000296799.4;ENST00000296799.4	RP11-428C6.1	0.00103264
cg02564302	-0.000174167	2.88e-08	1.73e-05	-0.000206388	1.68e-08	7.36e-06	-9.5e-05	0.139426	0.699572	chr3	98612083	OpenSea	Body			3'UTR	DCBLD2;DCBLD2;DCBLD2	ENST00000449482.1;ENST00000469648.1;ENST00000486004.1	DCBLD2	0.000174167
cg07453773	-0.00016371	2.89e-08	1.73e-05	-0.000233188	2.04e-07	5.58e-05	-0.000124045	0.000664675	0.064114	chr11	8779319	OpenSea	5'UTR;5'UTR;5'UTR			5'UTR;5'UTR;5'UTR;5'UTR;5'UTR	ST5;ST5;ST5;ST5;ST5;ST5;ST5;ST5;ST5;ST5;ST5;ST5;ST5;ST5;ST5;ST5;ST5;ST5;ST5;ST5;ST5;ST5;ST5;ST5;ST5;ST5;ST5;ST5;ST5;ST5;ST5;ST5;ST5	ENST00000533580.1;ENST00000533425.1;ENST00000528527.1;ENST00000526057.1;ENST00000532651.1;ENST00000526221.1;ENST00000529940.1;ENST00000534783.1;ENST00000531093.1;ENST00000528196.1;ENST00000533681.1;ENST00000530580.1;ENST00000527510.1;ENST00000528523.1;ENST00000313726.6;ENST00000530438.1;ENST00000526757.1;ENST00000527473.1;ENST00000526828.1;ENST00000534248.1;ENST00000530959.1;ENST00000533225.1;ENS…	ST5	0.00016371
cg11082811	-2.24e-05	2.88e-08	1.73e-05	-2.95e-05	2.31e-08	9.51e-06	-6.9e-06	0.36994	0.883208	chr14	61979890	OpenSea	Body				PRKCH;PRKCH;PRKCH	ENST00000555233.1;ENST00000536400.1;ENST00000555628.1	PRKCH	2.24e-05
cg27421117	0.000129398	2.9e-08	1.74e-05	0.000228115	0.114375	0.512618	0.000125919	1.03e-07	0.00022503	chr2	74215659	S_Shelf				5'UTR	RP11-711M9.1	ENST00000496886.1	RP11-711M9.1	0.000129398
cg19191299	0.000186138	2.93e-08	1.75e-05	0.000192453	0.0570654	0.369534	0.000185536	1.9e-07	0.000342598	chr13	30679725	OpenSea	Body			3'UTR	LINC00365	ENST00000413591.1	LINC00365	0.000186138
cg01716445	-4.95e-05	2.93e-08	1.75e-05	-0.000117743	4.5e-07	0.000105447	-3.78e-05	0.00231294	0.125725	chr11	119045320	OpenSea	Body;Body			5'UTR	NLRX1;NLRX1;NLRX1	ENST00000524562.1;ENST00000397884.1;ENST00000481860.2	NLRX1	4.95e-05
cg01269702	-0.000532631	2.93e-08	1.76e-05	-0.000962406	0.00877929	0.132624	-0.000518004	8.33e-07	0.000949284	chr2	3105016	OpenSea				3'UTR	AC019118.2	ENST00000457478.1	AC019118.2	0.000532631
cg20721320	-0.000438608	2.94e-08	1.76e-05	-0.000670359	2.82e-12	4.15e-09	-3.32e-06	0.969554	0.997739	chr5	177660036	S_Shore	TSS1500		Promoter_Associated	TSS1500;TSS1500	AGXT2L2;AGXT2L2;AGXT2L2;AGXT2L2;AGXT2L2;AGXT2L2;AGXT2L2;AGXT2L2	ENST00000511716.1;ENST00000476170.2;ENST00000323594.4;ENST00000493197.1;ENST00000494126.2;ENST00000308158.5;ENST00000474052.1;ENST00000489262.1	AGXT2L2	0.000438608
cg25579739	2.49e-05	2.97e-08	1.77e-05	3.2e-05	4.5e-08	1.66e-05	1.24e-05	0.0187153	0.334439	chr2	191878969	Island	5'UTR;5'UTR;1stExon;1stExon	high-CpG:191587105-191587223	Promoter_Associated	5'UTR;TSS1500;1stExon;TSS1500;TSS200;TSS200	STAT1;STAT1;STAT1;STAT1;STAT1;STAT1;STAT1;STAT1;STAT1;STAT1	ENST00000361099.3;ENST00000454414.1;ENST00000432058.1;ENST00000540176.1;ENST00000361099.3;ENST00000409465.1;ENST00000392322.3;ENST00000392323.2;ENST00000424722.1;ENST00000452281.1	STAT1	2.49e-05
cg14118473	-0.000378287	2.98e-08	1.78e-05	-0.000647046	3.34e-09	1.93e-06	-0.000207572	0.0223134	0.360627	chr9	96625960	S_Shelf								0.000378287
cg14834907	-4.39e-05	2.98e-08	1.78e-05	-8.38e-05	6.58e-06	0.00087155	-3.23e-05	0.000317095	0.0425273	chr6	36787712	OpenSea	Body			5'UTR	PI16	ENST00000536757.1	PI16	4.39e-05
cg04607323	-7.56e-05	3.01e-08	1.79e-05	-9.86e-05	2.46e-07	6.51e-05	-4.69e-05	0.0149602	0.303798	chr20	62375208	S_Shore	3'UTR		Gene_Associated	TSS1500;3'UTR	RP4-583P15.10;ZBTB46	ENST00000447343.1;ENST00000245663.3	RP4-583P15.10;ZBTB46	7.56e-05
cg16129975	-0.000326752	3.03e-08	1.8e-05	-0.000463253	0.000741157	0.0273933	-0.000244404	5.47e-06	0.00346277	chr5	121187367	N_Shore	TSS1500			TSS1500	FTMT	ENST00000321339.1	FTMT	0.000326752
cg08057485	-0.00027172	3.02e-08	1.8e-05	-0.000302757	0.120136	0.523927	-0.000268316	1.05e-07	0.000227844	chr20	30445922	N_Shelf								0.00027172
cg08899207	-0.000522873	3.1e-08	1.84e-05	-0.000864878	1.48e-09	9.67e-07	-3.91e-05	0.855244	0.988549	chr21	17065513	OpenSea				TSS200	AL034449.1	ENST00000408570.1	AL034449.1	0.000522873
cg16934894	-0.000499406	3.11e-08	1.84e-05	-0.000582367	1.32e-08	5.96e-06	-0.000226333	0.186907	0.758435	chr21	18985757	S_Shore	TSS1500;TSS1500			TSS1500;TSS1500;TSS1500	BTG3;BTG3;BTG3;BTG3	ENST00000339775.6;ENST00000464058.1;ENST00000457956.1;ENST00000348354.6	BTG3	0.000499406
cg27275193	-3.67e-05	3.1e-08	1.84e-05	-0.000125361	1.05e-08	5e-06	-2.5e-05	0.284023	0.837944	chr10	14862453	OpenSea	Body			3'UTR	CDNF;CDNF;CDNF	ENST00000467405.1;ENST00000378441.2;ENST00000466269.1	CDNF	3.67e-05
cg25589945	-3.24e-05	3.16e-08	1.86e-05	-4e-05	0.53527	0.88637	-3.23e-05	3.51e-08	0.000106929	chr2	46429383	OpenSea								3.24e-05
cg05210380	-0.000190067	3.16e-08	1.87e-05	-7.51e-05	0.381341	0.807789	-0.000203503	5.98e-09	2.79e-05	chr6	34528827	OpenSea			Unclassified_Cell_type_specific					0.000190067
cg10221365	-0.000167387	3.2e-08	1.88e-05	-0.000270243	5.84e-09	3.08e-06	-7.88e-05	0.220618	0.791372	chr16	27214422	N_Shore	TSS1500;TSS1500		Promoter_Associated	TSS1500;TSS1500;TSS1500	JMJD5;JMJD5;JMJD5;JMJD5;JMJD5;JMJD5;JMJD5;JMJD5	ENST00000563881.1;ENST00000380948.2;ENST00000286096.4;ENST00000564961.1;ENST00000562269.1;ENST00000569329.1;ENST00000441782.2;ENST00000562733.1	JMJD5	0.000167387
cg03367136	-0.000155342	3.2e-08	1.88e-05	-0.000193116	2.16e-07	5.84e-05	-9.86e-05	0.0439868	0.473095	chr11	102638470	OpenSea					RP11-725K16.4	ENST00000371455.3	RP11-725K16.4	0.000155342
cg15231624	-0.000224139	3.24e-08	1.9e-05	-0.000352121	1.75e-05	0.00184605	-0.000185386	0.000192748	0.0322574	chr5	175833412	OpenSea	Body;Body;Body			3'UTR	CLTB;CLTB;CLTB	ENST00000509319.1;ENST00000507821.1;ENST00000510734.1	CLTB	0.000224139
cg11209091	0.00014048	3.27e-08	1.92e-05	9.04e-05	0.151373	0.577225	0.000149044	4.22e-08	0.000120567	chr5	41870728	Island	Body;1stExon;5'UTR		Promoter_Associated	5'UTR;TSS200	OXCT1-AS1;OXCT1-AS1;OXCT1	ENST00000508458.1;ENST00000510509.1;ENST00000196371.5	OXCT1-AS1;OXCT1	0.00014048
cg16474722	-0.000425898	3.29e-08	1.93e-05	-0.000587389	8.99e-08	2.9e-05	-0.000237814	0.0449526	0.477011	chr5	1477140	OpenSea	Body							0.000425898
cg07604566	-0.00104718	3.31e-08	1.94e-05	-0.000489008	0.333389	0.774335	-0.00113924	2.54e-08	8.48e-05	chr8	99182667	OpenSea			Unclassified					0.00104718
cg07419711	-0.000277164	3.3e-08	1.94e-05	-0.000211794	0.0828903	0.442772	-0.000283273	1.14e-07	0.000241403	chr8	29686067	OpenSea	TSS200			TSS200;3'UTR	RP11-94H18.1;RP11-94H18.1	ENST00000507496.1;ENST00000517356.1	RP11-94H18.1	0.000277164
cg22720482	-0.000147829	3.31e-08	1.94e-05	-0.000245921	2.47e-11	2.83e-08	-4.62e-05	0.311615	0.853915	chr8	62066624	OpenSea					CLVS1	ENST00000522621.1	CLVS1	0.000147829
cg13882016	-0.00107195	3.35e-08	1.96e-05	-0.00171255	3.1e-10	2.55e-07	-0.000122135	0.688492	0.967298	chr3	111335380	OpenSea	Body;Body		Promoter_Associated_Cell_type_specific					0.00107195
cg27312173	-0.000134114	3.37e-08	1.97e-05	-0.000147806	7.06e-06	0.000921001	-0.000108006	0.00112972	0.0851896	chr8	87670219	OpenSea	Body			TSS200	AC013751.1	ENST00000408210.1	AC013751.1	0.000134114
cg13401608	-6.07e-05	3.4e-08	1.99e-05	-7.78e-05	1.56e-08	6.91e-06	-2.5e-05	0.204878	0.776887	chr6	107223406	OpenSea	TSS1500			3'UTR	RP1-60O19.1;RP1-60O19.1;RP1-60O19.1;RP1-60O19.1;RP1-60O19.1	ENST00000430094.1;ENST00000436659.1;ENST00000428750.1;ENST00000433965.1;ENST00000427903.1	RP1-60O19.1	6.07e-05
cg22141130	0.000120466	3.42e-08	2e-05	0.00013838	1.78e-08	7.7e-06	4.09e-05	0.38973	0.891621	chr19	3066161	OpenSea								0.000120466
cg23212202	-3.89e-05	3.42e-08	2e-05	-0.000102804	1.79e-09	1.15e-06	-1.71e-05	0.201338	0.773476	chr3	30489255	OpenSea								3.89e-05
cg15260850	-0.000146852	3.52e-08	2.05e-05	-0.000102484	0.135007	0.550647	-0.000151137	4.32e-08	0.000122495	chr2	233899331	OpenSea	Body	high-CpG:233607575-233607576						0.000146852
cg01033646	-5.81e-05	3.52e-08	2.05e-05	-7.92e-05	1.5e-08	6.67e-06	-2.78e-05	0.00907599	0.243168	chr12	64798739	Island	5'UTR		Promoter_Associated	5'UTR	XPOT;XPOT	ENST00000332707.5;ENST00000540203.1	XPOT	5.81e-05
cg19535685	-0.000199873	3.54e-08	2.06e-05	-0.000294498	4.05e-08	1.52e-05	-7.65e-05	0.193443	0.764778	chr22	19845442	S_Shelf								0.000199873
cg06632676	-9.49e-05	3.55e-08	2.06e-05	-0.000136682	7.66e-09	3.85e-06	-3.34e-05	0.0571873	0.522578	chr12	1753149	N_Shore	Body;Body			TSS1500	WNT5B	ENST00000545747.1	WNT5B	9.49e-05
cg10047740	8.79e-05	3.55e-08	2.06e-05	7.29e-05	0.0328142	0.278351	9e-05	3.63e-07	0.000542387	chr19	18499098	Island	Body		Unclassified					8.79e-05
cg25224714	-5.08e-05	3.54e-08	2.06e-05	-4.57e-05	0.0300053	0.265115	-5.37e-05	3.66e-07	0.000544973	chr2	233319785	N_Shelf	TSS1500			TSS1500	ALPI;ALPI	ENST00000295463.3;ENST00000457560.1	ALPI	5.08e-05
cg00146837	5e-05	3.56e-08	2.06e-05	4.16e-05	0.011941	0.158363	5.94e-05	8.02e-07	0.000920876	chr17	60142491	Island	Body		Promoter_Associated					5e-05
cg07491809	-4.46e-05	3.55e-08	2.06e-05	-8.69e-05	4.85e-08	1.75e-05	-3.4e-05	0.0158464	0.311173	chr10	2005878	OpenSea								4.46e-05
cg05505746	-8.87e-05	3.6e-08	2.08e-05	-0.000137031	3.78e-08	1.43e-05	-5.11e-05	0.051652	0.502513	chr1	225703217	OpenSea	Body;Body				ENAH	ENST00000358675.2	ENAH	8.87e-05
cg07261230	-8.27e-05	3.6e-08	2.08e-05	-0.000176131	1.87e-09	1.19e-06	-4.2e-05	0.0522886	0.504933	chr11	10466054	OpenSea					AMPD3	ENST00000532250.1	AMPD3	8.27e-05
cg26683198	-0.000587747	3.61e-08	2.09e-05	-0.000487469	0.0254102	0.242612	-0.000621095	4.11e-07	0.000582118	chr1	57039392	OpenSea	Body				PPAP2B	ENST00000461655.1	PPAP2B	0.000587747
cg06984201	-9.1e-05	3.62e-08	2.09e-05	-0.000127419	3.72e-07	9.08e-05	-4.8e-05	0.0149338	0.303619	chr5	1510512	OpenSea	Body				LPCAT1	ENST00000514484.2	LPCAT1	9.1e-05
cg06045463	-0.000408563	3.68e-08	2.12e-05	-5.71e-05	0.803971	0.966109	-0.000428939	1.48e-08	5.5e-05	chr5	73359377	OpenSea								0.000408563
cg11937362	-5.52e-05	3.67e-08	2.12e-05	-7.52e-05	3.12e-09	1.83e-06	-7.01e-06	0.608345	0.953925	chr2	176870733	S_Shelf								5.52e-05
cg01141572	-1.44e-05	3.68e-08	2.12e-05	-1.84e-05	0.00182005	0.0498928	-1.39e-05	5.58e-06	0.0035098	chr4	146682572	Island	3'UTR			3'UTR;3'UTR;3'UTR;3'UTR	ZNF827;ZNF827;ZNF827;ZNF827;ZNF827;C4orf51	ENST00000508784.1;ENST00000513320.1;ENST00000281318.5;ENST00000379448.4;ENST00000511659.1;ENST00000510096.1	ZNF827;C4orf51	1.44e-05
cg09762778	-0.000247519	3.71e-08	2.13e-05	-0.000383048	8.68e-12	1.13e-08	-2.51e-05	0.771682	0.979138	chr17	37783879	Island	Body;TSS1500			TSS1500;5'UTR	PPP1R1B;PPP1R1B	ENST00000394265.1;ENST00000466381.1	PPP1R1B	0.000247519
cg25408015	-6.75e-05	3.7e-08	2.13e-05	-9.27e-05	9.35e-09	4.52e-06	-2.73e-05	0.297772	0.845561	chr3	170888909	OpenSea	Body;Body;Body;Body;Body;Body;Body;Body							6.75e-05
cg20850275	-0.000145641	3.75e-08	2.16e-05	-8.67e-06	0.987786	0.998031	-0.000163849	9.89e-09	4e-05	chr6	32917641	OpenSea	Body			3'UTR	HLA-DMA;HLA-DMA;HLA-DMA;HLA-DMA	ENST00000477541.1;ENST00000480785.1;ENST00000473725.1;ENST00000464392.1	HLA-DMA	0.000145641
cg12589387	0.000308113	3.77e-08	2.17e-05	0.000391807	2.38e-08	9.75e-06	0.000166841	0.124125	0.675612	chr20	61848140	S_Shore	TSS1500			TSS1500;TSS1500	YTHDF1;YTHDF1	ENST00000370334.4;ENST00000370339.3	YTHDF1	0.000308113
cg17660372	-9.3e-05	3.79e-08	2.18e-05	-0.00016284	1.94e-08	8.23e-06	-3.95e-05	0.0657585	0.548854	chr21	27305727	OpenSea	Body;Body;Body;Body;Body;Body;Body;Body;Body;Body			TSS1500	AP001442.2	ENST00000456904.1	AP001442.2	9.3e-05
cg25725949	0.000522597	3.82e-08	2.19e-05	2.82e-05	0.925701	0.989	0.0006762	3.03e-09	1.81e-05	chr6	33783558	OpenSea								0.000522597
cg09931148	-4.21e-05	3.82e-08	2.19e-05	-4.84e-05	1.66e-08	7.27e-06	-7.19e-06	0.695775	0.968358	chr5	90640707	OpenSea								4.21e-05
cg10775350	-0.000528911	3.86e-08	2.21e-05	-0.00108897	5.55e-06	0.000766577	-0.000377981	0.000134679	0.0260617	chr19	6434233	OpenSea	TSS1500			TSS1500	SLC25A41	ENST00000321510.5	SLC25A41	0.000528911
cg26878675	-1.82e-05	3.86e-08	2.21e-05	-2.06e-05	3.63e-08	1.38e-05	-7.69e-06	0.309329	0.852615	chr16	88783039	S_Shore	Body				PIEZO1;PIEZO1;PIEZO1;PIEZO1;PIEZO1;PIEZO1	ENST00000419505.1;ENST00000484567.1;ENST00000472168.1;ENST00000521877.1;ENST00000518793.1;ENST00000472168.1	PIEZO1	1.82e-05
cg09208711	-0.000106834	3.9e-08	2.23e-05	-0.000127606	1.89e-09	1.2e-06	-1.22e-05	0.681118	0.966142	chr14	68182364	OpenSea	5'UTR			5'UTR	RDH12	ENST00000551171.1	RDH12	0.000106834
cg00521239	0.000820115	3.93e-08	2.24e-05	0.000900641	1.1e-08	5.16e-06	2.71e-05	0.977955	0.998306	chr8	145015964	N_Shore	Body;Body;Body;Body;Body;Body;Body				PLEC;PLEC	ENST00000527816.1;ENST00000532346.1	PLEC	0.000820115
cg11538998	-8.25e-05	3.94e-08	2.24e-05	-0.000203128	1.06e-09	7.31e-07	-1.73e-06	0.949746	0.996273	chr17	21371533	S_Shelf								8.25e-05
cg13437361	3.92e-05	3.93e-08	2.24e-05	4.36e-05	2.57e-08	1.04e-05	2.16e-05	0.28707	0.839608	chr13	30002657	OpenSea	Body;TSS200			TSS200;TSS200	MTUS2;MTUS2	ENST00000380808.2;ENST00000542829.1	MTUS2	3.92e-05
cg12773394	-0.000299142	3.94e-08	2.25e-05	-0.000286171	0.000286343	0.0141611	-0.000311718	2.95e-05	0.0103305	chr4	5892965	N_Shore	Body			TSS1500	CRMP1	ENST00000512574.1	CRMP1	0.000299142
cg12604842	-0.00138756	3.99e-08	2.27e-05	-0.00199147	4.42e-10	3.45e-07	-0.000448591	0.325312	0.861298	chr20	45683908	OpenSea	Body;Body							0.00138756
cg27353640	-0.000459699	4.03e-08	2.29e-05	-0.000338977	0.216885	0.6662	-0.000469594	5.02e-08	0.000136482	chr16	63762882	OpenSea				TSS1500	RP11-370P15.2	ENST00000563061.1	RP11-370P15.2	0.000459699
cg08398932	-0.000149642	4.03e-08	2.29e-05	-0.000202166	0.392946	0.814871	-0.000147472	5.85e-08	0.000152219	chr17	17607684	S_Shelf	5'UTR			5'UTR	RAI1	ENST00000353383.1	RAI1	0.000149642
cg17293337	-0.00078173	4.08e-08	2.31e-05	-0.00092643	3.11e-09	1.82e-06	-2.58e-05	0.914618	0.993637	chr4	8003816	OpenSea	Body;Body;Body;Body;Body;Body;Body				ABLIM2	ENST00000512594.1	ABLIM2	0.00078173
cg06393874	-0.000145344	4.07e-08	2.31e-05	-0.000123488	0.553521	0.893367	-0.000145657	3.79e-08	0.000112682	chr7	104939240	N_Shelf	TSS200;Body			TSS200	SRPK2;SRPK2;SRPK2;SRPK2;SRPK2	ENST00000489828.1;ENST00000460391.1;ENST00000462282.1;ENST00000465112.1;ENST00000482862.1	SRPK2	0.000145344
cg08608523	-0.000463102	4.09e-08	2.32e-05	-4.09e-05	0.899641	0.984799	-0.000500307	2.79e-08	9.11e-05	chr8	128866525	OpenSea	Body				PVT1;PVT1;PVT1;PVT1;PVT1;PVT1;PVT1;PVT1;PVT1;PVT1	ENST00000521122.1;ENST00000504719.2;ENST00000524165.1;ENST00000521951.1;ENST00000517525.1;ENST00000523427.1;ENST00000517790.1;ENST00000522963.1;ENST00000518528.1;ENST00000523068.1	PVT1	0.000463102
cg16595745	-4.99e-05	4.14e-08	2.34e-05	-0.000131229	1.23e-09	8.32e-07	-1.36e-05	0.289855	0.841416	chr2	206865141	OpenSea	3'UTR			5'UTR;3'UTR	AC007679.3;INO80D	ENST00000422116.1;ENST00000403263.1	AC007679.3;INO80D	4.99e-05
cg06087090	-0.000378843	4.18e-08	2.36e-05	-0.000135892	0.601212	0.911012	-0.000392988	4.62e-08	0.000129195	chr2	3106590	OpenSea	Body			3'UTR	AC019118.2	ENST00000457478.1	AC019118.2	0.000378843
cg06398397	0.00131677	4.21e-08	2.37e-05	0.00158853	8.03e-09	4.01e-06	0.000377921	0.617857	0.955582	chr5	180549128	OpenSea			Unclassified_Cell_type_specific					0.00131677
cg21512324	-0.000277596	4.21e-08	2.37e-05	-0.000465692	0.114229	0.51229	-0.000271707	1.5e-07	0.000292019	chr8	89718417	OpenSea				5'UTR	RP11-586K2.1;RP11-586K2.1;RP11-586K2.1;RP11-586K2.1	ENST00000521936.1;ENST00000521433.1;ENST00000520312.1;ENST00000518631.1	RP11-586K2.1	0.000277596
cg05409495	-8.94e-05	4.21e-08	2.37e-05	-5.04e-05	0.102871	0.489369	-0.000106085	5.44e-08	0.000144412	chr9	139837120	Island	Body			3'UTR	FBXW5;FBXW5;FBXW5;FBXW5;FBXW5;FBXW5	ENST00000433269.1;ENST00000487794.1;ENST00000483559.1;ENST00000459905.1;ENST00000480818.1;ENST00000491246.1	FBXW5	8.94e-05
cg26990633	-0.000625079	4.24e-08	2.38e-05	-0.000803854	2.76e-07	7.15e-05	-0.000415063	0.0155025	0.308361	chr3	44665441	N_Shore	TSS1500;TSS1500;Body			TSS1500;TSS1500;TSS1500;3'UTR;3'UTR	ZNF197;ZNF197;ZNF197;ZNF197;ZNF197;ZNF197-AS1;RP11-944L7.4	ENST00000536299.1;ENST00000344387.4;ENST00000383745.2;ENST00000334075.6;ENST00000412641.1;ENST00000447691.2;ENST00000457331.1	ZNF197;ZNF197-AS1;RP11-944L7.4	0.000625079
cg03867251	-0.000197782	4.22e-08	2.38e-05	-0.000200289	0.0315136	0.272359	-0.000197285	4.12e-07	0.000582118	chr7	30783013	OpenSea				5'UTR	INMT	ENST00000484180.1	INMT	0.000197782
cg00533230	-7.93e-05	4.24e-08	2.38e-05	-0.000110901	2.07e-09	1.3e-06	-2.53e-05	0.349864	0.874039	chr5	31769301	OpenSea				5'UTR	PDZD2;PDZD2;PDZD2	ENST00000382161.3;ENST00000502824.1;ENST00000513910.1	PDZD2	7.93e-05
cg11652085	-0.000354552	4.29e-08	2.4e-05	-0.000297621	0.000901031	0.0313	-0.000388077	9.99e-06	0.00515706	chr3	35720302	OpenSea	TSS1500;TSS1500;TSS1500;TSS1500;5'UTR;5'UTR;5'UTR			TSS1500;TSS1500;TSS1500;TSS1500;TSS1500;TSS200;5'UTR;5'UTR;5'UTR;5'UTR	ARPP21;ARPP21;ARPP21;ARPP21;ARPP21;ARPP21;ARPP21;ARPP21;ARPP21;ARPP21;ARPP21;ARPP21;ARPP21;ARPP21;ARPP21;ARPP21;ARPP21;ARPP21;ARPP21	ENST00000474696.1;ENST00000412048.1;ENST00000396482.2;ENST00000432682.1;ENST00000432450.1;ENST00000413378.1;ENST00000417925.1;ENST00000427542.1;ENST00000450234.1;ENST00000428373.1;ENST00000421492.1;ENST00000337271.5;ENST00000444190.1;ENST00000449196.1;ENST00000187397.4;ENST00000452563.1;ENST00000438577.1;ENST00000414496.1;ENST00000419330.1	ARPP21	0.000354552
cg10704629	-0.000323412	4.28e-08	2.4e-05	-0.000558309	7.99e-08	2.63e-05	-0.000271844	0.010476	0.259587	chr2	157909201	OpenSea								0.000323412
cg15795186	-0.000183992	4.29e-08	2.4e-05	-0.000140948	0.0466056	0.334009	-0.000194016	2.51e-07	0.000417501	chr4	58291839	OpenSea				TSS200	RP11-319E12.1	ENST00000510956.1	RP11-319E12.1	0.000183992
cg14145128	0.000154758	4.28e-08	2.4e-05	0.000106647	0.303627	0.750795	0.000164834	2.9e-08	9.35e-05	chr7	5468734	Island				TSS200	AC092171.1	ENST00000382426.3	AC092171.1	0.000154758
cg16013247	-0.000916408	4.31e-08	2.41e-05	-0.00126078	2.6e-08	1.05e-05	-0.000415353	0.202065	0.774197	chr19	57630202	N_Shore	TSS1500			TSS1500	USP29	ENST00000254181.3	USP29	0.000916408
cg03781352	-4.48e-05	4.32e-08	2.41e-05	-7.47e-05	1.68e-07	4.8e-05	-3.29e-05	0.0690769	0.558541	chr8	117004625	OpenSea	Body			3'UTR	LINC00536	ENST00000505156.2	LINC00536	4.48e-05
cg00119364	-0.000123633	4.33e-08	2.42e-05	-0.000193108	1.11e-07	3.43e-05	-5.91e-05	0.0623912	0.539181	chr3	138136952	OpenSea			Unclassified					0.000123633
cg03379271	-0.000285509	4.37e-08	2.43e-05	-0.000378343	2.42e-05	0.00235797	-0.000240775	0.000217072	0.0346132	chr16	89133181	OpenSea								0.000285509
cg13277159	2.8e-05	4.36e-08	2.43e-05	2.56e-05	0.0511369	0.349996	2.85e-05	2.07e-07	0.000365076	chr3	142442730	Island	TSS1500;TSS1500		Promoter_Associated	TSS200;TSS1500;TSS1500	TRPC1;TRPC1;TRPC1;TRPC1	ENST00000476941.1;ENST00000273482.6;ENST00000416210.2;ENST00000460401.1	TRPC1	2.8e-05
cg14975881	-0.000668649	4.47e-08	2.49e-05	-0.00132702	2.12e-05	0.00213739	-0.000536543	0.000107863	0.0227478	chr19	54389945	N_Shelf	Body			5'UTR	PRKCG;PRKCG	ENST00000479081.1;ENST00000474397.1	PRKCG	0.000668649
cg07259219	0.00090879	4.52e-08	2.51e-05	0.00138109	9.06e-06	0.00111364	0.000833237	0.000397409	0.0482016	chr5	162835416	OpenSea			Unclassified	3'UTR;3'UTR	RP11-541P9.3;RP11-541P9.3	ENST00000503504.1;ENST00000458002.2	RP11-541P9.3	0.00090879
cg16697896	-2.63e-05	4.51e-08	2.51e-05	-3.38e-05	3.46e-08	1.33e-05	-3.92e-06	0.762803	0.978058	chr3	71050832	OpenSea	Body							2.63e-05
cg25128194	6.98e-05	4.57e-08	2.54e-05	4.14e-05	0.224621	0.674842	7.5e-05	3.93e-08	0.000114853	chr7	5230458	S_Shore	Body;Body;Body;Body		Promoter_Associated	5'UTR	WIPI2;WIPI2;WIPI2;WIPI2	ENST00000496867.1;ENST00000466014.1;ENST00000485854.1;ENST00000496867.1	WIPI2	6.98e-05
cg25764137	-3.71e-05	4.59e-08	2.55e-05	-7.8e-05	2.48e-05	0.00240289	-2.77e-05	0.000201423	0.0330493	chr1	232650208	OpenSea	1stExon			1stExon	SIPA1L2	ENST00000262861.4	SIPA1L2	3.71e-05
cg03208016	2.48e-05	4.6e-08	2.55e-05	4.53e-05	0.00251542	0.0614786	2.28e-05	2.65e-06	0.00213675	chr1	180124071	Island	1stExon;1stExon	high-CpG:178390529-178390697	Promoter_Associated	1stExon;1stExon	QSOX1;QSOX1;QSOX1	ENST00000367602.3;ENST00000392029.2;ENST00000367600.5	QSOX1	2.48e-05
cg03736954	-0.000190194	4.61e-08	2.56e-05	-0.000393422	8.37e-09	4.15e-06	-0.000107327	0.0412953	0.4617	chr12	6189353	OpenSea	Body				VWF	ENST00000538635.1	VWF	0.000190194
cg12525187	-0.000121272	4.67e-08	2.58e-05	-0.000134132	0.000370139	0.0169471	-0.000115428	3.24e-05	0.0109157	chr10	68940838	OpenSea	Body;Body;Body			TSS1500	CTNNA3	ENST00000494580.1	CTNNA3	0.000121272
cg02191460	-0.000380046	4.7e-08	2.59e-05	-0.00023752	0.103662	0.490972	-0.000389897	1.05e-07	0.000227992	chr6	41088332	OpenSea	Body			5'UTR	RP1-34B21.6	ENST00000567255.1	RP1-34B21.6	0.000380046
cg18388671	-0.000197229	4.69e-08	2.59e-05	-0.000303235	5.88e-09	3.09e-06	-7.97e-05	0.431264	0.907126	chr5	145755702	N_Shelf				3'UTR;TSS1500;1stExon;3'UTR	CTC-359M8.1;CTC-359M8.1;CTC-359M8.1;CTC-359M8.1	ENST00000508845.1;ENST00000511390.1;ENST00000508845.1;ENST00000515598.1	CTC-359M8.1	0.000197229
cg12735820	4.21e-05	4.68e-08	2.59e-05	5.79e-05	3.76e-06	0.000564335	3.16e-05	0.00165883	0.105815	chr3	127316985	Island	TSS1500		Promoter_Associated	TSS1500;TSS1500;TSS200	MCM2;MCM2;MCM2;MCM2;MCM2;TPRA1;MCM2;TPRA1;TPRA1	ENST00000474964.1;ENST00000543142.1;ENST00000480910.1;ENST00000472731.1;ENST00000477668.1;ENST00000462228.1;ENST00000265056.7;ENST00000462228.1;ENST00000490643.1	MCM2;TPRA1	4.21e-05
cg07756477	-0.000230602	4.73e-08	2.6e-05	-0.000344706	9.64e-08	3.06e-05	-0.000111703	0.0301877	0.408063	chr15	75105012	OpenSea	TSS200			TSS200;TSS200	LMAN1L;LMAN1L;LMAN1L;LMAN1L;LMAN1L;LMAN1L	ENST00000470711.2;ENST00000570147.1;ENST00000568467.1;ENST00000562810.1;ENST00000456603.2;ENST00000379709.3	LMAN1L	0.000230602
cg05551906	-8.24e-05	4.72e-08	2.6e-05	-0.000120615	6.36e-09	3.31e-06	-1.78e-05	0.491935	0.926487	chr3	47916542	OpenSea	Body;Body			3'UTR;5'UTR	MAP4;MAP4	ENST00000462206.1;ENST00000441748.2	MAP4	8.24e-05
cg03740148	-5.59e-05	4.73e-08	2.6e-05	-0.000104085	3.13e-09	1.83e-06	-1.9e-05	0.180216	0.751111	chr1	48473343	OpenSea								5.59e-05
cg03891588	-4.25e-05	4.72e-08	2.6e-05	-0.000119995	2.2e-10	1.89e-07	-6.55e-06	0.634449	0.958745	chr19	10420902	S_Shore	TSS1500;3'UTR			TSS1500;3'UTR;TSS1500;3'UTR;3'UTR	ZGLP1;FDX1L;ZGLP1;FDX1L;FDX1L;FDX1L	ENST00000403352.1;ENST00000393708.3;ENST00000403903.3;ENST00000492239.1;ENST00000541276.1;ENST00000493771.1	ZGLP1;FDX1L	4.25e-05
cg01274824	0.000602881	4.75e-08	2.61e-05	0.00136303	1.23e-09	8.28e-07	0.000287157	0.0130913	0.286722	chr17	40264370	OpenSea	5'UTR		Promoter_Associated	5'UTR;TSS200	DHX58;DHX58;DHX58;DHX58;DHX58	ENST00000430773.1;ENST00000251642.3;ENST00000413196.1;ENST00000423748.2;ENST00000430773.1	DHX58	0.000602881
cg14822210	-7.35e-05	4.75e-08	2.61e-05	-0.000209266	5.74e-09	3.04e-06	-3.48e-05	0.110673	0.653392	chr11	82862984	OpenSea								7.35e-05
cg16854097	-0.000336297	4.77e-08	2.62e-05	-0.000392778	8.16e-08	2.68e-05	-0.000171232	0.137116	0.696044	chr16	81643846	OpenSea	TSS1500;Body;Body			TSS200	CMIP	ENST00000565029.1	CMIP	0.000336297
cg09966167	-0.000223028	4.77e-08	2.62e-05	-0.000292227	2.74e-08	1.09e-05	-9.75e-05	0.190943	0.762502	chr7	91274250	OpenSea				TSS1500	CTB-111F10.1	ENST00000415249.1	CTB-111F10.1	0.000223028
cg07819011	-0.000414292	4.83e-08	2.64e-05	-0.000457794	4.33e-08	1.61e-05	-0.000221109	0.290393	0.841844	chr17	72358722	S_Shelf	TSS1500			TSS1500	BTBD17	ENST00000375366.2	BTBD17	0.000414292
cg12668907	-0.000615573	4.84e-08	2.65e-05	-0.000458639	0.00815213	0.126927	-0.000679115	1.31e-06	0.00130074	chr3	61280656	OpenSea								0.000615573
cg24775474	-5.55e-05	4.85e-08	2.65e-05	-7.37e-05	5.59e-09	2.97e-06	-1.21e-05	0.430074	0.906865	chr3	53081493	S_Shore	TSS1500			TSS1500;TSS1500	SFMBT1;SFMBT1;SFMBT1;SFMBT1;SFMBT1;SFMBT1;SFMBT1	ENST00000482396.1;ENST00000358080.2;ENST00000485494.1;ENST00000394752.2;ENST00000497586.1;ENST00000483069.1;ENST00000474837.1	SFMBT1	5.55e-05
cg13284026	-5.54e-05	4.84e-08	2.65e-05	-8.69e-05	5.49e-06	0.000760817	-4.17e-05	0.00106619	0.0826735	chr13	109792450	N_Shore	Body							5.54e-05
cg23485716	-0.000131585	4.88e-08	2.66e-05	-0.000268457	3.93e-10	3.12e-07	-3.86e-05	0.208421	0.780258	chr10	390268	N_Shore	Body			5'UTR	DIP2C	ENST00000381503.2	DIP2C	0.000131585
cg25343399	-8.77e-05	4.88e-08	2.66e-05	-0.000223442	6.32e-07	0.000138215	-6.5e-05	0.00262815	0.134144	chr10	72974694	S_Shore	Body;Body			TSS1500	AL359832.1	ENST00000401185.1	AL359832.1	8.77e-05
cg10429592	-5.75e-05	4.87e-08	2.66e-05	-7.38e-05	0.208398	0.655917	-5.69e-05	1.08e-07	0.000232562	chr20	7235107	OpenSea	TSS1500			TSS1500	RP4-764O22.2	ENST00000449581.1	RP4-764O22.2	5.75e-05
cg10124189	-0.000105156	4.92e-08	2.68e-05	-0.000105225	6.03e-08	2.08e-05	-0.000103506	0.429069	0.90657	chr8	28566720	OpenSea	5'UTR;Body;Body			5'UTR;5'UTR;5'UTR	EXTL3;EXTL3;EXTL3;EXTL3;EXTL3;EXTL3;EXTL3;EXTL3;EXTL3	ENST00000220562.4;ENST00000518223.1;ENST00000521532.1;ENST00000522725.1;ENST00000523149.1;ENST00000519288.1;ENST00000520940.1;ENST00000454906.2;ENST00000519886.1	EXTL3	0.000105156
cg23812424	-9.48e-05	4.91e-08	2.68e-05	-0.000231318	1.67e-10	1.49e-07	-1.71e-05	0.604686	0.953299	chr17	80677089	S_Shore	Body;Body			5'UTR	FN3KRP;FN3KRP;FN3KRP	ENST00000574832.1;ENST00000571482.1;ENST00000573158.1	FN3KRP	9.48e-05
cg09582200	-0.00116456	4.96e-08	2.7e-05	-0.00133985	4.81e-09	2.62e-06	-7.29e-05	0.89502	0.99188	chr11	117748236	S_Shore	TSS1500;TSS1500;TSS1500;TSS1500;TSS200			TSS1500;TSS1500;TSS1500;TSS1500;TSS1500;TSS200	FXYD6;FXYD6;RP11-728F11.6;FXYD6;FXYD6;FXYD6;FXYD6;FXYD6;FXYD6	ENST00000527429.1;ENST00000529335.1;ENST00000532984.1;ENST00000530956.1;ENST00000260282.4;ENST00000539526.1;ENST00000526014.1;ENST00000524841.1;ENST00000527717.1	FXYD6;RP11-728F11.6	0.00116456
cg18090202	-0.000249863	4.98e-08	2.7e-05	-0.000293953	1.78e-07	5.02e-05	-0.000164904	0.113463	0.658958	chr11	1300759	S_Shore	Body				TOLLIP	ENST00000530506.1	TOLLIP	0.000249863
cg16213217	-0.000493276	4.99e-08	2.71e-05	-0.000377369	0.0403103	0.310059	-0.000514778	3.76e-07	0.000554133	chr13	50074189	S_Shelf	Body;5'UTR		Unclassified_Cell_type_specific	5'UTR;5'UTR	PHF11;PHF11;PHF11;PHF11;PHF11;PHF11;PHF11;PHF11;PHF11	ENST00000357596.3;ENST00000485919.1;ENST00000442195.1;ENST00000488958.1;ENST00000482487.1;ENST00000481509.1;ENST00000496623.1;ENST00000467763.1;ENST00000487433.1	PHF11	0.000493276
cg26918675	-5.57e-05	4.99e-08	2.71e-05	-0.000122634	1.86e-09	1.18e-06	-1.38e-05	0.583749	0.949338	chr7	130774813	OpenSea	Body;Body			3'UTR;3'UTR;3'UTR;3'UTR;3'UTR	AC058791.2;AC058791.2;AC058791.2;AC058791.2;AC058791.2	ENST00000429901.1;ENST00000423414.1;ENST00000433079.1;ENST00000451786.1;ENST00000431189.1	AC058791.2	5.57e-05
cg21582116	6.75e-05	5.06e-08	2.74e-05	0.000104204	6.94e-06	0.000908618	5.09e-05	0.000802588	0.0710322	chr18	74432834	OpenSea								6.75e-05
cg21449640	-0.000240551	5.07e-08	2.75e-05	-0.000251739	1.01e-06	0.000201713	-0.000180603	0.0159481	0.311836	chr7	157533836	OpenSea	Body;Body;Body;Body;Body			TSS1500	AC006003.3	ENST00000448541.1	AC006003.3	0.000240551
cg01233722	0.000265413	5.13e-08	2.77e-05	0.000383568	7.15e-10	5.18e-07	7.29e-05	0.376491	0.886026	chr14	24838126	Island	Body;Body		Unclassified	5'UTR;TSS1500;TSS1500;TSS200	NFATC4;NFATC4;NFATC4;NFATC4;NFATC4;NFATC4;NFATC4;NFATC4;NFATC4	ENST00000440487.2;ENST00000556957.1;ENST00000554344.1;ENST00000555453.1;ENST00000556302.1;ENST00000554655.1;ENST00000557028.1;ENST00000557674.1;ENST00000553879.1	NFATC4	0.000265413
cg14104356	-0.000146928	5.13e-08	2.77e-05	-0.000320869	1.04e-08	4.93e-06	-9.27e-05	0.326553	0.861946	chr6	15715552	OpenSea								0.000146928
cg07892051	-0.000125414	5.12e-08	2.77e-05	-5.76e-05	0.230627	0.681496	-0.000135739	9.54e-08	0.000214689	chr12	4755073	N_Shelf	5'UTR;5'UTR			TSS1500;5'UTR;5'UTR;3'UTR	AKAP3;AKAP3;AKAP3;RP11-500M8.4;NDUFA9;AKAP3;AKAP3;AKAP3	ENST00000536414.1;ENST00000228850.1;ENST00000540967.1;ENST00000544380.1;ENST00000536588.1;ENST00000545990.1;ENST00000541484.1;ENST00000544636.1	AKAP3;RP11-500M8.4;NDUFA9	0.000125414
cg03828833	-0.000404847	5.16e-08	2.79e-05	-0.000499121	0.0694556	0.407264	-0.000397424	2.83e-07	0.000454098	chr8	37436124	OpenSea								0.000404847
cg00621029	9.68e-05	5.16e-08	2.79e-05	0.000106297	0.00448547	0.0882761	9.52e-05	3.36e-06	0.0024844	chr21	35747559	Island	TSS200		Promoter_Associated	3'UTR;TSS1500;TSS1500;TSS1500;1stExon	AP000320.6;FAM165B;FAM165B;FAM165B;FAM165B;FAM165B;FAM165B;AP000320.6	ENST00000440403.1;ENST00000481710.1;ENST00000399292.3;ENST00000489469.1;ENST00000495363.1;ENST00000474455.1;ENST00000399295.2;ENST00000440403.1	AP000320.6;FAM165B	9.68e-05
cg18732651	-8.49e-05	5.21e-08	2.81e-05	-0.00011673	4.44e-08	1.64e-05	-3.49e-05	0.624156	0.9567	chr11	41557290	OpenSea				3'UTR	RP11-124G5.3	ENST00000526978.1	RP11-124G5.3	8.49e-05
cg08172212	-7.51e-05	5.23e-08	2.82e-05	-0.000174263	1.51e-07	4.39e-05	-5.43e-05	0.022952	0.364846	chr2	228970046	OpenSea	Body;Body							7.51e-05
cg12331401	-0.000144452	5.27e-08	2.84e-05	-0.000182763	6.41e-08	2.19e-05	-6.75e-05	0.105427	0.643101	chr11	68910539	OpenSea								0.000144452
cg02150615	1.63e-05	5.27e-08	2.84e-05	2.43e-05	0.00292798	0.0677389	1.52e-05	3.15e-06	0.00239838	chr11	107879937	Island	5'UTR;1stExon	high-CpG:107384819-107385272	Promoter_Associated	5'UTR;1stExon	CUL5;CUL5;CUL5;CUL5;CUL5;CUL5;CUL5	ENST00000393094.2;ENST00000393094.2;ENST00000532064.1;ENST00000532064.1;ENST00000526303.1;ENST00000531427.1;ENST00000526303.1	CUL5	1.63e-05
cg22862961	-0.000233866	5.33e-08	2.86e-05	-0.000118239	0.452605	0.848339	-0.000243571	3.74e-08	0.000111837	chr10	99343450	OpenSea	Body;Body;TSS1500;TSS1500			TSS1500;TSS1500	HOGA1;HOGA1;PI4K2A	ENST00000465608.1;ENST00000370647.4;ENST00000555577.1	HOGA1;PI4K2A	0.000233866
cg13147877	-0.000119754	5.32e-08	2.86e-05	-4.24e-06	0.9364	0.990672	-0.000129407	5.46e-09	2.7e-05	chr2	202268992	OpenSea	Body							0.000119754
cg25353652	8.88e-05	5.32e-08	2.86e-05	9.37e-05	3.23e-08	1.25e-05	9.4e-06	0.923768	0.994397	chr19	1479569	Island	TSS1500	high-CpG:1430176-1430590	Promoter_Associated	TSS1500;TSS1500;TSS1500	C19orf25;C19orf25;C19orf25	ENST00000335104.5;ENST00000427685.2;ENST00000436106.1	C19orf25	8.88e-05
cg21605061	-4.17e-05	5.32e-08	2.86e-05	-0.000160281	2.05e-06	0.000350436	-3.23e-05	0.000790998	0.0704669	chr4	148709144	OpenSea	Body				ARHGAP10	ENST00000510379.1	ARHGAP10	4.17e-05
cg21553389	2.88e-05	5.33e-08	2.86e-05	3.34e-05	6.75e-08	2.29e-05	1.9e-05	0.147673	0.711609	chr6	33385399	N_Shore	Body;Body;Body;1stExon;Body		Promoter_Associated	1stExon	CUTA;CUTA;CUTA;CUTA;CUTA;CUTA;CUTA;CUTA;CUTA	ENST00000462802.1;ENST00000482684.1;ENST00000465956.1;ENST00000487637.1;ENST00000465956.1;ENST00000462802.1;ENST00000487637.1;ENST00000440279.2;ENST00000479249.1	CUTA	2.88e-05
cg13535612	-7.74e-05	5.36e-08	2.87e-05	-0.00012518	1.38e-06	0.000257307	-5.65e-05	0.005067	0.185369	chr3	44438200	OpenSea	Body;Body;Body;Body				C3orf23;C3orf23;C3orf23;C3orf23	ENST00000469246.1;ENST00000417768.1;ENST00000431657.1;ENST00000412611.2	C3orf23	7.74e-05
cg10695278	-0.000534372	5.4e-08	2.9e-05	-0.00062391	2.06e-08	8.64e-06	-0.000217338	0.299653	0.846723	chr14	73699899	OpenSea								0.000534372
cg17448661	-0.000419266	5.41e-08	2.9e-05	-0.000456502	2.57e-10	2.15e-07	-0.000135107	0.17606	0.746923	chr3	192431079	OpenSea	Body			3'UTR	FGF12;FGF12	ENST00000448795.1;ENST00000466144.1	FGF12	0.000419266
cg09709060	6.46e-05	5.42e-08	2.9e-05	6.05e-05	0.0328951	0.278694	6.48e-05	5.08e-07	0.0006864	chr11	95522957	Island	TSS1500;TSS200	high-CpG:95162296-95162636	Unclassified	TSS1500;TSS1500;TSS1500;TSS1500;TSS1500;TSS200;TSS200	FAM76B;FAM76B;CEP57;CEP57;CEP57;CEP57;CEP57;CEP57;CEP57;CEP57;CEP57;FAM76B;FAM76B;FAM76B;FAM76B;CEP57;FAM76B;FAM76B;FAM76B;FAM76B	ENST00000542135.1;ENST00000540054.1;ENST00000325542.5;ENST00000325486.5;ENST00000538095.1;ENST00000544522.1;ENST00000539855.1;ENST00000541365.1;ENST00000535497.1;ENST00000540830.1;ENST00000538658.1;ENST00000538047.1;ENST00000398187.2;ENST00000542135.1;ENST00000536839.1;ENST00000537677.1;ENST00000538316.1;ENST00000545654.1;ENST00000543641.1;ENST00000358780.5	FAM76B;CEP57	6.46e-05
cg25875702	-0.000230133	5.43e-08	2.91e-05	-0.000358952	0.0315967	0.272706	-0.000216026	4.6e-07	0.000634926	chr17	76501582	S_Shelf	Body							0.000230133
cg24232803	-0.000209214	5.45e-08	2.91e-05	-0.000257437	1.35e-06	0.000253834	-0.000152168	0.00852343	0.236206	chr11	22291807	OpenSea	Body;Body			TSS200	ANO5	ENST00000532043.1	ANO5	0.000209214
cg14898243	-0.000517722	5.5e-08	2.93e-05	-0.0003919	0.00249327	0.0611649	-0.000523086	2.09e-06	0.00182266	chr10	70863693	OpenSea	Body	low-CpG:70533679-70533889		5'UTR	SRGN	ENST00000462445.1	SRGN	0.000517722
cg22351850	0.000194011	5.49e-08	2.93e-05	0.000265049	1.28e-07	3.86e-05	0.000117132	0.0489479	0.492571	chr2	135676437	Island	TSS1500;1stExon;1stExon;Body		Unclassified	TSS200;TSS200;TSS200;TSS1500;1stExon;1stExon;5'UTR	AC016725.4;AC016725.4;AC016725.4;AC016725.4;CCNT2;CCNT2;CCNT2;CCNT2;CCNT2;CCNT2;CCNT2;CCNT2;CCNT2;CCNT2	ENST00000392929.2;ENST00000413962.1;ENST00000428857.1;ENST00000537615.1;ENST00000452839.1;ENST00000295238.6;ENST00000475094.1;ENST00000464932.1;ENST00000464932.1;ENST00000417175.1;ENST00000419781.1;ENST00000446247.1;ENST00000537343.1;ENST00000475094.1	AC016725.4;CCNT2	0.000194011
cg21071540	-0.000197433	5.52e-08	2.94e-05	-0.000266772	0.000621582	0.0242847	-0.000190315	1.95e-05	0.00798545	chr14	101521694	OpenSea	TSS200;TSS1500			TSS1500;TSS200	MIR323B;MIR485	ENST00000385269.1;ENST00000385292.1	MIR323B;MIR485	0.000197433
cg02578584	-0.000859989	5.53e-08	2.95e-05	-0.00113946	1.02e-08	4.84e-06	-0.000356305	0.319511	0.858268	chr8	8325700	OpenSea								0.000859989
cg01588493	0.000371428	5.54e-08	2.95e-05	0.000284013	0.538012	0.887495	0.000375436	6.46e-08	0.000163826	chr7	50477852	OpenSea			Unclassified					0.000371428
cg27072201	-8.52e-05	5.55e-08	2.95e-05	-0.000109614	0.0568895	0.369011	-8.38e-05	3.15e-07	0.000491619	chr9	114930459	OpenSea	Body;Body;Body;Body			TSS1500	Y_RNA	ENST00000363391.1	Y_RNA	8.52e-05
cg13488220	-4.21e-05	5.62e-08	2.99e-05	-6.63e-05	1.12e-07	3.45e-05	-2.45e-05	0.0495852	0.495059	chr9	128309365	OpenSea	Body;Body;Body;Body;Body;Body			3'UTR	MAPKAP1;MAPKAP1	ENST00000373505.3;ENST00000473837.1	MAPKAP1	4.21e-05
cg04782241	-8.42e-05	5.66e-08	3e-05	-0.000174853	1.78e-10	1.57e-07	-2.25e-05	0.430275	0.906968	chr2	71803272	OpenSea	Body;Body;Body;Body;Body;Body;Body;Body;Body;Body;Body;Body;Body;Body			TSS200	DYSF;DYSF	ENST00000475076.1;ENST00000479049.1	DYSF	8.42e-05
cg24517400	-4.96e-05	5.65e-08	3e-05	-6.65e-06	0.838186	0.973031	-5.59e-05	4.8e-09	2.49e-05	chr14	67826954	Island	TSS200;TSS1500		Promoter_Associated	1stExon;5'UTR;TSS1500;1stExon;TSS1500;TSS200;5'UTR	EIF2S1;ATP6V1D;ATP6V1D;ATP6V1D;ATP6V1D;ATP6V1D;ATP6V1D;ATP6V1D;EIF2S1;ATP6V1D;ATP6V1D;ATP6V1D;EIF2S1;EIF2S1;EIF2S1	ENST00000557310.1;ENST00000216442.7;ENST00000216442.7;ENST00000555012.1;ENST00000557244.1;ENST00000555431.1;ENST00000554087.1;ENST00000556058.1;ENST00000256383.4;ENST00000555474.1;ENST00000553687.1;ENST00000555012.1;ENST00000437108.2;ENST00000556724.1;ENST00000256383.4	EIF2S1;ATP6V1D	4.96e-05
cg06562865	4.23e-05	5.66e-08	3e-05	7.04e-05	0.000819106	0.029372	3.7e-05	8.27e-06	0.00452207	chr18	74961451	N_Shore	TSS1500			TSS1500	GALR1	ENST00000299727.3	GALR1	4.23e-05
cg13190957	-0.000386247	5.71e-08	3.02e-05	-0.000541396	8.87e-10	6.23e-07	-0.000109083	0.456945	0.915763	chr3	49603600	OpenSea	Body							0.000386247
cg00596264	-0.000199892	5.7e-08	3.02e-05	-0.000251394	0.0961962	0.474689	-0.000197388	2.32e-07	0.000394931	chr3	195952603	OpenSea	Body				AC069257.9;AC069257.9;AC069257.9;AC069257.9	ENST00000442203.1;ENST00000472653.1;ENST00000442203.1;ENST00000476129.1	AC069257.9	0.000199892
cg24434952	-0.000135954	5.71e-08	3.02e-05	-0.000134123	4.17e-06	0.00061241	-0.000145761	0.00393022	0.164158	chr2	227739339	OpenSea	Body;Body							0.000135954
cg17322444	4.73e-05	5.84e-08	3.08e-05	1.01e-06	0.845767	0.97448	5.17e-05	1.41e-08	5.34e-05	chr19	33572249	S_Shore	Body		Promoter_Associated					4.73e-05
cg22385347	-0.000616986	5.87e-08	3.09e-05	-0.000666775	5.05e-08	1.81e-05	-0.00038687	0.398763	0.895013	chr2	6212935	OpenSea			Unclassified_Cell_type_specific					0.000616986
cg14626797	0.000303049	5.85e-08	3.09e-05	0.000192891	0.236764	0.687874	0.00033186	9.89e-08	0.000219652	chr1	67520258	S_Shore	TSS200			TSS1500	SLC35D1	ENST00000235345.5	SLC35D1	0.000303049
cg20639675	-0.000269822	5.86e-08	3.09e-05	-0.000396461	5.69e-10	4.26e-07	-5.86e-05	0.640311	0.959816	chr12	103869290	OpenSea	Body;Body;Body;5'UTR;5'UTR			3'UTR;5'UTR	C12orf42;C12orf42;C12orf42;C12orf42	ENST00000546526.1;ENST00000548789.1;ENST00000550497.1;ENST00000548048.1	C12orf42	0.000269822
cg07468062	-8.24e-05	5.93e-08	3.12e-05	-0.000102318	2.75e-08	1.1e-05	-1.79e-05	0.62552	0.956969	chr3	128703912	OpenSea	Body			3'UTR	KIAA1257	ENST00000510149.1	KIAA1257	8.24e-05
cg14069619	-5.6e-05	5.94e-08	3.12e-05	-0.000119343	4.69e-09	2.57e-06	-1.61e-05	0.34981	0.874022	chr17	8275273	OpenSea	TSS1500			TSS1500;5'UTR	KRBA2;KRBA2	ENST00000331336.2;ENST00000396267.1	KRBA2	5.6e-05
cg19104731	4.79e-05	5.94e-08	3.12e-05	9e-05	8.69e-11	8.38e-08	7.94e-06	0.562161	0.944532	chr19	50354235	Island	Body;TSS200;TSS200;Body;Body			TSS200	PTOV1	ENST00000391842.1	PTOV1	4.79e-05
cg24456235	-0.00029429	5.97e-08	3.13e-05	-0.000356877	0.389733	0.812888	-0.000293316	8.48e-08	0.000198577	chr5	52152755	OpenSea	Body							0.00029429
cg08479348	-0.00100747	6.05e-08	3.17e-05	-0.00112812	1.78e-06	0.000313757	-0.000840705	0.0070697	0.216728	chr2	119893817	OpenSea								0.00100747
cg03735869	-4.11e-05	6.07e-08	3.18e-05	-5.93e-05	2.04e-08	8.58e-06	-1.48e-05	0.326669	0.861975	chr1	43918114	N_Shore	Body;3'UTR			3'UTR;TSS1500;1stExon;TSS1500;5'UTR	SZT2;SZT2;HYI;HYI;HYI;HYI-AS1;HYI	ENST00000460536.1;ENST00000562955.1;ENST00000483618.1;ENST00000372427.1;ENST00000496142.1;ENST00000444386.1;ENST00000372427.1	SZT2;HYI;HYI-AS1	4.11e-05
cg27315184	-0.00035474	6.14e-08	3.2e-05	-0.000598021	4.3e-09	2.4e-06	-8.8e-05	0.581611	0.949012	chr10	79172074	OpenSea	Body;Body;Body;Body;Body;Body							0.00035474
cg17606406	-0.000110116	6.12e-08	3.2e-05	-0.00010681	7.89e-07	0.000165291	-0.000128092	0.0236459	0.369526	chr21	47002296	OpenSea								0.000110116
cg16459059	-4.05e-05	6.12e-08	3.2e-05	-2.72e-05	0.350896	0.787187	-4.17e-05	5.2e-08	0.000139521	chr17	5096245	S_Shore	TSS1500;Body			TSS1500;5'UTR;5'UTR	ZNF594;ZNF594;RP11-333E1.1;RP11-333E1.1	ENST00000576772.1;ENST00000381752.2;ENST00000575601.1;ENST00000571689.1	ZNF594;RP11-333E1.1	4.05e-05
cg17850659	-0.00116499	6.21e-08	3.24e-05	-0.0013379	4.67e-09	2.56e-06	-0.000339933	0.475403	0.921343	chr19	42006621	OpenSea	TSS200			TSS200	ATP5SL	ENST00000507129.2	ATP5SL	0.00116499
cg11846650	-5.25e-05	6.22e-08	3.24e-05	-7.93e-05	0.00743047	0.120119	-5.05e-05	2.27e-06	0.0019211	chr10	135266112	OpenSea	TSS1500			5'UTR;TSS1500	SPRN;RP11-108K14.4;RP11-108K14.4;RP11-108K14.4	ENST00000541506.1;ENST00000482993.2;ENST00000333815.6;ENST00000488261.1	SPRN;RP11-108K14.4	5.25e-05
cg21577889	0.000673085	6.25e-08	3.26e-05	0.000975318	2.54e-10	2.13e-07	0.000142534	0.644708	0.960593	chr1	60281077	S_Shore	Body		Unclassified	TSS1500;5'UTR	HOOK1;HOOK1	ENST00000395561.2;ENST00000465876.1	HOOK1	0.000673085
cg22687437	3.65e-05	6.27e-08	3.26e-05	5.35e-05	0.000880609	0.0307873	3.39e-05	1.48e-05	0.0066468	chr3	150127556	Island	1stExon		Promoter_Associated	5'UTR;1stExon	TSC22D2;TSC22D2;TSC22D2;TSC22D2;TSC22D2	ENST00000480589.1;ENST00000466814.1;ENST00000485421.1;ENST00000543241.1;ENST00000361136.2	TSC22D2	3.65e-05
cg04703912	-0.000556016	6.32e-08	3.29e-05	-0.00136087	5.26e-13	9.61e-10	-4.05e-05	0.815579	0.984312	chr20	62026263	Island								0.000556016
cg18923222	5.67e-05	6.35e-08	3.3e-05	6.23e-05	3.98e-08	1.5e-05	2.24e-05	0.541893	0.939709	chr2	105489120	Island	TSS200;TSS200			TSS200;TSS1500	AC018730.3;AC018730.3	ENST00000434764.1;ENST00000433433.1	AC018730.3	5.67e-05
cg22527502	-0.000375193	6.38e-08	3.31e-05	-0.000474852	2.02e-07	5.56e-05	-0.000213033	0.0449496	0.476995	chr3	127865687	OpenSea				5'UTR	RUVBL1	ENST00000464873.1	RUVBL1	0.000375193
cg13264115	-4.14e-05	6.38e-08	3.31e-05	-0.000129145	8.64e-14	1.93e-10	-8.25e-06	0.535555	0.938096	chr3	195772357	S_Shore								4.14e-05
cg24831427	-0.00030073	6.42e-08	3.32e-05	-0.000563295	6.46e-09	3.36e-06	-8.41e-05	0.664386	0.963732	chr6	99842353	S_Shore	TSS1500			TSS1500;TSS1500	COQ3;COQ3	ENST00000479163.1;ENST00000254759.3	COQ3	0.00030073
cg16576694	-8.91e-05	6.42e-08	3.32e-05	-0.000123449	3.38e-05	0.00301846	-7.42e-05	0.000302603	0.0414298	chr14	106071815	OpenSea				TSS200	RP11-731F5.1	ENST00000390540.2	RP11-731F5.1	8.91e-05
cg11125883	-0.000830341	6.45e-08	3.34e-05	-0.00128544	1.58e-06	0.000285492	-0.000613269	0.00189952	0.113783	chr12	68729045	S_Shelf				3'UTR;3'UTR;3'UTR	RP11-81H14.2;RP11-81H14.2;RP11-81H14.2	ENST00000541707.1;ENST00000539404.1;ENST00000546086.1	RP11-81H14.2	0.000830341
cg11018357	2.58e-05	6.45e-08	3.34e-05	4.77e-05	1.56e-07	4.5e-05	1.63e-05	0.0164101	0.315786	chr17	7788298	Island	1stExon		Promoter_Associated	1stExon;5'UTR;3'UTR;5'UTR	CHD3;LSMD1;LSMD1;LSMD1	ENST00000380358.4;ENST00000574125.1;ENST00000570555.1;ENST00000576861.1	CHD3;LSMD1	2.58e-05
cg09655746	-0.000521981	6.5e-08	3.35e-05	-0.000763796	8.78e-10	6.18e-07	-3.98e-05	0.850816	0.988032	chr13	36994947	OpenSea			Unclassified					0.000521981
cg18750645	-5.1e-05	6.49e-08	3.35e-05	-0.000138674	7.03e-05	0.00521193	-4.59e-05	8.67e-05	0.0199488	chr20	40055307	OpenSea	Body				CHD6	ENST00000440697.1	CHD6	5.1e-05
cg27485605	-0.000398838	6.51e-08	3.36e-05	-0.00097899	9.47e-14	2.1e-10	-6.9e-05	0.488754	0.925778	chr12	96430600	S_Shore	TSS1500;Body;Body			TSS1500	LTA4H;LTA4H;LTA4H	ENST00000553041.1;ENST00000548852.1;ENST00000228740.2	LTA4H	0.000398838
cg08866213	0.00029923	6.55e-08	3.37e-05	0.000356806	2.88e-09	1.71e-06	2.57e-05	0.898206	0.992149	chr3	192530777	OpenSea	Body							0.00029923
cg16553094	0.000114034	6.53e-08	3.37e-05	0.000254189	2.14e-07	5.8e-05	9.37e-05	0.00410013	0.167628	chr10	69367494	OpenSea	Body;Body;Body							0.000114034
cg19138090	-0.000843644	6.6e-08	3.39e-05	-0.000419161	0.302984	0.75028	-0.000908013	5.23e-08	0.000139779	chr3	179687366	OpenSea	5'UTR;5'UTR;5'UTR;Body;Body;Body;Body;Body			5'UTR;3'UTR;5'UTR;5'UTR	PEX5L;PEX5L;PEX5L;PEX5L;PEX5L	ENST00000468741.1;ENST00000487198.1;ENST00000464614.1;ENST00000476138.1;ENST00000474909.1	PEX5L	0.000843644
cg13678758	-5.96e-05	6.6e-08	3.39e-05	-0.000112943	5.85e-09	3.08e-06	-9.93e-06	0.669404	0.964458	chr21	16213321	OpenSea				3'UTR	AF127936.7;AF127936.7	ENST00000432230.1;ENST00000412426.1	AF127936.7	5.96e-05
cg24167683	5.26e-05	6.61e-08	3.4e-05	8.66e-06	0.622512	0.917534	5.71e-05	1.41e-08	5.34e-05	chr21	27107628	Island	5'UTR;5'UTR;5'UTR;5'UTR;1stExon;1stExon;5'UTR;5'UTR;1stExon;1stExon;5'UTR;1stExon	high-CpG:26029133-26029735		5'UTR;5'UTR;5'UTR;5'UTR;1stExon;TSS1500;TSS1500;TSS200;TSS200;TSS1500;TSS1500;1stExon	ATP5J;ATP5J;ATP5J;GABPA;ATP5J;ATP5J;ATP5J;GABPA;GABPA;ATP5J;ATP5J;ATP5J	ENST00000400090.3;ENST00000400087.3;ENST00000400093.3;ENST00000354828.3;ENST00000400093.3;ENST00000400094.1;ENST00000284971.3;ENST00000400075.3;ENST00000487266.1;ENST00000400099.1;ENST00000457143.2;ENST00000400087.3	ATP5J;GABPA	5.26e-05
cg12198149	-6.05e-05	6.63e-08	3.41e-05	-0.000142443	4.55e-09	2.5e-06	-1.69e-05	0.342868	0.870524	chr2	64805301	OpenSea	Body;Body;Body			TSS1500;5'UTR	U6;AFTPH;AFTPH	ENST00000516605.1;ENST00000498706.1;ENST00000487769.1	U6;AFTPH	6.05e-05
cg05224010	-0.000144319	6.66e-08	3.42e-05	-0.000121141	0.232911	0.683893	-0.000146791	1.37e-07	0.000274377	chr2	31178626	OpenSea	Body;Body;Body;Body			TSS200	GALNT14;GALNT14;GALNT14;GALNT14;GALNT14;GALNT14	ENST00000486564.1;ENST00000455477.1;ENST00000464038.1;ENST00000481023.1;ENST00000424136.1;ENST00000496397.1	GALNT14	0.000144319
cg05340254	-6.63e-05	6.66e-08	3.42e-05	-0.000107748	4.25e-06	0.00062171	-4.8e-05	0.00204233	0.118134	chr2	73827474	OpenSea	Body			TSS1500	ALMS1;ALMS1	ENST00000464408.2;ENST00000484298.1	ALMS1	6.63e-05
cg10778880	-2.14e-05	6.71e-08	3.44e-05	-4.6e-05	1.88e-08	8.06e-06	-1.29e-05	0.127933	0.681397	chr15	48884304	OpenSea	Body			5'UTR	FBN1	ENST00000389087.3	FBN1	2.14e-05
cg17466819	-7.33e-05	6.73e-08	3.45e-05	-0.000113224	4.12e-07	9.87e-05	-4.13e-05	0.0255263	0.381854	chr15	40792414	OpenSea				5'UTR	RP11-111A22.1	ENST00000561460.1	RP11-111A22.1	7.33e-05
cg26607897	-0.000594579	6.78e-08	3.47e-05	-0.000749323	7.56e-07	0.000159931	-0.000481438	0.00261009	0.133682	chr1	167510839	OpenSea	3'UTR			3'UTR;3'UTR	CREG1;CREG1	ENST00000370509.4;ENST00000466652.1	CREG1	0.000594579
cg19038506	-0.000144973	6.78e-08	3.47e-05	-1.44e-05	0.91665	0.987561	-0.000481087	4.23e-09	2.33e-05	chr19	7069182	N_Shore	TSS1500;TSS1500;TSS1500		Unclassified	TSS1500	ZNF557	ENST00000439035.1	ZNF557	0.000144973
cg02017486	-0.000210636	6.9e-08	3.52e-05	-0.000150935	0.139367	0.557869	-0.000222401	1.92e-07	0.00034449	chr17	80004854	N_Shelf								0.000210636
cg21622354	-8.55e-05	6.88e-08	3.52e-05	-9.84e-05	1.69e-08	7.4e-06	-6.57e-07	0.878364	0.990533	chr11	82997150	Island	5'UTR;5'UTR;5'UTR;5'UTR;1stExon;1stExon;1stExon;1stExon;1stExon;5'UTR;1stExon	high-CpG:82674546-82675082	Unclassified	5'UTR;1stExon;1stExon;TSS200;5'UTR;TSS200;TSS200;1stExon	CCDC90B;RP11-727A23.10;CCDC90B;CCDC90B;CCDC90B;CCDC90B;CCDC90B;RP11-727A23.10;CCDC90B;CCDC90B;CCDC90B;CCDC90B;CCDC90B;CCDC90B;CCDC90B;CCDC90B;CCDC90B;CCDC90B;CCDC90B;CCDC90B;CCDC90B	ENST00000525503.1;ENST00000534572.1;ENST00000525503.1;ENST00000529745.1;ENST00000260054.4;ENST00000529856.1;ENST00000529689.1;ENST00000530045.1;ENST00000533761.1;ENST00000525916.1;ENST00000529745.1;ENST00000260054.4;ENST00000529856.1;ENST00000529689.1;ENST00000529073.1;ENST00000529312.1;ENST00000534753.1;ENST00000527025.1;ENST00000529611.1;ENST00000528149.1;ENST00000455220.2	CCDC90B;RP11-727A23.10	8.55e-05
cg01589353	-5.1e-05	6.92e-08	3.54e-05	-7.1e-05	3.27e-08	1.26e-05	-1.61e-05	0.346098	0.872147	chr12	125500634	OpenSea	Body							5.1e-05
cg06783453	-4.32e-05	6.96e-08	3.55e-05	-8.73e-05	6.07e-09	3.18e-06	-9.27e-06	0.576961	0.947902	chr3	42466173	OpenSea								4.32e-05
cg16135180	-0.000132528	7.05e-08	3.59e-05	-0.000231466	8.31e-09	4.13e-06	-5.34e-05	0.171927	0.742021	chr11	125033342	N_Shore	TSS1500		Unclassified	3'UTR;TSS1500;TSS1500;TSS1500;TSS1500	RP11-687M24.5;PKNOX2;PKNOX2;PKNOX2;PKNOX2;PKNOX2;PKNOX2;PKNOX2;PKNOX2	ENST00000532316.1;ENST00000530517.1;ENST00000531116.1;ENST00000298282.8;ENST00000559662.1;ENST00000557814.1;ENST00000527238.1;ENST00000561399.1;ENST00000532623.1	RP11-687M24.5;PKNOX2	0.000132528
cg07554939	-0.000207329	7.07e-08	3.6e-05	-0.000200071	0.0831209	0.443377	-0.000207994	3.31e-07	0.000507479	chr14	103574043	S_Shelf	Body				EXOC3L4;EXOC3L4;EXOC3L4;EXOC3L4	ENST00000560925.1;ENST00000559661.1;ENST00000559693.1;ENST00000559693.1	EXOC3L4	0.000207329
cg23690866	-0.000391617	7.1e-08	3.61e-05	-0.00126759	3.06e-13	5.87e-10	-3.06e-05	0.757414	0.977478	chr17	70118558	Island	Body		Unclassified		AC005152.2	ENST00000414600.1	AC005152.2	0.000391617
cg20929386	-0.000121512	7.08e-08	3.61e-05	-0.000453859	2.29e-11	2.66e-08	-5.3e-05	0.276839	0.833379	chr10	88727059	N_Shore	TSS1500		Unclassified	3'UTR;TSS1500;TSS1500;3'UTR	RP11-96C23.8;RP11-96C23.8;C10orf116;C10orf116;AGAP11;C10orf116;MMRN2	ENST00000440490.1;ENST00000418273.1;ENST00000372013.3;ENST00000416348.1;ENST00000561504.1;ENST00000372012.2;ENST00000474994.1	RP11-96C23.8;C10orf116;AGAP11;MMRN2	0.000121512
cg17594148	-9.34e-05	7.11e-08	3.62e-05	-0.000279179	2.09e-09	1.31e-06	-3.43e-05	0.371185	0.883692	chr15	80108447	OpenSea								9.34e-05
cg26104316	-6.6e-05	7.11e-08	3.62e-05	-0.000114736	2.31e-05	0.00227632	-5.36e-05	0.000262801	0.0383574	chr16	14164020	N_Shore	TSS1500;TSS1500			TSS1500;TSS1500;TSS1500	MKL2;MKL2;MKL2;MKL2	ENST00000574998.1;ENST00000572400.1;ENST00000574045.1;ENST00000575537.1	MKL2	6.6e-05
cg19175725	-0.000358686	7.17e-08	3.64e-05	-0.000458162	1.15e-08	5.36e-06	-8.1e-05	0.580966	0.948866	chr7	157690246	N_Shore	Body;Body;Body							0.000358686
cg11334300	0.000373987	7.21e-08	3.65e-05	0.000419201	5.95e-08	2.06e-05	0.000192857	0.59345	0.951246	chr13	114152914	OpenSea	Body			5'UTR	TMCO3;TMCO3;TMCO3	ENST00000473287.1;ENST00000462877.1;ENST00000474393.1	TMCO3	0.000373987
cg06569216	-0.000176479	7.2e-08	3.65e-05	-0.000231358	8.46e-09	4.19e-06	-4.56e-05	0.519561	0.934257	chr9	986217	OpenSea	Body							0.000176479
cg16208433	5.1e-05	7.19e-08	3.65e-05	6.17e-05	1.49e-06	0.000272599	3.68e-05	0.00904252	0.2428	chr16	50582056	Island	TSS200			TSS200	NKD1;NKD1	ENST00000564336.1;ENST00000268459.3	NKD1	5.1e-05
cg15214801	-0.000643105	7.26e-08	3.67e-05	-0.000846859	1.32e-08	5.98e-06	-0.000186294	0.54714	0.94102	chr10	744747	S_Shore								0.000643105
cg12353240	-0.000311223	7.3e-08	3.68e-05	-0.000332324	2.88e-07	7.38e-05	-0.000238784	0.0625785	0.53958	chr13	96331632	S_Shore	Body							0.000311223
cg08418635	-6.43e-05	7.29e-08	3.68e-05	-0.000289449	2.97e-10	2.46e-07	-2.9e-05	0.120115	0.66987	chr5	119952324	OpenSea	Body;5'UTR;Body;5'UTR			TSS1500;5'UTR	PRR16;PRR16;PRR16	ENST00000446965.1;ENST00000509923.1;ENST00000505123.1	PRR16	6.43e-05
cg12511689	-3.51e-05	7.3e-08	3.69e-05	-0.00010345	1.61e-08	7.08e-06	-1.99e-05	0.299306	0.846459	chr11	116757351	OpenSea	Body;Body;Body			3'UTR;5'UTR	SIK3-IT1;SIK3;SIK3	ENST00000454832.1;ENST00000415541.1;ENST00000375288.1	SIK3-IT1;SIK3	3.51e-05
cg04734193	-0.000151965	7.33e-08	3.7e-05	-0.000240609	5.25e-08	1.86e-05	-0.00010344	0.0266343	0.388342	chr10	98117147	OpenSea	5'UTR;5'UTR;TSS1500;TSS1500;TSS1500;TSS1500;Body;Body;Body;Body;Body;Body			5'UTR;TSS1500	OPALIN;OPALIN	ENST00000419479.1;ENST00000536387.1	OPALIN	0.000151965
cg12056353	5.28e-05	7.34e-08	3.7e-05	5.91e-05	0.0846659	0.447243	5.24e-05	3.22e-07	0.000498387	chr17	72453936	S_Shelf			Unclassified					5.28e-05
cg10657950	-0.000715442	7.38e-08	3.71e-05	-0.00137076	1.29e-12	2.1e-09	-8.1e-05	0.656446	0.962595	chr16	524655	OpenSea	TSS200;Body			TSS200	RAB11FIP3;RAB11FIP3;RAB11FIP3	ENST00000450428.1;ENST00000452814.1;ENST00000483002.1	RAB11FIP3	0.000715442
cg03743254	-0.000161495	7.37e-08	3.71e-05	-0.000477007	5.79e-10	4.32e-07	-7.35e-05	0.322094	0.859534	chr3	149557451	OpenSea	5'UTR;5'UTR			5'UTR;5'UTR;5'UTR	ANKUB1;RNF13;RNF13;RNF13;RNF13;RNF13;RNF13;RNF13;RNF13;RNF13;RNF13;RNF13;RNF13;RNF13	ENST00000481585.1;ENST00000392894.3;ENST00000344229.3;ENST00000470151.1;ENST00000466478.1;ENST00000491086.1;ENST00000543506.1;ENST00000467977.1;ENST00000474348.1;ENST00000467996.1;ENST00000468648.1;ENST00000459632.1;ENST00000466795.1;ENST00000482539.2	ANKUB1;RNF13	0.000161495
cg12355586	-0.000135106	7.39e-08	3.71e-05	-0.00016012	3.08e-08	1.2e-05	-2.27e-05	0.761304	0.977839	chr6	148869895	OpenSea	3'UTR			3'UTR;3'UTR	SASH1;SASH1	ENST00000537769.1;ENST00000367467.3	SASH1	0.000135106
cg10200334	0.000142176	7.45e-08	3.74e-05	0.000172543	1.6e-08	7.06e-06	3.7e-05	0.546023	0.940712	chr14	103571284	Island	Body		Unclassified		EXOC3L4	ENST00000560925.1	EXOC3L4	0.000142176
cg15996154	-4.18e-05	7.5e-08	3.76e-05	-8.74e-05	1.41e-08	6.34e-06	-2.52e-05	0.199808	0.771652	chr2	74270286	OpenSea								4.18e-05
cg23123540	2.34e-05	7.51e-08	3.76e-05	3.39e-05	4.22e-09	2.36e-06	5.03e-06	0.532922	0.937426	chr5	171711465	Island	TSS1500			TSS1500	UBTD2	ENST00000393792.2	UBTD2	2.34e-05
cg02231813	0.00062762	7.52e-08	3.77e-05	0.000850561	1.5e-08	6.68e-06	0.000166196	0.475104	0.921264	chr6	110296922	N_Shelf			Unclassified_Cell_type_specific					0.00062762
cg24613375	-3.82e-05	7.54e-08	3.78e-05	-6.1e-05	3.21e-08	1.25e-05	-1.73e-05	0.0926818	0.616814	chr13	113700470	N_Shore	Body;Body			5'UTR	MCF2L;MCF2L;MCF2L	ENST00000480321.1;ENST00000473345.1;ENST00000494043.1	MCF2L	3.82e-05
cg07502661	-0.000556112	7.57e-08	3.79e-05	-0.00023359	0.297658	0.745596	-0.000658453	3.01e-08	9.58e-05	chr2	43398339	S_Shore			Unclassified					0.000556112
cg24372762	-0.000250563	7.63e-08	3.82e-05	-0.000246712	0.243818	0.695231	-0.000250685	1.54e-07	0.000296667	chr16	78292862	OpenSea	Body;Body;Body;Body			5'UTR	WWOX;WWOX;WWOX;WWOX;WWOX;WWOX	ENST00000561846.1;ENST00000563358.1;ENST00000566662.1;ENST00000562639.1;ENST00000565791.1;ENST00000569332.1	WWOX	0.000250563
cg24964915	-0.00013644	7.65e-08	3.82e-05	-0.000182264	3.7e-07	9.05e-05	-9.08e-05	0.0194048	0.340038	chr3	196676228	OpenSea	Body							0.00013644
cg01374918	-4.19e-05	7.64e-08	3.82e-05	-5.36e-05	2.38e-08	9.75e-06	-9.73e-06	0.611079	0.954507	chr4	7754366	OpenSea	TSS1500							4.19e-05
cg00701706	-0.000543607	7.71e-08	3.84e-05	-0.000546045	5.84e-05	0.00454132	-0.000540175	0.000360039	0.0456927	chr17	72931632	N_Shore	TSS1500			TSS1500	OTOP3	ENST00000328801.3	OTOP3	0.000543607
cg19174059	-0.000225822	7.7e-08	3.84e-05	-5.57e-05	0.674854	0.934276	-0.000260763	8.75e-09	3.63e-05	chr11	124972104	OpenSea	Body			3'UTR	TMEM218;TMEM218;TMEM218;TMEM218	ENST00000527257.1;ENST00000527257.1;ENST00000531262.1;ENST00000531851.1	TMEM218	0.000225822
cg17289601	-0.000353009	7.75e-08	3.86e-05	-0.000224673	0.0133939	0.169095	-0.000502713	5.98e-07	0.000751627	chr2	15048093	OpenSea				TSS1500	AC068286.1	ENST00000416173.1	AC068286.1	0.000353009
cg10174972	1.95e-05	7.74e-08	3.86e-05	3.42e-05	2.37e-09	1.45e-06	2.24e-06	0.768425	0.978665	chr3	133380746	Island	TSS200	high-CpG:134863361-134863546	Promoter_Associated	TSS200;TSS200	TFP1;TFP1;TOPBP1	ENST00000490470.1;ENST00000497521.1;ENST00000260810.5	TFP1;TOPBP1	1.95e-05
cg11829659	-0.000125689	7.8e-08	3.88e-05	-8.58e-05	0.424638	0.833542	-0.000129788	7.65e-08	0.000183856	chr3	14938416	OpenSea	Body			TSS200	FGD5;FGD5	ENST00000476851.1;ENST00000468662.1	FGD5	0.000125689
cg07305263	1.78e-05	7.84e-08	3.9e-05	2.01e-05	1.15e-07	3.51e-05	1.08e-05	0.235259	0.803203	chr13	27998564	N_Shore	TSS200		Promoter_Associated	TSS1500;TSS200	GTF3A;GTF3A;GTF3A;GTF3A;GTF3A;GTF3A	ENST00000435781.1;ENST00000419181.1;ENST00000438571.1;ENST00000466776.1;ENST00000470606.1;ENST00000381140.4	GTF3A	1.78e-05
cg01902097	-0.000143158	7.97e-08	3.96e-05	-0.000223948	1.93e-06	0.000334284	-0.000103914	0.00136942	0.0949084	chr15	31293065	OpenSea				TSS1500	RP11-348B17.1	ENST00000561299.1	RP11-348B17.1	0.000143158
cg00980180	-0.000211964	8.04e-08	3.98e-05	-0.000306879	4.97e-09	2.69e-06	-8.39e-05	0.145998	0.708866	chr14	77243814	S_Shore	Body			5'UTR;3'UTR;TSS1500;TSS1500	VASH1;RP11-488C13.6;VASH1;RP11-488C13.7	ENST00000556038.1;ENST00000556368.1;ENST00000554743.1;ENST00000553758.1	VASH1;RP11-488C13.6;RP11-488C13.7	0.000211964
cg24057218	-0.000105396	8.04e-08	3.98e-05	-0.000178804	7.79e-08	2.59e-05	-6.02e-05	0.220554	0.79133	chr14	68660680	OpenSea	Body;Body;Body			5'UTR	RAD51B;RAD51B;RAD51B;RAD51B;RAD51B;RAD51B;RAD51B;RAD51B;RAD51B;RAD51B	ENST00000479335.1;ENST00000553595.1;ENST00000497460.1;ENST00000492236.1;ENST00000554244.1;ENST00000478014.1;ENST00000460526.1;ENST00000469165.2;ENST00000468382.1;ENST00000557045.1	RAD51B	0.000105396
cg17932115	-6.65e-05	8.08e-08	4e-05	-0.000112841	3.11e-08	1.21e-05	-2.98e-05	0.0923189	0.615991	chr12	81545267	OpenSea	Body			TSS200	ACSS3	ENST00000548324.1	ACSS3	6.65e-05
cg23244497	-6.39e-05	8.09e-08	4e-05	-0.000223595	3.54e-10	2.85e-07	-4.63e-06	0.930348	0.994765	chr3	12848186	N_Shelf	Body;Body			TSS1500	CAND2	ENST00000466558.1	CAND2	6.39e-05
cg09495753	-0.00035758	8.13e-08	4.01e-05	-0.000507666	2.19e-05	0.00218804	-0.000284185	0.00100983	0.0803412	chr3	134036102	S_Shelf				5'UTR	RP11-200A1.1	ENST00000482019.1	RP11-200A1.1	0.00035758
cg04679295	-0.000198914	8.11e-08	4.01e-05	-0.000208719	0.015885	0.1862	-0.000196361	1.21e-06	0.00122909	chr12	12686360	OpenSea	5'UTR			5'UTR	DUSP16;DUSP16;DUSP16;DUSP16	ENST00000536236.1;ENST00000541207.1;ENST00000539940.1;ENST00000228862.2	DUSP16	0.000198914
cg07280387	-9.24e-05	8.11e-08	4.01e-05	-1.52e-06	0.828689	0.971296	-0.000299783	6.24e-11	1.03e-06	chr12	120763487	OpenSea	Body		Unclassified					9.24e-05
cg02625024	-0.000977155	8.19e-08	4.04e-05	-0.00116022	2.94e-08	1.16e-05	-0.000397517	0.261465	0.82345	chr17	17465361	Island	Body;Body;Body				PEMT;PEMT	ENST00000472446.1;ENST00000461404.1	PEMT	0.000977155
cg27144395	6.16e-05	8.19e-08	4.04e-05	5.63e-05	0.138347	0.55622	6.2e-05	2.52e-07	0.000417501	chr12	109747306	Island	TSS1500			TSS1500	FOXN4	ENST00000266856.8	FOXN4	6.16e-05
cg01281601	-0.000773744	8.22e-08	4.05e-05	-0.00091503	9.21e-09	4.46e-06	-0.000186373	0.559098	0.94374	chr16	15931190	OpenSea	Body;Body;Body;Body				MYH11	ENST00000571505.1	MYH11	0.000773744
cg12842511	-0.000342739	8.28e-08	4.07e-05	-0.000615422	3.09e-09	1.81e-06	-0.000201783	0.0648228	0.546381	chr10	129851197	OpenSea	Body;Body			5'UTR	PTPRE;PTPRE;PTPRE;PTPRE	ENST00000467366.1;ENST00000471218.1;ENST00000495530.1;ENST00000479896.1	PTPRE	0.000342739
cg01005349	4.52e-05	8.28e-08	4.07e-05	6.02e-06	0.689771	0.938486	5.77e-05	7.36e-10	6.24e-06	chr5	98108751	Island	Body		Unclassified	TSS1500;1stExon;1stExon;1stExon;TSS1500;5'UTR;3'UTR;3'UTR;3'UTR;3'UTR	RGMB;CTC-463N11.3;CTC-463N11.3;CTC-463N11.3;CTC-463N11.3;RGMB;RGMB;CTC-463N11.3;CTC-463N11.3;CTC-463N11.3;CTC-463N11.3	ENST00000513185.1;ENST00000501938.2;ENST00000505362.1;ENST00000498871.2;ENST00000515003.1;ENST00000504776.1;ENST00000434027.2;ENST00000501938.2;ENST00000498871.2;ENST00000505362.1;ENST00000505677.1	RGMB;CTC-463N11.3	4.52e-05
cg13322197	-0.000757645	8.3e-08	4.08e-05	-0.000886867	1.6e-08	7.06e-06	-0.000252947	0.366416	0.881723	chr7	157285786	OpenSea	Body			5'UTR	AC006372.4	ENST00000444158.1	AC006372.4	0.000757645
cg01258488	-7.38e-05	8.31e-08	4.08e-05	-0.000227158	3.53e-05	0.00312526	-5.98e-05	0.000126276	0.0250628	chr12	71116333	OpenSea	Body;Body				PTPRR;PTPRR	ENST00000548220.1;ENST00000551219.1	PTPRR	7.38e-05
cg10655499	-0.000152975	8.33e-08	4.09e-05	-0.000126787	0.312439	0.758054	-0.000155689	1.39e-07	0.000277487	chr3	53084209	S_Shelf								0.000152975
cg10464156	-0.000133924	8.39e-08	4.11e-05	-0.000137412	1.43e-07	4.2e-05	-9.22e-05	0.290501	0.841901	chr6	44083952	OpenSea	Body							0.000133924
cg25507238	-0.000132025	8.38e-08	4.11e-05	-0.000162802	0.000116444	0.00750085	-0.000117682	0.000168393	0.0298469	chr8	146059052	OpenSea	5'UTR;Body;Body;Body			5'UTR;5'UTR	ZNF7;ZNF7;ZNF7;ZNF7;ZNF7;ZNF7;ZNF7;ZNF7;ZNF7	ENST00000528017.1;ENST00000532382.1;ENST00000544249.1;ENST00000528857.1;ENST00000530776.1;ENST00000529767.1;ENST00000532051.1;ENST00000532393.1;ENST00000530082.1	ZNF7	0.000132025
cg08165143	-6.97e-05	8.39e-08	4.11e-05	-9.16e-05	6.68e-08	2.27e-05	-3.29e-05	0.309618	0.85279	chr11	6727570	OpenSea			Unclassified					6.97e-05
cg01589079	-0.000294494	8.43e-08	4.12e-05	-0.000851335	7.42e-11	7.36e-08	-7.03e-05	0.320172	0.858681	chr2	225670270	OpenSea	Body;Body			5'UTR	DOCK10;DOCK10	ENST00000409802.2;ENST00000373702.5	DOCK10	0.000294494
cg08759770	-0.000106478	8.41e-08	4.12e-05	-0.000147312	1.61e-07	4.64e-05	-4.56e-05	0.11442	0.660809	chr12	51849767	OpenSea	Body;Body				SLC4A8	ENST00000552001.1	SLC4A8	0.000106478
cg19613533	-4.54e-05	8.48e-08	4.14e-05	-5.21e-05	2.17e-07	5.85e-05	-3.65e-05	0.0846177	0.599281	chr1	240064305	OpenSea	TSS1500;5'UTR			TSS1500;5'UTR	CHRM3-AS1;CHRM3;CHRM3	ENST00000444721.1;ENST00000255380.4;ENST00000448020.1	CHRM3-AS1;CHRM3	4.54e-05
cg02301439	-0.000160141	8.52e-08	4.16e-05	-0.000211616	8.12e-10	5.77e-07	-1.49e-05	0.771605	0.979138	chr6	130015451	OpenSea	Body			5'UTR	RP11-73O6.4	ENST00000563385.1	RP11-73O6.4	0.000160141
cg16152813	0.00010404	8.53e-08	4.16e-05	0.000124978	3.55e-07	8.77e-05	7.01e-05	0.0307953	0.411362	chr16	30042407	Island	TSS1500			TSS1500;1stExon;5'UTR	FAM57B;FAM57B;FAM57B;FAM57B	ENST00000569508.2;ENST00000279389.4;ENST00000380495.4;ENST00000380495.4	FAM57B	0.00010404
cg09217898	-0.00070868	8.55e-08	4.17e-05	-0.000889752	4.6e-08	1.68e-05	-0.000424301	0.113987	0.659937	chr3	194412522	S_Shelf			Unclassified_Cell_type_specific					0.00070868
cg11046836	-3.21e-05	8.56e-08	4.17e-05	-9.81e-05	1.03e-09	7.1e-07	-1.46e-05	0.314146	0.855342	chr14	72088434	OpenSea	Body							3.21e-05
cg07853663	-0.000637057	8.58e-08	4.18e-05	-0.000795005	1.61e-08	7.09e-06	-0.000260679	0.276602	0.833273	chr17	70023371	OpenSea	TSS1500			TSS1500;3'UTR	AC005152.3;AC005152.3	ENST00000430908.2;ENST00000543512.1	AC005152.3	0.000637057
cg04486383	-0.000123545	8.59e-08	4.18e-05	-0.000155672	9.3e-07	0.000188498	-8.88e-05	0.0244309	0.37468	chr13	24783477	OpenSea	Body;5'UTR;5'UTR			5'UTR;5'UTR;5'UTR	SPATA13;SPATA13;SPATA13	ENST00000382108.3;ENST00000466831.1;ENST00000382095.4	SPATA13	0.000123545
cg00808563	-0.000121692	8.58e-08	4.18e-05	-0.000164743	1.78e-09	1.14e-06	-2.51e-07	0.847488	0.987776	chr5	5493320	N_Shore								0.000121692
cg17808323	-6.43e-05	8.59e-08	4.18e-05	-7.87e-05	2.11e-07	5.75e-05	-2.91e-05	0.046405	0.48333	chr2	120865367	OpenSea	Body;Body				EPB41L5;EPB41L5	ENST00000461128.1;ENST00000495030.1	EPB41L5	6.43e-05
cg03586820	0.00144976	8.62e-08	4.19e-05	0.00131143	0.000101224	0.00677003	0.00191294	0.000138816	0.0265948	chr1	16679780	S_Shore	TSS1500			TSS1500	FBXO42;C1orf144	ENST00000375592.3;ENST00000475078.1	FBXO42;C1orf144	0.00144976
cg07794018	-3.05e-05	8.62e-08	4.19e-05	-6.76e-05	1.46e-09	9.55e-07	-5.74e-06	0.646435	0.960891	chr10	90238017	OpenSea	Body;Body			3'UTR	RNLS;RNLS	ENST00000466945.1;ENST00000481793.1	RNLS	3.05e-05
cg27386292	6.61e-05	8.69e-08	4.22e-05	0.000101552	1.52e-06	0.000277065	5.44e-05	0.00293347	0.141247	chr4	141295273	Island	Body;Body;Body;Body;Body;Body;Body;Body		Promoter_Associated	5'UTR;5'UTR;TSS1500	SCOC;SCOC;RP11-425I13.3	ENST00000506322.1;ENST00000512749.1;ENST00000512692.1	SCOC;RP11-425I13.3	6.61e-05
cg01176047	-0.00028704	8.75e-08	4.24e-05	-0.000328861	3.68e-07	9.01e-05	-0.000200261	0.0530478	0.507837	chr1	240655362	N_Shore	3'UTR			3'UTR	GREM2	ENST00000318160.4	GREM2	0.00028704
cg12383142	-0.000273316	8.82e-08	4.27e-05	-0.000239566	0.0101048	0.143803	-0.000279917	2.64e-06	0.00213146	chr1	50659449	OpenSea	ExonBnd;ExonBnd;ExonBnd;ExonBnd;ExonBnd;ExonBnd;Body;Body;Body;Body;Body;Body			ExonBnd	ELAVL4;ELAVL4	ENST00000448907.2;ENST00000474675.1	ELAVL4	0.000273316
cg15021323	2.87e-05	8.86e-08	4.29e-05	4.28e-05	1.18e-07	3.6e-05	1.86e-05	0.13787	0.697262	chr10	102756762	N_Shore	TSS200			TSS200;TSS1500	LZTS2;LZTS2;LZTS2;LZTS2;LZTS2	ENST00000429732.1;ENST00000370223.3;ENST00000315797.4;ENST00000489526.1;ENST00000426584.1	LZTS2	2.87e-05
cg23919678	-0.000579025	8.89e-08	4.3e-05	-0.000789547	3.42e-08	1.31e-05	-0.000282304	0.130474	0.685412	chr6	155476467	OpenSea	Body			5'UTR;5'UTR	TIAM2;TIAM2	ENST00000456877.2;ENST00000528391.2	TIAM2	0.000579025
cg22433116	-6.28e-05	8.89e-08	4.3e-05	-8.2e-05	1.25e-09	8.43e-07	-1.56e-05	0.572473	0.946915	chr10	61598808	OpenSea	Body							6.28e-05
cg23520521	0.000596675	8.97e-08	4.33e-05	0.00075754	6.95e-09	3.57e-06	0.000147512	0.44774	0.912679	chr11	131454827	OpenSea	Body		Unclassified_Cell_type_specific		NTM;NTM;NTM;NTM	ENST00000436745.1;ENST00000477098.1;ENST00000550167.1;ENST00000416661.1	NTM	0.000596675
cg25831506	-0.000864637	9e-08	4.34e-05	-0.000960288	3.75e-08	1.42e-05	-0.000370087	0.335525	0.866415	chr12	118327089	OpenSea	Body			TSS200	RP11-465L8.1	ENST00000544667.1	RP11-465L8.1	0.000864637
cg20707507	-0.000446268	9e-08	4.34e-05	-0.000617901	1.26e-08	5.74e-06	-0.000136784	0.41795	0.902543	chr2	38663934	OpenSea				3'UTR	AC016995.3	ENST00000417039.1	AC016995.3	0.000446268
cg06490751	-0.000100998	9.05e-08	4.36e-05	-0.000173935	3.99e-08	1.5e-05	-4.95e-05	0.103304	0.638843	chr1	247692868	N_Shore	5'UTR;5'UTR;5'UTR;Body;5'UTR;5'UTR;5'UTR			5'UTR;5'UTR;5'UTR;5'UTR;5'UTR;5'UTR	C1orf150;C1orf150;C1orf150;C1orf150;C1orf150;C1orf150;C1orf150;C1orf150	ENST00000366491.2;ENST00000366489.1;ENST00000526896.1;ENST00000531662.1;ENST00000527084.1;ENST00000527541.1;ENST00000463359.1;ENST00000529512.1	C1orf150	0.000100998
cg15564488	-5.07e-05	9.05e-08	4.36e-05	-9.42e-05	9.9e-10	6.87e-07	-1.28e-05	0.394629	0.893493	chr19	3637627	Island	Body			3'UTR	PIP5K1C	ENST00000537021.1	PIP5K1C	5.07e-05
cg09909877	1.21e-05	9.07e-08	4.37e-05	1.22e-05	1.51e-07	4.39e-05	9.07e-06	0.308265	0.852034	chr22	38203717	Island	TSS1500		Unclassified	TSS1500;TSS1500;TSS200	GCAT;GCAT;GCAT;GCAT;GCAT;GCAT;GCAT;GCAT	ENST00000248924.6;ENST00000445195.1;ENST00000415371.1;ENST00000478203.1;ENST00000426858.1;ENST00000394944.2;ENST00000451984.1;ENST00000323205.6	GCAT	1.21e-05
cg00503298	-0.000133018	9.11e-08	4.39e-05	-0.000164954	0.000379153	0.0172267	-0.000120722	6.44e-05	0.0166844	chr1	47263713	OpenSea	TSS1500;TSS1500			TSS1500;TSS1500;5'UTR	CYP4B1;CYP4B1;CYP4B1;CYP4B1;CYP4B1;CYP4B1	ENST00000534708.2;ENST00000371923.4;ENST00000529715.1;ENST00000464439.2;ENST00000371919.4;ENST00000546128.1	CYP4B1	0.000133018
cg16746174	4.41e-05	9.13e-08	4.39e-05	0.00012977	2.38e-10	2.01e-07	2.78e-05	0.0739136	0.572387	chr6	155635665	Island	TSS200		Promoter_Associated	TSS200;TSS200	TFB1M;TFB1M;TFB1M;TFB1M	ENST00000466349.1;ENST00000480390.1;ENST00000367166.4;ENST00000475849.1	TFB1M	4.41e-05
cg07420027	-0.000512777	9.14e-08	4.4e-05	-0.000797211	7.13e-10	5.17e-07	-0.000111335	0.545445	0.940578	chr3	159705224	N_Shore	TSS1500;Body		Promoter_Associated	TSS1500;3'UTR	IL12A;IL12A;IL12A;IL12A;CTD-2049J23.2	ENST00000305579.2;ENST00000480088.1;ENST00000468862.1;ENST00000496308.1;ENST00000497452.1	IL12A;CTD-2049J23.2	0.000512777
cg14025029	0.000115184	9.17e-08	4.4e-05	0.000236651	2.15e-05	0.00215871	8.94e-05	0.00048932	0.0542826	chr3	135913338	N_Shore	TSS200;Body			1stExon;5'UTR	MSL2;MSL2;MSL2;MSL2;MSL2	ENST00000434835.2;ENST00000434835.2;ENST00000473093.1;ENST00000491050.1;ENST00000481989.1	MSL2	0.000115184
cg08491805	-3.11e-05	9.17e-08	4.4e-05	-8.22e-05	1.92e-06	0.000333094	-2.86e-05	0.00339469	0.152315	chr8	52812311	Island	TSS1500		Promoter_Associated	TSS1500;TSS1500;TSS1500;TSS1500;1stExon;TSS1500;1stExon;1stExon;1stExon;5'UTR;5'UTR;5'UTR;5'UTR	PCMTD1;PCMTD1;PCMTD1;PCMTD1;PCMTD1;RP11-110G21.1;PCMTD1;RP11-110G21.1;RP11-110G21.1;RP11-110G21.1;RP11-110G21.1;RP11-110G21.1;RP11-110G21.1;RP11-110G21.1	ENST00000519559.1;ENST00000521046.1;ENST00000522514.1;ENST00000360540.5;ENST00000521344.1;ENST00000518942.1;ENST00000544451.1;ENST00000535440.1;ENST00000520357.1;ENST00000521612.1;ENST00000518942.1;ENST00000535440.1;ENST00000520357.1;ENST00000521612.1	PCMTD1;RP11-110G21.1	3.11e-05
cg19434783	2.95e-05	9.14e-08	4.4e-05	3.95e-05	9.78e-07	0.000196	2.27e-05	0.00680809	0.213034	chr1	55680859	Island	TSS1500;1stExon;5'UTR	high-CpG:55452935-55453919		1stExon;TSS200;5'UTR	USP24;USP24;USP24	ENST00000294383.5;ENST00000407756.1;ENST00000294383.5	USP24	2.95e-05
cg08772602	-5.32e-05	9.2e-08	4.41e-05	-9.12e-05	4.01e-05	0.00343881	-4.16e-05	0.000340697	0.0444318	chr17	45395990	OpenSea	ExonBnd;ExonBnd;Body;Body			3'UTR	RP11-290H9.4	ENST00000575039.1	RP11-290H9.4	5.32e-05
cg02387366	0.00031043	9.26e-08	4.44e-05	0.000335381	1.85e-06	0.000324148	0.000295868	0.00983351	0.252436	chr17	80263683	OpenSea								0.00031043
cg04129713	-0.000188611	9.3e-08	4.45e-05	-0.000245561	4.93e-08	1.77e-05	-6.78e-05	0.208489	0.780352	chr8	23282808	OpenSea				3'UTR	LOXL2;LOXL2;LOXL2;LOXL2;ENTPD4;LOXL2	ENST00000524075.1;ENST00000520871.1;ENST00000520871.1;ENST00000524144.1;ENST00000521321.1;ENST00000524075.1	LOXL2;ENTPD4	0.000188611
cg22896743	-0.00109766	9.45e-08	4.52e-05	-0.00133054	2.09e-08	8.76e-06	-0.000594581	0.512493	0.932333	chr1	29710272	OpenSea								0.00109766
cg09175009	-0.000528143	9.48e-08	4.53e-05	-0.00108	4.17e-09	2.34e-06	-0.000300896	0.0192359	0.338554	chr16	10912699	Island	TSS200			TSS200;TSS1500	FAM18A;FAM18A;FAM18A;FAM18A;FAM18A	ENST00000573360.1;ENST00000299866.8;ENST00000570692.1;ENST00000456096.2;ENST00000572980.1	FAM18A	0.000528143
cg08580254	7.62e-05	9.58e-08	4.57e-05	7.22e-05	0.00015102	0.0089941	8.22e-05	0.000172118	0.0302085	chr17	38478807	S_Shelf	5'UTR;5'UTR;5'UTR		Promoter_Associated	5'UTR;5'UTR;5'UTR	RARA;RARA;RARA	ENST00000254066.4;ENST00000425707.2;ENST00000394089.1	RARA	7.62e-05
cg23672644	-2.85e-05	9.59e-08	4.57e-05	-0.000228208	2.98e-10	2.47e-07	-1.36e-05	0.603173	0.9529	chr10	73582783	OpenSea	Body;Body;Body			TSS1500	PSAP	ENST00000493143.1	PSAP	2.85e-05
cg05067926	-6.55e-05	9.63e-08	4.59e-05	-0.00010783	1.74e-05	0.00183724	-5.94e-05	0.00112938	0.0851896	chr11	134231915	Island	Body		Unclassified_Cell_type_specific	5'UTR	GLB1L2;GLB1L2;GLB1L2	ENST00000533355.1;ENST00000529077.1;ENST00000531081.1	GLB1L2	6.55e-05
cg22870970	-0.000240006	9.71e-08	4.62e-05	-0.000254512	2.27e-07	6.08e-05	-0.000136922	0.168142	0.737412	chr11	121984724	OpenSea	Body				RP11-166D19.1	ENST00000534297.1	RP11-166D19.1	0.000240006
cg24010531	-0.00134605	9.72e-08	4.63e-05	-0.001524	1.93e-08	8.2e-06	-0.000426656	0.523234	0.935165	chr19	28400281	Island								0.00134605
cg17188046	0.000154938	9.85e-08	4.69e-05	2.29e-05	0.88673	0.982577	0.000174464	3.31e-08	0.000102642	chr6	166582197	Island	TSS200			TSS200;TSS200	T;T;T;T	ENST00000366876.2;ENST00000296946.2;ENST00000461348.2;ENST00000366871.3	T	0.000154938
cg02684949	-0.000337934	9.88e-08	4.7e-05	-0.00034972	1.41e-05	0.00156855	-0.000331672	0.00199774	0.116918	chr2	733844	S_Shore								0.000337934
cg05321809	7.07e-05	9.94e-08	4.72e-05	0.000114733	0.0267122	0.249315	6.53e-05	1.14e-06	0.00118709	chr18	74203484	N_Shore		high-CpG:72332120-72332485		3'UTR;5'UTR	ZNF516;ZNF516;ZNF516	ENST00000532857.1;ENST00000524431.2;ENST00000443185.2	ZNF516	7.07e-05
cg22891561	-3.19e-05	1.02e-07	4.83e-05	-3.9e-05	3.09e-07	7.83e-05	-2.14e-05	0.108371	0.648926	chr10	125557575	OpenSea	Body			3'UTR;5'UTR	CPXM2;CPXM2	ENST00000474277.1;ENST00000368854.2	CPXM2	3.19e-05
cg13618967	-0.000177628	1.02e-07	4.84e-05	-0.000654561	0.00523198	0.0970295	-0.000167183	2.25e-06	0.00190621	chr7	212539	OpenSea	Body							0.000177628
cg26832427	-3.03e-05	1.02e-07	4.85e-05	-5.09e-05	0.000552632	0.0223956	-2.65e-05	3.77e-05	0.0120026	chr8	1792213	OpenSea	Body							3.03e-05
cg27334203	-0.000757	1.03e-07	4.89e-05	-0.00108186	1.57e-08	6.93e-06	-0.00033184	0.0586188	0.527393	chr4	133369339	OpenSea				TSS1500	RP11-62N21.1	ENST00000504357.1	RP11-62N21.1	0.000757
cg14551860	-0.000357814	1.04e-07	4.93e-05	-0.000563824	0.000249563	0.0128443	-0.000319929	5.01e-05	0.0143045	chr1	27844043	OpenSea								0.000357814
cg23301322	-0.000356412	1.04e-07	4.94e-05	-0.000436142	2.95e-09	1.74e-06	-9.04e-05	0.291656	0.842447	chr15	81241280	OpenSea	3'UTR;3'UTR;3'UTR;Body;Body			TSS200;3'UTR;3'UTR	KIAA1199;MESDC2;RP11-351M8.2;KIAA1199;MESDC2;MESDC2;MESDC2	ENST00000559966.1;ENST00000422879.3;ENST00000560873.1;ENST00000220244.3;ENST00000561312.1;ENST00000560244.1;ENST00000560189.1	KIAA1199;MESDC2;RP11-351M8.2	0.000356412
cg13136443	-0.000224926	1.04e-07	4.94e-05	-0.000222734	6.14e-07	0.000134978	-0.000228542	0.0601624	0.531894	chr1	248867242	OpenSea								0.000224926
cg26945145	0.00010742	1.05e-07	4.98e-05	6.9e-05	0.375565	0.804003	0.000111029	1.03e-07	0.000225854	chr5	107339091	OpenSea	Body							0.00010742
cg20571967	-0.000656141	1.06e-07	4.99e-05	-0.000791336	2.18e-08	9.09e-06	-0.000260229	0.388086	0.890854	chr10	73856465	OpenSea	3'UTR			3'UTR;3'UTR;3'UTR;3'UTR	ASCC1;ASCC1;ASCC1;ASCC1;ASCC1	ENST00000394919.1;ENST00000317168.6;ENST00000486689.2;ENST00000342444.4;ENST00000534259.1	ASCC1	0.000656141
cg11399640	-0.000712795	1.06e-07	5.01e-05	-0.000218407	0.463145	0.853569	-0.000842037	3.93e-08	0.000114853	chr15	73285234	OpenSea								0.000712795
cg17453731	-8.68e-05	1.06e-07	5.01e-05	-0.000132136	4.83e-08	1.75e-05	-4.99e-05	0.078121	0.583177	chr15	33367393	OpenSea	Body							8.68e-05
cg08462988	-0.00108651	1.07e-07	5.02e-05	-0.00142714	4.18e-08	1.56e-05	-0.000530273	0.105866	0.644107	chr3	147087225	OpenSea				3'UTR	RP11-649A16.1	ENST00000473299.1	RP11-649A16.1	0.00108651
cg20469989	3.93e-05	1.07e-07	5.02e-05	3.6e-05	0.220938	0.670704	3.95e-05	2.2e-07	0.000378946	chr6	170102314	Island	1stExon;5'UTR;TSS200	high-CpG:169844128-169844369	Promoter_Associated	TSS1500;TSS200;TSS200;5'UTR;1stExon	WDR27;WDR27;WDR27;WDR27;C6orf120;C6orf120	ENST00000448612.1;ENST00000420344.2;ENST00000474018.1;ENST00000423258.1;ENST00000332290.2;ENST00000332290.2	WDR27;C6orf120	3.93e-05
cg01700524	0.000171249	1.07e-07	5.04e-05	0.000265106	5.11e-08	1.82e-05	9.37e-05	0.121909	0.672159	chr14	24803014	Island	Body		Promoter_Associated	5'UTR;3'UTR	ADCY4;ADCY4;ADCY4;ADCY4;ADCY4;ADCY4;ADCY4	ENST00000396747.3;ENST00000557099.2;ENST00000557056.1;ENST00000558563.1;ENST00000554577.1;ENST00000558125.1;ENST00000554674.1	ADCY4	0.000171249
cg08785274	7.84e-05	1.07e-07	5.05e-05	0.000102839	0.000233716	0.012265	6.97e-05	5.68e-05	0.0154739	chr1	161068252	Island	5'UTR;5'UTR;1stExon;1stExon;5'UTR		Unclassified	5'UTR;5'UTR;1stExon	KLHDC9;KLHDC9;KLHDC9;KLHDC9;KLHDC9;KLHDC9;KLHDC9;KLHDC9;KLHDC9;KLHDC9	ENST00000475934.1;ENST00000490724.2;ENST00000469647.1;ENST00000471613.1;ENST00000392192.2;ENST00000392192.2;ENST00000392191.2;ENST00000392191.2;ENST00000494418.1;ENST00000494418.1	KLHDC9	7.84e-05
cg19114277	5.09e-05	1.07e-07	5.05e-05	2.31e-05	0.364807	0.79683	5.24e-05	5.53e-08	0.000145291	chr15	91445564	Island			Promoter_Associated	TSS1500	MAN2A2;MAN2A2;MAN2A2;MAN2A2;MAN2A2;MAN2A2;MAN2A2;MAN2A2;MAN2A2;MAN2A2	ENST00000560451.1;ENST00000558161.1;ENST00000559717.1;ENST00000559999.1;ENST00000558290.1;ENST00000558290.1;ENST00000560534.1;ENST00000559965.1;ENST00000558853.1;ENST00000558853.1	MAN2A2	5.09e-05
cg25470324	-4.08e-05	1.08e-07	5.05e-05	-0.000107756	9.76e-09	4.68e-06	-1.53e-05	0.413015	0.90058	chr2	43546568	OpenSea	Body;Body				THADA;THADA	ENST00000486735.1;ENST00000398653.1	THADA	4.08e-05
cg09703232	-0.000398097	1.09e-07	5.11e-05	-0.00038866	2.8e-06	0.000447928	-0.000501698	0.00915957	0.244092	chr10	123002858	OpenSea								0.000398097
cg09606081	-8.59e-05	1.1e-07	5.15e-05	-0.000133645	0.180528	0.620269	-8.39e-05	2.33e-07	0.000395294	chr2	53256490	OpenSea								8.59e-05
cg03709925	-1.67e-05	1.1e-07	5.16e-05	-1.27e-05	0.0285149	0.2582	-1.78e-05	3.33e-07	0.000509661	chr17	79096151	Island	Body				AATK;AATK	ENST00000570932.1;ENST00000573469.1	AATK	1.67e-05
cg00072271	-8.54e-05	1.11e-07	5.17e-05	-0.000102421	1.27e-07	3.81e-05	-4.66e-05	0.125089	0.67711	chr1	220371965	OpenSea	Body				RAB3GAP2;RAB3GAP2;RAB3GAP2	ENST00000478976.1;ENST00000237724.5;ENST00000483278.1	RAB3GAP2	8.54e-05
cg02096792	-0.000194901	1.11e-07	5.19e-05	-0.000337737	1.1e-08	5.19e-06	-5.92e-05	0.291113	0.842175	chr2	1377754	OpenSea				TSS1500	TPO	ENST00000497517.2	TPO	0.000194901
cg24303210	-0.000192358	1.11e-07	5.19e-05	-0.000219998	1.27e-09	8.51e-07	-3.32e-05	0.348353	0.873251	chr15	56484697	OpenSea	Body			5'UTR;5'UTR	RFX7;RFX7	ENST00000559447.2;ENST00000422057.1	RFX7	0.000192358
cg05580557	2.96e-05	1.11e-07	5.19e-05	4.74e-05	0.0584391	0.373892	2.87e-05	6.61e-07	0.000808305	chr22	42017727	Island	5'UTR;5'UTR;5'UTR;TSS1500;5'UTR		Promoter_Associated	TSS1500;TSS1500;5'UTR;5'UTR;TSS1500;5'UTR;1stExon;5'UTR;5'UTR	XRCC6;XRCC6;XRCC6;XRCC6;XRCC6;PPPDE2;XRCC6;XRCC6;XRCC6;CSDC2;XRCC6	ENST00000402409.1;ENST00000405506.1;ENST00000360079.3;ENST00000464116.1;ENST00000402580.3;ENST00000263256.6;ENST00000359308.4;ENST00000359308.4;ENST00000405878.1;ENST00000476443.1;ENST00000428575.2	XRCC6;PPPDE2;CSDC2	2.96e-05
cg12976581	0.000199201	1.11e-07	5.2e-05	2.79e-05	0.778847	0.960687	0.000250235	3.92e-08	0.000114853	chr6	29975032	Island	Body;Body		Unclassified_Cell_type_specific	5'UTR;3'UTR;3'UTR;3'UTR;3'UTR	HLA-J;HLA-J;HLA-J;ZNRD1-AS1;ZNRD1-AS1;ZNRD1-AS1;ZNRD1-AS1	ENST00000469281.1;ENST00000462773.1;ENST00000495278.1;ENST00000425604.1;ENST00000448093.1;ENST00000376797.3;ENST00000420251.1	HLA-J;ZNRD1-AS1	0.000199201
cg04815713	-0.000206316	1.12e-07	5.22e-05	-0.000550918	5.99e-11	6.11e-08	-9.68e-05	0.066522	0.550934	chr13	111058285	OpenSea	Body		Unclassified_Cell_type_specific					0.000206316
cg02575406	-4.5e-05	1.12e-07	5.22e-05	-4.58e-05	0.281493	0.731801	-4.5e-05	9.54e-08	0.000214689	chr12	104928986	OpenSea	Body							4.5e-05
cg26687305	-0.00027294	1.12e-07	5.23e-05	-0.000335003	0.0550439	0.362819	-0.000270233	5.19e-07	0.000697138	chr7	99905331	OpenSea	5'UTR;1stExon			5'UTR;1stExon;5'UTR	SPDYE3;SPDYE3;SPDYE3	ENST00000332397.6;ENST00000437326.2;ENST00000437326.2	SPDYE3	0.00027294
cg14263222	-0.000266834	1.12e-07	5.23e-05	-0.000424198	3.74e-07	9.1e-05	-0.000180615	0.0140701	0.296177	chr9	138008934	N_Shelf	Body				OLFM1	ENST00000483042.1	OLFM1	0.000266834
cg10746326	-0.000231512	1.12e-07	5.23e-05	-0.000360784	1.45e-08	6.49e-06	-9.43e-05	0.352697	0.875446	chr5	150576234	OpenSea	Body			5'UTR;3'UTR	CCDC69;CCDC69	ENST00000356749.3;ENST00000521308.1	CCDC69	0.000231512
cg04172166	-2.46e-05	1.12e-07	5.23e-05	-5.48e-05	0.270245	0.721291	-2.44e-05	1.91e-07	0.000343604	chr16	27052337	OpenSea								2.46e-05
cg16321938	-7.12e-05	1.13e-07	5.24e-05	-0.000124655	0.000311929	0.0150525	-6.11e-05	8.27e-05	0.0193792	chr8	139095832	OpenSea				TSS200	RP11-238K6.1	ENST00000518973.1	RP11-238K6.1	7.12e-05
cg10073837	0.000124164	1.13e-07	5.25e-05	0.000194284	1.51e-07	4.4e-05	7.07e-05	0.0674059	0.553572	chr13	91810401	OpenSea	Body							0.000124164
cg25344355	-0.000616847	1.14e-07	5.28e-05	-0.00100395	2.37e-10	2.01e-07	-7.54e-05	0.828786	0.985653	chr2	238052461	OpenSea								0.000616847
cg03736327	-0.000132743	1.14e-07	5.28e-05	-0.000152473	2.15e-07	5.83e-05	-0.000113087	0.122582	0.67305	chr10	43619771	OpenSea	Body;Body			3'UTR	RET	ENST00000535749.1	RET	0.000132743
cg23242810	-4.92e-05	1.14e-07	5.28e-05	-8.15e-05	9.11e-09	4.43e-06	-9.41e-06	0.651158	0.961662	chr3	172420455	OpenSea	5'UTR;5'UTR;Body;Body			TSS1500;5'UTR	U6;NCEH1	ENST00000516273.1;ENST00000543711.1	U6;NCEH1	4.92e-05
cg15400532	4.4e-05	1.14e-07	5.28e-05	4.02e-05	0.0668727	0.399624	4.53e-05	6.24e-07	0.000775474	chr6	27101279	S_Shore	3'UTR;1stExon;TSS1500		Promoter_Associated	TSS1500;TSS1500;1stExon;3'UTR	HIST1H2BJ;HIST1H2BJ;HIST1H2AG;HIST1H2AG	ENST00000339812.2;ENST00000541790.1;ENST00000359193.2;ENST00000359193.2	HIST1H2BJ;HIST1H2AG	4.4e-05
cg25893334	-0.000247628	1.14e-07	5.29e-05	-0.000290996	1.82e-07	5.11e-05	-0.000129445	0.159629	0.726623	chr20	53299668	OpenSea								0.000247628
cg08258631	-0.000163272	1.14e-07	5.3e-05	-0.000249573	3.31e-08	1.28e-05	-7.82e-05	0.533316	0.937514	chr3	2941537	OpenSea	5'UTR;5'UTR;Body;Body			5'UTR;TSS1500;TSS1500	CNTN4;CNTN4;CNTN4;CNTN4;CNTN4;CNTN4;CNTN4	ENST00000397459.2;ENST00000448906.2;ENST00000473845.1;ENST00000475817.1;ENST00000438282.2;ENST00000430505.2;ENST00000427741.1	CNTN4	0.000163272
cg04803686	-4.35e-05	1.14e-07	5.3e-05	-0.000137008	2.52e-10	2.11e-07	-8.95e-06	0.678526	0.965578	chr15	90173805	S_Shore	Body				C15orf42	ENST00000561095.1	C15orf42	4.35e-05
cg01904300	-0.00058067	1.15e-07	5.33e-05	-0.000605397	4.55e-07	0.000106193	-0.000498003	0.061187	0.535212	chr2	97554441	OpenSea	Body;Body;Body			3'UTR	FAM178B;FAM178B	ENST00000470789.1;ENST00000494172.1	FAM178B	0.00058067
cg23679447	-0.000540276	1.15e-07	5.33e-05	-0.000628768	2.87e-07	7.35e-05	-0.000337278	0.0617521	0.537179	chr11	72379492	OpenSea	5'UTR;Body			TSS200;5'UTR;3'UTR	PDE2A;PDE2A;PDE2A;PDE2A	ENST00000444035.2;ENST00000540345.1;ENST00000542969.1;ENST00000540380.1	PDE2A	0.000540276
cg03705947	6.92e-05	1.15e-07	5.33e-05	1.81e-05	0.36177	0.794637	0.000110352	1.11e-09	8.54e-06	chr1	68152081	Island	Body			5'UTR	GADD45A;GADD45A	ENST00000460575.1;ENST00000484245.1	GADD45A	6.92e-05
cg01595555	-0.000411813	1.16e-07	5.35e-05	-0.000303695	0.0535419	0.358048	-0.000446746	5.81e-07	0.000746849	chr1	40866148	OpenSea	5'UTR;Body;Body;Body		Unclassified_Cell_type_specific	5'UTR	SMAP2	ENST00000539317.1	SMAP2	0.000411813
cg08500967	-5.86e-05	1.16e-07	5.36e-05	-4.51e-05	0.192926	0.636921	-5.97e-05	2.48e-07	0.000415916	chr16	24740415	N_Shore	TSS1500			TSS1500;TSS1500	TNRC6A;TNRC6A	ENST00000315183.7;ENST00000562829.1	TNRC6A	5.86e-05
cg16976931	-4.73e-05	1.17e-07	5.41e-05	-9.04e-05	1.65e-05	0.00176364	-3.61e-05	0.00181003	0.110757	chr6	47253219	OpenSea	Body			TSS1500	TNFRSF21	ENST00000419206.2	TNFRSF21	4.73e-05
cg07220157	-6.43e-05	1.18e-07	5.44e-05	-0.000165516	0.0338202	0.282879	-6.21e-05	1.19e-06	0.0012177	chr1	6108513	N_Shelf	Body;Body			5'UTR;5'UTR	KCNAB2;KCNAB2;KCNAB2	ENST00000478098.1;ENST00000378083.3;ENST00000458166.2	KCNAB2	6.43e-05
cg03412771	-0.000154604	1.19e-07	5.45e-05	-0.000264239	2.79e-09	1.66e-06	-3e-05	0.58607	0.949812	chr14	50560100	OpenSea	Body			TSS1500	C14orf183	ENST00000305273.1	C14orf183	0.000154604
cg24338083	-4.53e-05	1.19e-07	5.45e-05	-6.84e-05	1.56e-08	6.89e-06	-3.41e-06	0.81997	0.984744	chr11	65125333	S_Shore								4.53e-05
cg07889885	-8.24e-05	1.19e-07	5.47e-05	-0.000124263	9.39e-10	6.54e-07	-1.55e-05	0.563202	0.9448	chr9	22171692	OpenSea								8.24e-05
cg17980699	-0.000214704	1.19e-07	5.48e-05	-0.000242529	5.11e-08	1.82e-05	-0.000100517	0.0613322	0.535679	chr8	130587264	OpenSea	TSS200;TSS200;TSS200;Body			TSS200;TSS200;3'UTR	CCDC26;CCDC26;CCDC26	ENST00000520048.1;ENST00000523151.1;ENST00000446592.3	CCDC26	0.000214704
cg05277122	-5.58e-05	1.19e-07	5.48e-05	-6.89e-05	0.309692	0.755834	-5.56e-05	2.03e-07	0.000359567	chr14	103538143	N_Shelf								5.58e-05
cg08644895	-0.00026231	1.2e-07	5.52e-05	-0.000325068	0.000443113	0.0192207	-0.000236678	7.17e-05	0.017852	chr4	189697535	OpenSea				TSS1500;5'UTR	RP11-756P10.5;RP11-756P10.4	ENST00000504165.1;ENST00000505178.1	RP11-756P10.5;RP11-756P10.4	0.00026231
cg15745894	-0.000204746	1.2e-07	5.52e-05	-2.52e-05	0.733744	0.949898	-0.000210794	1.43e-08	5.39e-05	chr20	3151981	N_Shore				5'UTR	RP5-1187M17.10	ENST00000360342.3	RP5-1187M17.10	0.000204746
cg04070324	-0.00038094	1.21e-07	5.53e-05	-0.000292547	0.0403634	0.310286	-0.000419154	6.94e-07	0.000832579	chr11	116152336	OpenSea								0.00038094
cg21561068	-8.44e-05	1.21e-07	5.53e-05	-0.000123684	1.1e-08	5.16e-06	-2.09e-05	0.728997	0.973424	chr19	12769960	S_Shore	Body;Body			TSS200	MAN2B1;MAN2B1;MAN2B1	ENST00000465830.1;ENST00000495617.1;ENST00000466794.1	MAN2B1	8.44e-05
cg15121959	-5.95e-05	1.21e-07	5.53e-05	-7.25e-05	0.0230272	0.229894	-5.76e-05	1.73e-06	0.00160421	chr1	3052866	N_Shelf	Body;Body							5.95e-05
cg24718197	-0.000798843	1.22e-07	5.55e-05	-0.00119197	8.42e-09	4.17e-06	-0.000315743	0.340351	0.869276	chr17	79485709	Island			Unclassified	5'UTR;TSS1500	ACTG1;RP13-766D20.2;RP13-766D20.2	ENST00000575994.1;ENST00000430912.1;ENST00000442532.1	ACTG1;RP13-766D20.2	0.000798843
cg18730865	-0.000215986	1.24e-07	5.63e-05	-0.000246424	3.39e-05	0.0030269	-0.000191565	0.000972516	0.0787871	chr5	34792020	OpenSea	Body;Body;Body;Body;Body;Body			5'UTR	RAI14;RAI14;RAI14;RAI14;RAI14;RAI14;RAI14	ENST00000503222.1;ENST00000510319.1;ENST00000507502.1;ENST00000515448.1;ENST00000502736.1;ENST00000507276.1;ENST00000509247.1	RAI14	0.000215986
cg20208990	-0.000218184	1.25e-07	5.69e-05	-0.000663452	6.66e-10	4.86e-07	-2.45e-06	0.982763	0.998795	chr20	56286567	S_Shore	TSS1500;TSS1500;TSS200			TSS1500;TSS1500;1stExon;TSS200;3'UTR	PMEPA1;PMEPA1;PMEPA1;PMEPA1;PMEPA1	ENST00000395816.3;ENST00000347215.4;ENST00000472841.1;ENST00000265626.4;ENST00000472841.1	PMEPA1	0.000218184
cg18296036	0.000167839	1.25e-07	5.69e-05	0.000170805	7.37e-06	0.000951865	0.000163886	0.00502181	0.184591	chr7	150653115	N_Shore	Body;Body;TSS1500			TSS200;TSS1500	KCNH2;KCNH2;KCNH2;KCNH2;KCNH2	ENST00000473610.1;ENST00000330883.4;ENST00000461280.1;ENST00000350328.4;ENST00000532957.1	KCNH2	0.000167839
cg05871461	-0.000114308	1.25e-07	5.69e-05	-0.000111144	0.0023888	0.0595191	-0.000115583	1.5e-05	0.00671322	chr2	232087597	OpenSea	Body;Body;Body			5'UTR	ARMC9;ARMC9	ENST00000469789.1;ENST00000483477.1	ARMC9	0.000114308
cg03772020	7.86e-05	1.26e-07	5.73e-05	5.74e-05	0.105916	0.495801	7.99e-05	3.87e-07	0.000559787	chr6	148879122	N_Shore								7.86e-05
cg22816913	-4.05e-05	1.26e-07	5.74e-05	-5.77e-05	0.0619106	0.384724	-3.93e-05	7.62e-07	0.000888711	chr19	54578294	OpenSea	Body			3'UTR	AC012314.2	ENST00000413865.1	AC012314.2	4.05e-05
cg23268417	2.43e-05	1.26e-07	5.74e-05	5.28e-06	0.474634	0.859106	3.05e-05	4.22e-08	0.000120567	chr19	36705437	Island	5'UTR;TSS200;TSS200;5'UTR;TSS200		Unclassified	TSS200;5'UTR;5'UTR	ZNF146;ZNF565;ZNF565	ENST00000456324.1;ENST00000304116.5;ENST00000392173.1	ZNF146;ZNF565	2.43e-05
cg10780002	-0.000193892	1.27e-07	5.75e-05	-0.000350818	5.08e-07	0.000115439	-0.000123562	0.0130103	0.285995	chr14	103782538	OpenSea								0.000193892
cg17542330	-0.000652157	1.27e-07	5.76e-05	-0.000410875	0.192019	0.635774	-0.00069274	2.14e-07	0.000374142	chr5	79445875	OpenSea	Body							0.000652157
cg17223189	4.07e-05	1.28e-07	5.8e-05	8.83e-05	1.18e-08	5.44e-06	1.46e-05	0.243946	0.810525	chr19	59066601	Island	TSS1500;TSS200		Promoter_Associated	TSS200	CHMP2A	ENST00000312547.1	CHMP2A	4.07e-05
cg19960149	-5e-05	1.29e-07	5.83e-05	-6.61e-05	1.69e-07	4.81e-05	-2.78e-05	0.0636454	0.542821	chr2	101591098	OpenSea	Body;Body			3'UTR;3'UTR	AC016738.3;AC016738.3;NPAS2;NPAS2;NPAS2	ENST00000439150.1;ENST00000446644.1;ENST00000450763.1;ENST00000471974.1;ENST00000474550.1	AC016738.3;NPAS2	5e-05
cg01573955	1.63e-05	1.29e-07	5.83e-05	1.16e-05	0.114289	0.512404	1.71e-05	3.45e-07	0.000523074	chr17	79008822	N_Shore	TSS1500;TSS200;TSS200;TSS200;TSS200	high-CpG:76623369-76623794	Promoter_Associated	TSS1500;TSS1500;TSS200;TSS200;TSS200;TSS200;TSS200;TSS200	BAIAP2;CTD-2561B21.9;CTD-2561B21.9;BAIAP2;BAIAP2;BAIAP2;BAIAP2;BAIAP2;BAIAP2;BAIAP2	ENST00000571530.1;ENST00000577066.1;ENST00000573167.1;ENST00000576470.1;ENST00000575750.1;ENST00000570913.1;ENST00000575712.1;ENST00000575245.1;ENST00000435091.3;ENST00000573894.1	BAIAP2;CTD-2561B21.9	1.63e-05
cg25094931	-0.000162235	1.29e-07	5.85e-05	-0.000230704	1.99e-07	5.47e-05	-8.14e-05	0.0635695	0.542605	chr20	52275233	N_Shore								0.000162235
cg00981497	-0.000200009	1.3e-07	5.88e-05	-0.000398919	3.2e-05	0.00290486	-0.000159885	0.000109815	0.0230485	chr1	109361017	OpenSea	Body;Body			TSS1500	AKNAD1;AKNAD1	ENST00000477908.1;ENST00000466413.1	AKNAD1	0.000200009
cg04293307	-0.000951121	1.31e-07	5.89e-05	-0.00100913	0.000265956	0.013443	-0.000885477	0.000134798	0.0260617	chr17	63553581	N_Shelf	Body		Promoter_Associated					0.000951121
cg17301114	-0.000406987	1.31e-07	5.89e-05	-0.00034246	0.106456	0.496922	-0.000414589	4e-07	0.000574716	chr2	72971072	OpenSea	Body							0.000406987
cg11373568	-6.24e-05	1.31e-07	5.91e-05	-5.63e-05	0.132735	0.546681	-6.29e-05	4.04e-07	0.000576534	chr5	164775817	OpenSea				TSS1500	CTC-535M15.2	ENST00000522189.1	CTC-535M15.2	6.24e-05
cg05808300	0.000169441	1.32e-07	5.95e-05	0.000235621	3.71e-09	2.11e-06	2.37e-05	0.926459	0.994571	chr16	49308934	N_Shore								0.000169441
cg16658029	-0.000343841	1.32e-07	5.96e-05	-0.000256755	0.193108	0.637175	-0.0003622	2.77e-07	0.000448391	chr11	13126285	OpenSea				3'UTR	CTC-497E21.5	ENST00000531136.1	CTC-497E21.5	0.000343841
cg14950326	-7.66e-05	1.32e-07	5.96e-05	-0.000142612	5.79e-09	3.06e-06	-4.85e-06	0.96672	0.997512	chr3	37771001	OpenSea	Body				ITGA9	ENST00000461533.1	ITGA9	7.66e-05
cg03342530	2.07e-05	1.32e-07	5.96e-05	2.31e-05	7.9e-08	2.61e-05	4.24e-06	0.687121	0.966994	chr16	50502218	Island			Unclassified_Cell_type_specific					2.07e-05
cg20674891	0.000114107	1.33e-07	5.97e-05	1.65e-05	0.76117	0.956854	0.00013817	2.92e-08	9.38e-05	chr5	148652108	S_Shore	Body;Body		Unclassified	5'UTR;3'UTR;3'UTR;3'UTR	AFAP1L1;AFAP1L1;RP11-331K21.1;RP11-331K21.1;AC012613.2	ENST00000455574.2;ENST00000522492.1;ENST00000522685.1;ENST00000512647.2;ENST00000523176.1	AFAP1L1;RP11-331K21.1;AC012613.2	0.000114107
cg18280492	2.9e-05	1.33e-07	5.97e-05	5.81e-05	1.79e-07	5.04e-05	1.53e-05	0.0162422	0.314403	chr10	124913593	N_Shore	TSS200;TSS200		Promoter_Associated	TSS1500;TSS1500;TSS1500;TSS200	BUB3;BUB3;BUB3;BUB3;BUB3;BUB3	ENST00000538238.1;ENST00000368859.1;ENST00000368858.5;ENST00000490143.1;ENST00000407911.2;ENST00000368865.4	BUB3	2.9e-05
cg11859953	2.23e-05	1.33e-07	5.97e-05	4.89e-05	1.01e-08	4.8e-06	5.23e-06	0.762873	0.978063	chr5	68530331	N_Shore	TSS1500		Promoter_Associated	TSS1500;TSS1500;TSS1500;TSS1500	CDK7;CDK7;CDK7;CDK7;CDK7;CDK7;CDK7;CDK7;CDK7;CDK7;CDK7;CDK7;CDK7	ENST00000506563.1;ENST00000512687.1;ENST00000256443.3;ENST00000515391.1;ENST00000512985.1;ENST00000515180.1;ENST00000506789.1;ENST00000510106.1;ENST00000514676.1;ENST00000504147.1;ENST00000508726.1;ENST00000502604.1;ENST00000513629.1	CDK7	2.23e-05
cg04905829	-0.000815526	1.33e-07	5.98e-05	-0.00101615	8.27e-09	4.12e-06	-0.000133609	0.664666	0.963778	chr12	58160911	S_Shore	5'UTR;1stExon			3'UTR;TSS1500;1stExon;5'UTR	RP11-571M6.13;CYP27B1;CYP27B1;CYP27B1;CYP27B1;CYP27B1;CYP27B1	ENST00000546609.1;ENST00000546567.1;ENST00000546496.1;ENST00000552186.1;ENST00000228606.4;ENST00000228606.4;ENST00000547344.1	RP11-571M6.13;CYP27B1	0.000815526
cg16902903	-7.02e-05	1.33e-07	5.98e-05	-0.0002102	2.45e-10	2.06e-07	-1.31e-06	0.840662	0.98705	chr10	28569702	OpenSea	5'UTR			TSS1500;5'UTR;5'UTR;5'UTR	MPP7;MPP7;MPP7;MPP7;MPP7	ENST00000337532.5;ENST00000375719.3;ENST00000375732.1;ENST00000481244.1;ENST00000445954.2	MPP7	7.02e-05
cg16297736	-0.000629022	1.34e-07	6e-05	-0.000649938	2.51e-07	6.62e-05	-0.000471267	0.241124	0.808474	chr2	188445237	OpenSea								0.000629022
cg04692538	-0.000510461	1.34e-07	6.01e-05	-0.000120002	0.713051	0.94464	-0.000540503	1.08e-08	4.27e-05	chr22	43586097	S_Shelf								0.000510461
cg00289052	6.22e-05	1.34e-07	6.01e-05	0.000168525	6.78e-10	4.94e-07	9.52e-06	0.630147	0.957897	chr12	105500954	N_Shore	TSS1500			TSS1500;TSS1500;1stExon;3'UTR	KIAA1033;KIAA1033;KIAA1033;RP11-61E11.2;KIAA1033;RP11-61E11.2	ENST00000311317.4;ENST00000550053.1;ENST00000547404.1;ENST00000550088.1;ENST00000548195.1;ENST00000550088.1	KIAA1033;RP11-61E11.2	6.22e-05
cg07474957	2.53e-05	1.34e-07	6.02e-05	3.69e-05	3.8e-09	2.15e-06	8.92e-06	0.142851	0.70445	chr6	30650844	N_Shelf	Body;Body		Promoter_Associated	3'UTR	PPP1R18;PPP1R18	ENST00000467662.1;ENST00000488324.1	PPP1R18	2.53e-05
cg24488281	0.000898309	1.35e-07	6.03e-05	0.000966468	6.14e-05	0.00470729	0.00088751	0.000342925	0.0445677	chr2	145278106	S_Shelf	Body;TSS1500;TSS200;TSS200;TSS200			5'UTR;5'UTR;1stExon;TSS1500;TSS1500;TSS200;TSS1500;5'UTR;5'UTR	ZEB2-AS1;ZEB2-AS1;ZEB2;ZEB2;ZEB2;ZEB2;ZEB2;ZEB2;ZEB2;ZEB2;ZEB2;ZEB2;ZEB2;ZEB2-AS1	ENST00000428623.1;ENST00000421083.1;ENST00000303660.3;ENST00000558170.1;ENST00000539609.2;ENST00000465308.1;ENST00000476394.1;ENST00000392860.3;ENST00000444559.1;ENST00000465070.1;ENST00000464380.1;ENST00000303660.3;ENST00000475115.1;ENST00000427278.2	ZEB2-AS1;ZEB2	0.000898309
cg10669834	-0.000164865	1.35e-07	6.03e-05	-0.000180666	1.06e-08	5e-06	-3.7e-05	0.709176	0.970514	chr15	33390828	OpenSea								0.000164865
cg08439244	-0.000123913	1.35e-07	6.04e-05	-0.000135884	0.0812547	0.438664	-0.000122783	5.97e-07	0.000751602	chr15	91641719	N_Shore	TSS1500			TSS1500	SV2B	ENST00000545111.2	SV2B	0.000123913
cg13955851	-3.62e-05	1.37e-07	6.1e-05	-8.81e-05	1.12e-09	7.67e-07	-9.14e-06	0.556258	0.943176	chr7	98553852	S_Shore	Body							3.62e-05
cg01920128	-0.000174847	1.38e-07	6.13e-05	-0.00038435	6.96e-09	3.57e-06	-6.7e-05	0.458662	0.916212	chr4	75177978	OpenSea	Body;Body;Body;Body;Body;Body;Body							0.000174847
cg24345412	-4.52e-05	1.38e-07	6.13e-05	-5.21e-05	9.09e-07	0.000184909	-3.31e-05	0.0398943	0.455545	chr4	16778214	OpenSea	Body;Body				LDB2;LDB2;LDB2	ENST00000513457.1;ENST00000510825.1;ENST00000504189.1	LDB2	4.52e-05
cg17069533	-0.000301911	1.38e-07	6.14e-05	-0.000381956	2.46e-09	1.49e-06	-8.64e-07	0.923027	0.994376	chr17	64657833	OpenSea	Body							0.000301911
cg16259047	-3.38e-05	1.38e-07	6.15e-05	-4.39e-05	2.99e-08	1.18e-05	-2e-06	0.954363	0.996606	chr10	131340512	OpenSea	Body				MGMT	ENST00000482653.1	MGMT	3.38e-05
cg07824920	-0.000173472	1.39e-07	6.16e-05	-0.000307779	5.86e-09	3.09e-06	-7.6e-05	0.701235	0.969179	chr18	77959594	OpenSea	Body			3'UTR	PARD6G;PARD6G	ENST00000470488.1;ENST00000463384.1	PARD6G	0.000173472
cg09740450	-0.000460256	1.39e-07	6.18e-05	-0.000492996	3.27e-07	8.21e-05	-0.000375863	0.174469	0.74499	chr12	125223650	Island								0.000460256
cg12835784	-5.76e-05	1.4e-07	6.19e-05	-0.000133263	0.000483127	0.0203932	-4.94e-05	5.6e-05	0.0153657	chr2	47126452	OpenSea				1stExon;5'UTR	AC016722.4;AC016722.4	ENST00000429761.1;ENST00000429761.1	AC016722.4	5.76e-05
cg05090399	-5.87e-05	1.41e-07	6.24e-05	-7.63e-05	2.26e-08	9.38e-06	-1.52e-05	0.374338	0.884997	chr8	136455801	OpenSea								5.87e-05
cg20977411	3.91e-05	1.41e-07	6.24e-05	7.82e-06	0.539921	0.888188	4.59e-05	2.05e-09	1.36e-05	chr1	154909454	Island	5'UTR;1stExon		Promoter_Associated	1stExon;5'UTR	PMVK;PMVK	ENST00000368467.3;ENST00000368467.3	PMVK	3.91e-05
cg06341464	-0.000178931	1.42e-07	6.29e-05	-0.000224257	2.6e-08	1.05e-05	-8e-05	0.0493842	0.494253	chr3	62200289	OpenSea	Body							0.000178931
cg05740688	0.000107811	1.42e-07	6.29e-05	0.000105318	0.00341389	0.0745574	0.00010883	1.14e-05	0.00558998	chr19	3721589	Island	TSS200;5'UTR		Unclassified_Cell_type_specific	TSS200;5'UTR;5'UTR	TJP3;TJP3;TJP3	ENST00000382008.3;ENST00000541714.1;ENST00000539908.1	TJP3	0.000107811
cg21145523	-3.51e-05	1.42e-07	6.29e-05	-7.94e-05	4.78e-10	3.69e-07	-1.07e-06	0.828041	0.985529	chr8	11671505	OpenSea	Body;Body;Body;Body;Body;Body;Body;Body;Body;Body;Body			5'UTR	FDFT1;FDFT1;FDFT1;FDFT1;FDFT1	ENST00000525954.1;ENST00000531249.1;ENST00000529464.1;ENST00000446331.2;ENST00000525607.1	FDFT1	3.51e-05
cg16986661	-6.67e-05	1.44e-07	6.34e-05	-7.03e-05	1.29e-07	3.87e-05	-2.34e-05	0.57635	0.947764	chr2	65866869	OpenSea			Unclassified	3'UTR;5'UTR	AC007389.3;AC074391.1	ENST00000420724.1;ENST00000377977.3	AC007389.3;AC074391.1	6.67e-05
cg18812579	-8.16e-05	1.44e-07	6.35e-05	-0.000165502	1.73e-06	0.000306982	-6.29e-05	0.00530887	0.189413	chr11	85906252	OpenSea								8.16e-05
cg26451429	-0.000100747	1.44e-07	6.37e-05	-1.87e-05	0.604143	0.911964	-0.000239524	2.22e-10	2.74e-06	chr1	63988886	OpenSea	TSS200;1stExon;1stExon;5'UTR;5'UTR;Body	high-CpG:63761445-63761540	Promoter_Associated	TSS200;TSS200;TSS200;TSS200	ITGB3BP;ITGB3BP;ITGB3BP;EFCAB7;ITGB3BP;ITGB3BP;EFCAB7;ITGB3BP;ITGB3BP;ITGB3BP;ITGB3BP;ITGB3BP;ITGB3BP	ENST00000489863.1;ENST00000489099.1;ENST00000489099.1;ENST00000480886.1;ENST00000283568.8;ENST00000460394.1;ENST00000371088.4;ENST00000371092.3;ENST00000465781.1;ENST00000462285.1;ENST00000271002.10;ENST00000489863.1;ENST00000478138.1	ITGB3BP;EFCAB7	0.000100747
cg16862738	-0.000246989	1.45e-07	6.38e-05	-0.000329537	1.11e-07	3.44e-05	-0.000101244	0.381281	0.887911	chr7	86643327	OpenSea	Body;5'UTR;5'UTR							0.000246989
cg02406098	-5.78e-05	1.45e-07	6.38e-05	-7.87e-05	1.28e-06	0.000243978	-3.51e-05	0.0158913	0.311398	chr3	32911355	OpenSea	Body							5.78e-05
cg19405883	-0.000301802	1.45e-07	6.39e-05	-0.00011463	0.523815	0.881559	-0.00031812	3.51e-08	0.000106929	chr5	34687565	OpenSea	TSS200;Body;5'UTR;Body;Body;Body			TSS200;5'UTR	RAI14;RAI14;RAI14;RAI14;RAI14;RAI14;RAI14	ENST00000507502.1;ENST00000506376.1;ENST00000511652.1;ENST00000515799.1;ENST00000510386.1;ENST00000514931.1;ENST00000505185.1	RAI14	0.000301802
cg12439852	-0.000145931	1.45e-07	6.39e-05	-0.00026321	3.19e-09	1.86e-06	-4.98e-05	0.247093	0.812708	chr7	16627383	S_Shore								0.000145931
cg20567867	-9.86e-05	1.46e-07	6.41e-05	-2.08e-05	0.584923	0.904958	-0.000112787	2.1e-08	7.31e-05	chr22	19762222	OpenSea	Body;Body							9.86e-05
cg02094813	-0.000824301	1.46e-07	6.42e-05	-0.000565042	0.142451	0.562945	-0.000880402	2.95e-07	0.00046606	chr12	99324621	OpenSea	Body;Body;Body;Body;Body;Body;Body;Body			TSS1500	RP11-473C19.1	ENST00000551372.1	RP11-473C19.1	0.000824301
cg03497201	-6.89e-05	1.46e-07	6.43e-05	-7.93e-05	1.15e-07	3.51e-05	-2.99e-05	0.386906	0.890371	chr4	71663849	OpenSea	Body;Body			TSS1500	RUFY3;RUFY3;RUFY3;RUFY3;RUFY3	ENST00000512331.1;ENST00000515479.1;ENST00000507333.1;ENST00000503025.1;ENST00000504805.1	RUFY3	6.89e-05
cg06690537	-0.000393907	1.47e-07	6.47e-05	-0.000257897	0.157988	0.587567	-0.000423151	4.14e-07	0.000583465	chr7	134354285	OpenSea	Body;Body;Body							0.000393907
cg16222083	-0.000903785	1.48e-07	6.5e-05	-0.000555307	0.00940451	0.137962	-0.00109549	2.27e-06	0.0019177	chr1	212209131	Island	5'UTR;5'UTR;1stExon;1stExon;1stExon;TSS200;TSS200;TSS200;TSS200;TSS200;5'UTR	high-CpG:210275694-210275760	Promoter_Associated	5'UTR;1stExon;TSS200;TSS200;TSS1500;TSS1500;TSS1500;TSS1500;5'UTR;1stExon	DTL;DTL;DTL;DTL;INTS7;INTS7;INTS7;INTS7;DTL;DTL	ENST00000366991.4;ENST00000366991.4;ENST00000420235.2;ENST00000475419.1;ENST00000366992.3;ENST00000469606.1;ENST00000440600.2;ENST00000366994.3;ENST00000542077.1;ENST00000542077.1	DTL;INTS7	0.000903785
cg14219252	-2.85e-05	1.49e-07	6.53e-05	-1.72e-05	0.401371	0.820012	-2.92e-05	1.45e-07	0.000284394	chr14	76664097	OpenSea	Body;Body;Body			3'UTR;5'UTR;5'UTR	RP11-361H10.2;C14orf118;C14orf118;C14orf118	ENST00000553767.1;ENST00000554375.1;ENST00000556675.1;ENST00000556372.1	RP11-361H10.2;C14orf118	2.85e-05
cg24107351	-0.00011512	1.5e-07	6.55e-05	-0.000238393	9.8e-09	4.7e-06	-3.16e-05	0.396087	0.894021	chr8	110562312	OpenSea	5'UTR;5'UTR;5'UTR			TSS1500;5'UTR;5'UTR;5'UTR	EBAG9;EBAG9;EBAG9;EBAG9;EBAG9;EBAG9;EBAG9;EBAG9	ENST00000531677.1;ENST00000534318.1;ENST00000395785.2;ENST00000529502.1;ENST00000529931.1;ENST00000337573.5;ENST00000527709.1;ENST00000530629.1	EBAG9	0.00011512
cg07659053	0.000311308	1.5e-07	6.58e-05	0.00304627	1.56e-11	1.89e-08	0.00011908	0.52	0.93438	chr6	171033352	Island				TSS1500	XX-C2158C12.2	ENST00000438217.1	XX-C2158C12.2	0.000311308
cg05484352	-0.000248031	1.52e-07	6.63e-05	-0.000270962	9.03e-08	2.91e-05	-5.44e-05	0.760735	0.977776	chr7	94534597	N_Shelf								0.000248031
cg17013903	-0.000375842	1.52e-07	6.64e-05	-0.000518474	1.16e-09	7.86e-07	-6.77e-05	0.465095	0.918237	chr1	8255118	OpenSea								0.000375842
cg08383171	-0.000212143	1.54e-07	6.7e-05	-0.000208017	0.000382576	0.0173293	-0.000217955	0.000102196	0.0220236	chr6	117668064	OpenSea	Body			3'UTR	GOPC	ENST00000467125.1	GOPC	0.000212143
cg09979244	-0.00011678	1.53e-07	6.7e-05	-8.9e-05	0.325029	0.767936	-0.000119406	2.49e-07	0.000415916	chr1	228405675	S_Shore	Body;Body;Body			5'UTR	OBSCN	ENST00000366709.4	OBSCN	0.00011678
cg04334792	-8.01e-05	1.54e-07	6.7e-05	-0.000124959	2.82e-07	7.26e-05	-5.14e-05	0.163979	0.732294	chr2	220404662	Island	Body							8.01e-05
cg24275626	-6.54e-05	1.54e-07	6.7e-05	-0.000132211	5.58e-07	0.000124556	-3.65e-05	0.0142089	0.297399	chr17	4608986	S_Shore	TSS1500			TSS1500;TSS1500	PELP1;PELP1	ENST00000572293.1;ENST00000269230.7	PELP1	6.54e-05
cg26044026	7.23e-05	1.55e-07	6.77e-05	2.75e-06	0.969705	0.99552	8.7e-05	5.79e-09	2.77e-05	chr3	115503319	Island			Promoter_Associated					7.23e-05
cg17351876	-0.00118374	1.56e-07	6.79e-05	-0.00139554	3.07e-09	1.8e-06	-0.000267144	0.393469	0.892972	chr1	205202574	OpenSea	Body;5'UTR			5'UTR;5'UTR	TMCC2;TMCC2	ENST00000545499.1;ENST00000495538.1	TMCC2	0.00118374
cg09659197	-0.00010773	1.56e-07	6.79e-05	-0.00012774	0.000844358	0.0299653	-0.000100587	5.1e-05	0.0145046	chr4	152720779	OpenSea				5'UTR	RP11-424M21.1	ENST00000513617.1	RP11-424M21.1	0.00010773
cg10413412	-7.29e-05	1.56e-07	6.79e-05	-7.43e-05	0.00233593	0.0586487	-7.2e-05	1.12e-05	0.00552411	chr7	158896770	OpenSea	Body;Body;Body							7.29e-05
cg24544900	-0.000766502	1.57e-07	6.8e-05	-0.000791799	8.64e-07	0.000177856	-0.000628471	0.061023	0.53469	chr19	40217402	OpenSea								0.000766502
cg16924963	-0.000190231	1.59e-07	6.91e-05	-8.62e-05	0.701459	0.94145	-0.000194081	1.05e-07	0.000228562	chr18	76122611	N_Shore			Unclassified_Cell_type_specific					0.000190231
cg15444997	-0.000829275	1.6e-07	6.92e-05	-0.000921617	0.0240996	0.235762	-0.000816737	2.1e-06	0.00182341	chr18	6211045	OpenSea	Body							0.000829275
cg04045549	2.79e-05	1.6e-07	6.93e-05	2.63e-05	0.099271	0.481603	2.83e-05	5.64e-07	0.000730437	chr2	26569720	S_Shore	TSS200;Body		Promoter_Associated	TSS1500;5'UTR;TSS200;TSS200	GPR113;GPR113;EPT1;GPR113;GPR113;GPR113;GPR113;EPT1	ENST00000459892.1;ENST00000481960.1;ENST00000462301.1;ENST00000487878.1;ENST00000435303.1;ENST00000433584.1;ENST00000333478.6;ENST00000442141.1	GPR113;EPT1	2.79e-05
cg24562149	-0.000882417	1.6e-07	6.94e-05	-0.0010951	4.3e-08	1.59e-05	-0.000311123	0.537177	0.938531	chr20	11870817	N_Shore	TSS1500			TSS1500;TSS1500;TSS1500	BTBD3;BTBD3;BTBD3;BTBD3;BTBD3	ENST00000254977.3;ENST00000399006.2;ENST00000405977.1;ENST00000449299.1;ENST00000450368.1	BTBD3	0.000882417
cg05238613	-0.000296155	1.61e-07	6.96e-05	-0.000358562	2.12e-08	8.88e-06	-7.62e-05	0.513546	0.932608	chr16	57297444	OpenSea	Body			TSS200	PLLP	ENST00000564018.1	PLLP	0.000296155
cg21764190	-5.4e-05	1.61e-07	6.97e-05	-1.98e-05	0.557822	0.895052	-5.94e-05	6.26e-08	0.000160722	chr11	31835534	Island	5'UTR			5'UTR;5'UTR	PAX6;PAX6;PAX6;PAX6;PAX6;RCN1	ENST00000525535.1;ENST00000464174.1;ENST00000532175.1;ENST00000423822.1;ENST00000419022.1;ENST00000530348.1	PAX6;RCN1	5.4e-05
cg14985076	0.00037869	1.62e-07	7.01e-05	0.000361539	0.00607903	0.106377	0.000381293	6.2e-06	0.00379126	chr1	86042149	N_Shore	5'UTR			3'UTR;5'UTR	DDAH1;DDAH1;DDAH1;DDAH1;DDAH1	ENST00000483110.1;ENST00000535924.1;ENST00000498304.1;ENST00000467530.1;ENST00000467666.1	DDAH1	0.00037869
cg03414178	-8.11e-05	1.62e-07	7.01e-05	-6.18e-05	0.127793	0.537846	-8.72e-05	2.75e-07	0.000447481	chr3	64053561	OpenSea	TSS200			TSS200	RP11-129B22.1	ENST00000482609.1	RP11-129B22.1	8.11e-05
cg23123163	-9.95e-05	1.63e-07	7.02e-05	-0.000160137	8.7e-09	4.27e-06	-3.04e-05	0.424829	0.905133	chr5	179223454	Island	3'UTR		Promoter_Associated	3'UTR;3'UTR;5'UTR	LTC4S;LTC4S;LTC4S;MAML1	ENST00000465572.2;ENST00000401985.3;ENST00000292596.10;ENST00000503050.1	LTC4S;MAML1	9.95e-05
cg00617064	0.00047962	1.63e-07	7.03e-05	0.00055577	1.89e-08	8.08e-06	0.000201324	0.411749	0.900105	chr2	27272375	N_Shore					AGBL5;AGBL5	ENST00000421915.1;ENST00000453161.1	AGBL5	0.00047962
cg08928980	-9.46e-05	1.64e-07	7.05e-05	-0.000177989	7.37e-07	0.000156601	-5.57e-05	0.0123275	0.278913	chr14	23817468	S_Shore	Body;Body;Body;Body			3'UTR	SLC22A17;SLC22A17;SLC22A17	ENST00000474057.1;ENST00000473917.1;ENST00000474774.1	SLC22A17	9.46e-05
cg21522628	-4.77e-05	1.64e-07	7.05e-05	-0.00015728	2.53e-09	1.52e-06	-2.98e-05	0.101839	0.635999	chr4	170646118	OpenSea								4.77e-05
cg27484614	-0.000316383	1.65e-07	7.08e-05	-0.000392698	3.19e-08	1.24e-05	-0.000154647	0.169561	0.739195	chr5	88880255	OpenSea				5'UTR	RP11-116A1.1	ENST00000503691.1	RP11-116A1.1	0.000316383
cg01594125	3.5e-05	1.65e-07	7.11e-05	4.02e-05	0.0128472	0.165137	3.37e-05	4.01e-06	0.00280505	chr4	185905070	OpenSea			Unclassified_Cell_type_specific					3.5e-05
cg07823496	0.000194538	1.66e-07	7.13e-05	0.000229842	0.165615	0.599425	0.00019276	3.74e-07	0.000553563	chr5	20305935	Island				1stExon;5'UTR;5'UTR	RP11-420O16.1;RP11-420O16.1;CDH18;CDH18	ENST00000513573.1;ENST00000513573.1;ENST00000507958.1;ENST00000507632.2	RP11-420O16.1;CDH18	0.000194538
cg21377860	-9.05e-05	1.66e-07	7.13e-05	-0.000121591	2.21e-07	5.95e-05	-4.36e-05	0.219833	0.790541	chr7	150174540	OpenSea	Body							9.05e-05
cg22645161	5.56e-05	1.66e-07	7.14e-05	6.31e-05	2.41e-05	0.00235189	5.14e-05	0.00198815	0.116634	chr19	36391033	Island	5'UTR		Promoter_Associated	5'UTR	NFKBID	ENST00000396901.1	NFKBID	5.56e-05
cg00838756	-0.000306222	1.67e-07	7.18e-05	-0.000156334	0.0549647	0.362546	-0.000388863	3.35e-07	0.000511642	chr15	35049448	S_Shore				5'UTR	RP11-814P5.1;RP11-814P5.1	ENST00000503496.1;ENST00000558707.1	RP11-814P5.1	0.000306222
cg14379422	-0.000489674	1.68e-07	7.19e-05	-0.000664518	5.07e-09	2.73e-06	-0.00012175	0.464576	0.918056	chr12	102138003	OpenSea								0.000489674
cg16581224	-9e-05	1.68e-07	7.19e-05	-0.000108384	4.48e-05	0.00372876	-8.69e-05	0.000662567	0.0640047	chr16	49783468	OpenSea	Body			5'UTR;5'UTR;5'UTR	ZNF423;ZNF423;ZNF423;ZNF423	ENST00000568094.1;ENST00000562871.1;ENST00000563137.2;ENST00000562520.1	ZNF423	9e-05
cg18165259	-7.2e-05	1.7e-07	7.29e-05	-0.000110955	3.6e-08	1.37e-05	-8.18e-06	0.874802	0.99012	chr1	17240955	Island			Promoter_Associated		CROCC	ENST00000466256.1	CROCC	7.2e-05
cg03217953	-0.000243192	1.71e-07	7.31e-05	-0.00026879	1.17e-07	3.56e-05	-0.000146139	0.748548	0.97632	chr20	52370216	OpenSea								0.000243192
cg04972436	-0.000173666	1.71e-07	7.32e-05	-0.000614063	1.92e-09	1.22e-06	-6.96e-06	0.935407	0.995169	chr17	76212679	S_Shelf	Body;Body;Body;Body							0.000173666
cg06105669	-0.000260702	1.72e-07	7.33e-05	-0.000272594	3.57e-07	8.79e-05	-0.000187434	0.153323	0.718724	chr6	45416386	OpenSea	Body;Body;Body				RUNX2	ENST00000483377.1	RUNX2	0.000260702
cg23581176	-0.000216532	1.72e-07	7.33e-05	-0.000265562	1.04e-05	0.00123954	-0.00016396	0.00205583	0.118462	chr6	112548608	OpenSea	Body;Body;Body							0.000216532
cg02304285	4.5e-05	1.72e-07	7.34e-05	5.63e-05	7.9e-08	2.61e-05	1.31e-05	0.444493	0.91159	chr10	102747340	Island	1stExon;1stExon;1stExon;5'UTR;TSS200;TSS200;TSS200;5'UTR;1stExon;TSS200;5'UTR;5'UTR		Promoter_Associated	TSS1500;TSS200;TSS200;TSS200;TSS200;TSS200;1stExon;5'UTR	C10orf2;C10orf2;C10orf2;MRPL43;MRPL43;MRPL43;MRPL43;MRPL43;MRPL43;MRPL43;MRPL43;MRPL43;MRPL43;C10orf2;C10orf2	ENST00000459764.1;ENST00000311916.2;ENST00000476766.1;ENST00000523148.1;ENST00000448244.1;ENST00000370241.3;ENST00000476012.1;ENST00000370236.1;ENST00000493646.1;ENST00000299179.5;ENST00000318325.2;ENST00000487059.1;ENST00000342071.1;ENST00000473656.1;ENST00000473656.1	C10orf2;MRPL43	4.5e-05
cg15063089	0.000136632	1.73e-07	7.35e-05	5.34e-06	0.969152	0.995492	0.000155844	9.46e-08	0.000214565	chr17	41132116	N_Shore	TSS1500;TSS200;1stExon;1stExon;1stExon;1stExon	low-CpG:38385642-38385659	Promoter_Associated	TSS1500;TSS200;TSS200;1stExon;1stExon	RUNDC1;AARSD1;AARSD1;AARSD1;AARSD1;AARSD1;AARSD1;AARSD1;AARSD1;AARSD1;AARSD1	ENST00000361677.1;ENST00000462157.1;ENST00000452752.1;ENST00000424284.1;ENST00000409103.1;ENST00000360221.4;ENST00000423601.1;ENST00000409446.3;ENST00000421990.1;ENST00000454303.1;ENST00000462157.1	RUNDC1;AARSD1	0.000136632
cg11731626	8.36e-05	1.73e-07	7.35e-05	0.00013654	3.05e-09	1.79e-06	1.99e-05	0.681976	0.966253	chr11	67806363	Island	TSS200		Promoter_Associated	TSS200	TCIRG1;TCIRG1;TCIRG1;TCIRG1;TCIRG1	ENST00000529657.1;ENST00000533947.1;ENST00000265686.3;ENST00000534673.1;ENST00000524598.1	TCIRG1	8.36e-05
cg23469251	-4.71e-05	1.73e-07	7.35e-05	-0.000166453	1.62e-10	1.45e-07	-1.62e-05	0.488768	0.925778	chr5	88875690	OpenSea				TSS1500	RP11-116A1.1	ENST00000503691.1	RP11-116A1.1	4.71e-05
cg26869362	4.56e-05	1.73e-07	7.35e-05	1.81e-05	0.717634	0.945921	4.6e-05	1.01e-07	0.000222708	chr11	105947257	N_Shore	5'UTR;5'UTR;TSS1500		Unclassified	TSS1500;5'UTR;5'UTR;5'UTR	AASDHPPT;AASDHPPT;KBTBD3;AASDHPPT;AASDHPPT;KBTBD3;KBTBD3;KBTBD3;KBTBD3;KBTBD3;KBTBD3;KBTBD3	ENST00000533423.1;ENST00000278618.4;ENST00000526805.1;ENST00000525660.1;ENST00000524411.1;ENST00000528483.1;ENST00000532662.1;ENST00000532662.1;ENST00000534815.1;ENST00000528483.1;ENST00000526793.1;ENST00000531837.1	AASDHPPT;KBTBD3	4.56e-05
cg24082440	-8.78e-05	1.74e-07	7.41e-05	-0.000106494	1.06e-07	3.29e-05	-4.17e-05	0.340819	0.869429	chr21	33672186	N_Shore	Body;Body			5'UTR	MRAP	ENST00000497833.1	MRAP	8.78e-05
cg21620524	-0.000226071	1.75e-07	7.43e-05	-0.000443594	7.97e-08	2.63e-05	-0.000150864	0.00754024	0.223534	chr5	500521	Island	Body							0.000226071
cg23161250	8.02e-05	1.75e-07	7.43e-05	6.36e-05	0.0992218	0.481501	8.44e-05	2.35e-07	0.000397182	chr1	50571451	OpenSea	TSS1500;Body;Body			TSS1500	ELAVL4;ELAVL4;ELAVL4	ENST00000357083.4;ENST00000463650.1;ENST00000463650.1	ELAVL4	8.02e-05
cg18547377	-6.07e-05	1.75e-07	7.43e-05	-7.17e-05	5.67e-07	0.000126262	-3.47e-05	0.0298477	0.406221	chr15	91699808	OpenSea	5'UTR;5'UTR			5'UTR;5'UTR;5'UTR	SV2B;SV2B;SV2B;SV2B	ENST00000545111.2;ENST00000394232.1;ENST00000557410.1;ENST00000557291.1	SV2B	6.07e-05
cg24340786	-0.000218809	1.76e-07	7.46e-05	-0.000185634	0.0271501	0.251614	-0.000230293	1.94e-06	0.00173743	chr1	197884759	N_Shore	Body		Unclassified	TSS1500;5'UTR	LHX9;LHX9	ENST00000561173.1;ENST00000475727.1	LHX9	0.000218809
cg20707409	-0.000125858	1.77e-07	7.5e-05	-0.00013596	1.38e-07	4.11e-05	-3.78e-05	0.575125	0.947566	chr10	124605957	OpenSea	TSS1500			5'UTR;TSS1500;5'UTR	CUZD1;CUZD1;CUZD1	ENST00000368904.1;ENST00000338948.3;ENST00000545804.1	CUZD1	0.000125858
cg08563601	-0.00138213	1.77e-07	7.51e-05	-0.00177261	0.00123551	0.0386176	-0.00125404	2.77e-05	0.00992951	chr2	215675518	S_Shore	TSS1500			TSS1500;TSS1500;TSS1500	BARD1;BARD1;BARD1;BARD1;BARD1	ENST00000479904.1;ENST00000471787.1;ENST00000455743.1;ENST00000421162.1;ENST00000260947.4	BARD1	0.00138213
cg09991444	-0.000354445	1.77e-07	7.51e-05	-0.00062872	3.42e-09	1.96e-06	-0.000116707	0.299576	0.846654	chr19	41628500	N_Shore	Body				CYP2F1;CYP2F1;CYP2F1	ENST00000526093.1;ENST00000531409.1;ENST00000532164.1	CYP2F1	0.000354445
cg03652810	-9.47e-05	1.78e-07	7.51e-05	-2.68e-06	0.711011	0.944141	-9.72e-05	1.15e-07	0.000242218	chr4	189026682	N_Shore	TSS1500			1stExon;5'UTR;5'UTR;3'UTR;TSS1500	TRIML2;TRIML2;TRIML2;TRIML2;TRIML2;TRIML2;TRIML2	ENST00000512729.1;ENST00000512729.1;ENST00000536972.1;ENST00000502707.1;ENST00000394461.2;ENST00000326754.3;ENST00000511771.1	TRIML2	9.47e-05
cg17587023	-5.95e-05	1.78e-07	7.54e-05	-5.98e-05	7.43e-07	0.00015768	-5.86e-05	0.0918672	0.61521	chr1	206223592	Island	TSS1500		Unclassified_Cell_type_specific	TSS1500;TSS200	AVPR1B;RP11-38J22.3	ENST00000367126.4;ENST00000425896.1	AVPR1B;RP11-38J22.3	5.95e-05
cg12454619	-5.77e-05	1.78e-07	7.55e-05	-0.000129955	8.95e-08	2.89e-05	-2.7e-05	0.123548	0.67465	chr10	122394172	OpenSea	Body							5.77e-05
cg04449354	-0.000156787	1.79e-07	7.57e-05	-0.000273124	2.54e-05	0.00244051	-0.000135142	0.00113471	0.0853243	chr14	65208176	N_Shore	Body			TSS200	PLEKHG3;PLEKHG3	ENST00000492928.1;ENST00000490180.2	PLEKHG3	0.000156787
cg00176876	-4.83e-05	1.81e-07	7.63e-05	-5.08e-05	2.45e-06	0.000402153	-3.64e-05	0.0245697	0.375646	chr3	148748699	OpenSea	3'UTR;3'UTR			3'UTR;3'UTR	HLTF;HLTF	ENST00000465259.1;ENST00000392912.2	HLTF	4.83e-05
cg25028129	-0.00149692	1.82e-07	7.66e-05	-0.00174425	4.89e-07	0.000112205	-0.00095366	0.0597968	0.530677	chr19	41509736	OpenSea	Body			TSS200	CYP2B6	ENST00000330446.5	CYP2B6	0.00149692
cg13290059	-0.000194146	1.82e-07	7.66e-05	-0.000288366	1.8e-07	5.06e-05	-0.000103296	0.114569	0.661103	chr2	104781890	OpenSea								0.000194146
cg22334188	0.000415897	1.83e-07	7.68e-05	0.000465788	3.4e-08	1.31e-05	1.89e-06	0.930033	0.99476	chr13	44361883	S_Shore	TSS1500;TSS1500		Unclassified_Cell_type_specific	TSS1500	ENOX1	ENST00000261488.6	ENOX1	0.000415897
cg01692889	-0.000372224	1.83e-07	7.68e-05	-0.000651432	2.54e-07	6.69e-05	-0.000234311	0.00634019	0.205735	chr12	63697157	OpenSea				3'UTR	RP11-1022B3.1	ENST00000551729.1	RP11-1022B3.1	0.000372224
cg21319809	-0.000301819	1.83e-07	7.69e-05	-0.000418952	1.42e-07	4.18e-05	-0.000123036	0.231765	0.800502	chr17	46108280	OpenSea	Body							0.000301819
cg16436647	0.000949172	1.83e-07	7.7e-05	0.000421708	0.533172	0.885454	0.0010373	1.48e-07	0.000288814	chr2	223725049	N_Shore	TSS1500;TSS1500			TSS1500;TSS1500	ACSL3;ACSL3;ACSL3;ACSL3	ENST00000357430.3;ENST00000392066.3;ENST00000535678.1;ENST00000413316.1	ACSL3	0.000949172
cg12622144	-3.05e-05	1.86e-07	7.8e-05	-6.64e-05	1.14e-08	5.31e-06	-1.41e-05	0.157869	0.724493	chr6	76069706	OpenSea	Body;Body;Body			TSS1500;TSS1500;5'UTR	RP11-415D17.3;RP11-415D17.3;RP11-415D17.3	ENST00000415457.1;ENST00000419709.1;ENST00000440220.1	RP11-415D17.3	3.05e-05
cg26671481	-7.97e-05	1.87e-07	7.84e-05	-7.48e-05	0.0954956	0.473137	-8.08e-05	7.13e-07	0.000848747	chr4	94818547	OpenSea								7.97e-05
cg19455171	-0.000196477	1.87e-07	7.85e-05	-0.000232697	8.09e-08	2.66e-05	-9.34e-05	0.107285	0.646719	chr14	100943011	OpenSea	Body;Body				WDR25;WDR25;WDR25	ENST00000555865.1;ENST00000555775.1;ENST00000554492.1	WDR25	0.000196477
cg25631352	-0.000195187	1.88e-07	7.87e-05	-0.000309419	2.07e-08	8.69e-06	-9.62e-05	0.169602	0.739258	chr2	70995527	S_Shore	TSS200;TSS200;TSS200;TSS200;TSS200	high-CpG:70848621-70849042	Unclassified_Cell_type_specific	TSS1500;TSS200;TSS200;TSS200;TSS1500	ADD2;ADD2;ADD2;ADD2;ADD2;ADD2;ADD2;ADD2;ADD2	ENST00000425976.1;ENST00000407644.2;ENST00000447731.1;ENST00000356565.4;ENST00000403045.2;ENST00000473232.1;ENST00000413157.2;ENST00000496178.1;ENST00000264436.3	ADD2	0.000195187
cg12072997	-0.000783629	1.88e-07	7.88e-05	-0.000900198	4.32e-09	2.41e-06	-0.000201453	0.461312	0.917074	chr12	11928484	OpenSea	Body				ETV6	ENST00000541426.1	ETV6	0.000783629
cg16040953	2.92e-05	1.88e-07	7.88e-05	5.52e-06	0.581973	0.903905	3.23e-05	1.18e-07	0.000247807	chr7	1609817	Island	Body;Body;TSS200;Body;TSS200	high-CpG:1576224-1576369	Promoter_Associated	5'UTR;TSS200;TSS200;1stExon;5'UTR	PSMG3;PSMG3;AC093734.11;PSMG3;AC093734.11;AC093734.11;AC093734.11;AC093734.11;AC093734.11;AC093734.11;AC093734.11;AC093734.11;AC093734.11;AC093734.11	ENST00000252329.3;ENST00000288607.2;ENST00000524978.1;ENST00000404674.3;ENST00000437621.2;ENST00000457484.2;ENST00000437964.1;ENST00000533935.1;ENST00000532358.1;ENST00000437621.2;ENST00000457484.2;ENST00000437964.1;ENST00000533935.1;ENST00000532358.1	PSMG3;AC093734.11	2.92e-05
cg00953481	-0.000472916	1.89e-07	7.89e-05	-0.00062071	4.01e-05	0.00343882	-0.000423156	0.000658937	0.0638617	chr22	34553282	OpenSea				5'UTR	LL22NC03-86D4.1	ENST00000412218.1	LL22NC03-86D4.1	0.000472916
cg06207852	-6.58e-05	1.89e-07	7.89e-05	-6.79e-05	9e-05	0.00621865	-6.29e-05	0.000585645	0.0598893	chr22	41033162	Island	TSS1500		Promoter_Associated	TSS1500;TSS1500;TSS1500	MKL1;MKL1;MKL1;MKL1	ENST00000463769.1;ENST00000355630.3;ENST00000402042.1;ENST00000466278.1	MKL1	6.58e-05
cg09585734	-0.000295153	1.9e-07	7.91e-05	-0.000408098	1.51e-08	6.72e-06	-5.68e-05	0.570824	0.946533	chr9	137298390	N_Shore	TSS200;Body;Body			TSS200;5'UTR	RXRA;RXRA	ENST00000540193.1;ENST00000356384.4	RXRA	0.000295153
cg08032135	0.000181515	1.9e-07	7.91e-05	0.000263773	1.12e-07	3.45e-05	0.000116995	0.109875	0.6518	chr8	32406900	Island	Body;Body;Body;Body;Body;Body;Body;Body;Body;Body;Body;Body		Unclassified					0.000181515
cg25622387	6.78e-05	1.9e-07	7.91e-05	8.96e-05	2.27e-07	6.07e-05	3.47e-05	0.0652413	0.547406	chr16	18938086	Island	TSS1500		Promoter_Associated	TSS1500;TSS1500;TSS1500;TSS200	SMG1;SMG1;SMG1;SMG1;SMG1;CTD-2288F12.1	ENST00000569122.1;ENST00000567737.1;ENST00000532700.2;ENST00000389467.3;ENST00000446231.2;ENST00000565782.1	SMG1;CTD-2288F12.1	6.78e-05
cg06406278	-6.75e-05	1.89e-07	7.91e-05	-9.59e-05	5.21e-07	0.000118036	-4.02e-05	0.0527412	0.506602	chr18	52521660	OpenSea	5'UTR			5'UTR	RAB27B	ENST00000262094.3	RAB27B	6.75e-05
cg10651537	-3.19e-05	1.9e-07	7.91e-05	-3.3e-05	4.88e-06	0.000694285	-2.95e-05	0.0122262	0.278108	chr2	177134737	S_Shore	Body;Body		Promoter_Associated_Cell_type_specific	5'UTR	MTX2	ENST00000392529.2	MTX2	3.19e-05
cg05928975	-2.57e-05	1.89e-07	7.91e-05	-7.79e-05	9.85e-09	4.71e-06	-1.43e-05	0.214455	0.78586	chr7	2028898	N_Shore	Body;Body;Body							2.57e-05
cg04021197	-0.000718076	1.9e-07	7.92e-05	-0.000704592	5.63e-06	0.000774326	-0.000765712	0.00981211	0.252176	chr17	32831034	OpenSea								0.000718076
cg00011113	0.000707348	1.9e-07	7.92e-05	0.000546852	0.000616683	0.0241521	0.000853121	7.83e-05	0.0187527	chr7	127877086	N_Shelf			Unclassified_Cell_type_specific					0.000707348
cg19611570	-0.000590377	1.92e-07	7.97e-05	-0.000658126	1.36e-06	0.00025507	-0.000447863	0.028445	0.398431	chr7	102073548	N_Shore	TSS1500;TSS1500;TSS1500;TSS1500		Promoter_Associated	TSS1500;TSS1500;TSS1500;3'UTR	ORAI2;ORAI2;ORAI2;ORAI2;ORAI2;RP11-514P8.2	ENST00000495936.1;ENST00000488996.1;ENST00000478730.1;ENST00000468241.1;ENST00000482237.1;ENST00000468165.1	ORAI2;RP11-514P8.2	0.000590377
cg10376725	0.000140624	1.92e-07	7.98e-05	3.5e-05	0.721995	0.946908	0.000143832	1.43e-07	0.000283572	chr14	64009472	N_Shore	5'UTR	high-CpG:63079116-63079897		5'UTR;5'UTR;TSS1500;3'UTR	PPP2R5E;PPP2R5E;CTD-2302E22.4;PPP2R5E;PPP2R5E	ENST00000555899.1;ENST00000337537.3;ENST00000561909.1;ENST00000553266.1;ENST00000556878.1	PPP2R5E;CTD-2302E22.4	0.000140624
cg11003501	-0.000252102	1.94e-07	8.06e-05	-0.000213631	0.0047218	0.0910292	-0.000270387	1.11e-05	0.0055166	chr11	116291741	OpenSea								0.000252102
cg23933261	0.000349547	1.95e-07	8.07e-05	0.000433491	0.00011563	0.0074637	0.000303965	0.000277624	0.0395454	chr1	94127802	OpenSea	Body;Body;Body							0.000349547
cg01329445	-0.000180907	1.95e-07	8.09e-05	-0.000243788	6.15e-08	2.12e-05	-5.33e-05	0.248696	0.813765	chr16	65785353	OpenSea								0.000180907
cg06720569	-0.000460074	1.96e-07	8.1e-05	-0.000703161	6e-05	0.00462951	-0.000353468	0.000155439	0.0284277	chr2	26653309	OpenSea	Body			TSS200	CCDC164;CCDC164;CCDC164;CCDC164;CCDC164	ENST00000487307.1;ENST00000497651.1;ENST00000442810.1;ENST00000483675.1;ENST00000421869.1	CCDC164	0.000460074
cg03529184	-0.000768466	1.97e-07	8.13e-05	-0.00125108	9.54e-11	9e-08	-9.02e-06	0.978875	0.9984	chr20	30062162	N_Shore	TSS1500;TSS1500			3'UTR;TSS1500;TSS1500	DEFB124;DEFB124;REM1	ENST00000481595.1;ENST00000317676.2;ENST00000201979.2	DEFB124;REM1	0.000768466
cg11301253	0.000411554	1.96e-07	8.13e-05	0.000363525	0.0376709	0.29925	0.000426943	1.15e-06	0.00118709	chr1	173174920	OpenSea	TSS1500;Body		Unclassified_Cell_type_specific	TSS1500;TSS200;TSS1500	TNFSF4;TNFSF4;TNFSF4	ENST00000545292.1;ENST00000488053.1;ENST00000367718.1	TNFSF4	0.000411554
cg22258356	-0.000170798	1.97e-07	8.16e-05	-0.000249911	3.85e-07	9.34e-05	-9.88e-05	0.0149661	0.303854	chr3	127164760	OpenSea								0.000170798
cg01547442	-0.000144079	1.99e-07	8.21e-05	-0.000170545	9.55e-08	3.04e-05	-4.1e-05	0.591225	0.950827	chr5	107459612	OpenSea	Body				FBXL17	ENST00000481160.1	FBXL17	0.000144079
cg23742930	-0.000118465	1.99e-07	8.21e-05	-0.000243088	8.73e-07	0.000179426	-8.08e-05	0.00196353	0.115869	chr12	131402689	OpenSea								0.000118465
cg07979357	-0.000118254	1.99e-07	8.21e-05	-7.91e-05	0.0336495	0.282049	-0.00089967	1e-06	0.00108674	chr19	14142353	N_Shore	5'UTR;1stExon		Promoter_Associated	5'UTR;1stExon	IL27RA;IL27RA	ENST00000263379.1;ENST00000263379.1	IL27RA	0.000118254
cg07026224	-0.000106706	1.99e-07	8.21e-05	-0.000143065	1.72e-08	7.48e-06	-5.72e-05	0.186324	0.757837	chr3	126190978	N_Shelf	ExonBnd;ExonBnd;ExonBnd;Body;Body;Body			ExonBnd	ZXDC	ENST00000389709.3	ZXDC	0.000106706
cg04207632	-4.83e-05	1.99e-07	8.21e-05	-0.000101538	0.00139605	0.0418191	-4.4e-05	3.98e-05	0.0123858	chr4	6986609	N_Shore	Body;Body							4.83e-05
cg04534503	-3.25e-05	1.99e-07	8.21e-05	-2.63e-05	0.543966	0.889681	-3.27e-05	2.18e-07	0.000377521	chr16	1432422	N_Shelf			Unclassified_Cell_type_specific					3.25e-05
cg00860808	-0.000808572	2e-07	8.23e-05	-0.00089204	2.34e-06	0.00038767	-0.000620268	0.0160622	0.312852	chr2	171670500	Island					GAD1	ENST00000454603.1	GAD1	0.000808572
cg13779963	-0.000521838	2e-07	8.23e-05	-0.00058384	0.0158576	0.186031	-0.00051162	3.96e-06	0.002789	chr6	17903072	OpenSea	Body;Body;Body;Body				KIF13A;KIF13A	ENST00000507576.1;ENST00000505588.1	KIF13A	0.000521838
cg07834841	-0.000231874	2e-07	8.24e-05	-0.000284649	1.38e-07	4.1e-05	-0.000107415	0.218888	0.789619	chr10	130185342	OpenSea								0.000231874
cg01277438	-0.000466385	2.02e-07	8.29e-05	-0.00056562	8.86e-07	0.00018167	-0.000331344	0.0309537	0.41219	chr18	77158471	Island	Body;5'UTR;Body		Unclassified_Cell_type_specific	5'UTR	NFATC1	ENST00000397790.2	NFATC1	0.000466385
cg21961202	3.69e-05	2.03e-07	8.32e-05	4.16e-05	4.66e-05	0.00383751	3.18e-05	0.00120681	0.0882721	chr1	145455384	OpenSea			Promoter_Associated					3.69e-05
cg06046858	-9.71e-05	2.03e-07	8.33e-05	-0.00012055	0.00205237	0.0539306	-9.25e-05	2.87e-05	0.0101703	chr5	82978409	OpenSea	5'UTR			TSS200;5'UTR	HAPLN1;HAPLN1;HAPLN1	ENST00000514416.1;ENST00000515590.1;ENST00000274341.4	HAPLN1	9.71e-05
cg11703404	1.5e-05	2.03e-07	8.33e-05	4.04e-05	1.74e-12	2.72e-09	4.26e-06	0.21858	0.789376	chr1	36554625	Island	1stExon		Promoter_Associated	1stExon;5'UTR;1stExon;5'UTR;1stExon;5'UTR	ADPRHL2;ADPRHL2;ADPRHL2;ADPRHL2;ADPRHL2;ADPRHL2	ENST00000373178.4;ENST00000540867.1;ENST00000543954.1;ENST00000543954.1;ENST00000468594.1;ENST00000468594.1	ADPRHL2	1.5e-05
cg06989330	8.83e-05	2.04e-07	8.35e-05	0.00010216	0.0011313	0.0364517	8.13e-05	4.99e-05	0.0142895	chr16	77822135	N_Shore	TSS1500			TSS1500	VAT1L	ENST00000302536.2	VAT1L	8.83e-05
cg09023840	-0.000145601	2.04e-07	8.36e-05	-5.77e-06	0.964184	0.994701	-0.000191734	2.92e-09	1.77e-05	chr19	54705194	Island	Body		Promoter_Associated	TSS1500	AC012314.20;RPS9;RPS9;RPS9	ENST00000426213.1;ENST00000460761.1;ENST00000484121.1;ENST00000495002.1	AC012314.20;RPS9	0.000145601
cg15212364	-0.000192845	2.04e-07	8.37e-05	-0.00044713	3.31e-06	0.000508693	-0.00016924	0.000271431	0.0390498	chr1	33202252	OpenSea								0.000192845
cg06906380	-0.000579658	2.05e-07	8.4e-05	-0.000860277	1.06e-09	7.31e-07	-2.29e-05	0.911802	0.993394	chr1	6298677	N_Shelf	Body		Unclassified	5'UTR;5'UTR	LINC00337;LINC00337	ENST00000441724.1;ENST00000429480.2	LINC00337	0.000579658
cg01508045	0.000294194	2.05e-07	8.4e-05	0.000361236	2.06e-08	8.65e-06	5.75e-05	0.674202	0.965001	chr6	41516162	Island	5'UTR;5'UTR;5'UTR			TSS1500;1stExon;3'UTR;5'UTR;5'UTR;5'UTR	RP11-328M4.2;RP11-328M4.2;RP11-328M4.2;FOXP4;FOXP4;FOXP4	ENST00000432751.1;ENST00000454812.1;ENST00000454812.1;ENST00000373060.1;ENST00000409208.1;ENST00000373057.3	RP11-328M4.2;FOXP4	0.000294194
cg18768063	-0.000313385	2.06e-07	8.42e-05	-0.000375082	5.58e-09	2.97e-06	-0.000122592	0.290839	0.842063	chr13	47700628	OpenSea								0.000313385
cg04381393	-0.000120442	2.06e-07	8.42e-05	-0.000268454	2.66e-10	2.21e-07	-5.19e-06	0.933724	0.995025	chr17	80545636	Island	Body			3'UTR	RP13-638C3.3	ENST00000575085.1	RP13-638C3.3	0.000120442
cg11530914	7.76e-05	2.06e-07	8.42e-05	5.47e-05	0.0115721	0.155536	9.29e-05	2.71e-06	0.00216261	chr16	67281528	Island	TSS200;TSS1500		Promoter_Associated	1stExon;5'UTR;TSS1500;TSS1500;TSS1500;TSS200;5'UTR	SLC9A5;FHOD1;SLC9A5;FHOD1;SLC9A5;SLC9A5;FHOD1;SLC9A5;FHOD1;SLC9A5;FHOD1;SLC9A5;SLC9A5	ENST00000566345.1;ENST00000258201.4;ENST00000564812.1;ENST00000258201.4;ENST00000299798.11;ENST00000360183.5;ENST00000567752.1;ENST00000563723.1;ENST00000561922.1;ENST00000561472.1;ENST00000567687.1;ENST00000566638.1;ENST00000564704.1	SLC9A5;FHOD1	7.76e-05
cg19797659	5.7e-05	2.06e-07	8.42e-05	0.000100628	2.06e-07	5.63e-05	2.75e-05	0.0552693	0.515769	chr15	64995138	N_Shore	Body			3'UTR;5'UTR	RP11-330L19.5;RP11-330L19.4;RP11-330L19.5;RP11-330L19.5;RP11-330L19.5;AC100830.3	ENST00000559753.1;ENST00000560837.1;ENST00000559912.1;ENST00000559665.1;ENST00000560781.1;ENST00000560387.1	RP11-330L19.5;RP11-330L19.4;AC100830.3	5.7e-05
cg23012185	-5.1e-05	2.06e-07	8.42e-05	-0.00010793	0.0305592	0.267763	-4.62e-05	2e-06	0.00176205	chr19	54060905	S_Shelf	5'UTR;5'UTR;5'UTR			5'UTR;5'UTR;5'UTR;5'UTR;5'UTR;5'UTR;5'UTR;5'UTR	ZNF331;ZNF331;ZNF331;ZNF331;ZNF331;ZNF331;ZNF331;ZNF331;ZNF331;ZNF331;ZNF331;ZNF331;ZNF331;ZNF331;ZNF331;ZNF331;ZNF331	ENST00000253144.9;ENST00000511593.1;ENST00000502248.1;ENST00000449416.1;ENST00000514374.1;ENST00000411977.2;ENST00000511154.1;ENST00000509047.1;ENST00000509585.1;ENST00000513999.1;ENST00000512387.1;ENST00000511567.1;ENST00000514022.1;ENST00000505949.1;ENST00000502616.1;ENST00000504493.1;ENST00000505426.1	ZNF331	5.1e-05
cg00884173	-0.00011341	2.07e-07	8.43e-05	-0.000154915	3.16e-07	7.96e-05	-5.66e-05	0.0724915	0.568562	chr16	84570044	OpenSea					KIAA1609	ENST00000565079.1	KIAA1609	0.00011341
cg27241044	-0.000206238	2.07e-07	8.46e-05	-0.000223656	0.000422129	0.0185712	-0.00019701	0.000133327	0.0258691	chr13	23499838	N_Shore								0.000206238
cg22769375	-0.000247854	2.1e-07	8.54e-05	-0.000262211	5.06e-07	0.000115107	-0.000216209	0.0198267	0.343005	chr8	123150055	OpenSea								0.000247854
cg21976426	-2.25e-05	2.1e-07	8.55e-05	-4.15e-05	1.27e-06	0.000241205	-1.83e-05	0.0322338	0.418797	chr1	232939635	N_Shore	TSS1500			TSS1500	KIAA1383	ENST00000418460.1	KIAA1383	2.25e-05
cg27081107	-0.000362188	2.11e-07	8.57e-05	-0.000418905	3.92e-08	1.48e-05	-5e-05	0.757337	0.977467	chr10	438661	OpenSea	Body							0.000362188
cg22194495	-0.000221779	2.11e-07	8.57e-05	-0.000148335	0.254535	0.706158	-0.000229781	2.84e-07	0.000454133	chr19	34412377	OpenSea								0.000221779
cg27005075	-0.000158778	2.11e-07	8.57e-05	-0.000226348	1.13e-08	5.3e-06	-3.06e-05	0.552648	0.942288	chr19	38942452	N_Shore	Body;Body							0.000158778
cg01853346	-0.000537871	2.12e-07	8.58e-05	-6.07e-05	0.839418	0.973285	-0.00059512	6.35e-08	0.000162494	chr2	235902366	OpenSea	5'UTR			5'UTR;5'UTR;5'UTR;5'UTR	SH3BP4;SH3BP4;SH3BP4;SH3BP4;SH3BP4;SH3BP4;SH3BP4;SH3BP4;SH3BP4;SH3BP4	ENST00000493436.1;ENST00000454947.1;ENST00000462602.2;ENST00000392011.2;ENST00000420127.2;ENST00000416021.1;ENST00000409212.1;ENST00000344528.4;ENST00000444916.1;ENST00000446904.1	SH3BP4	0.000537871
cg13875550	-0.000141467	2.12e-07	8.58e-05	-0.000153515	4.83e-08	1.75e-05	-2.1e-05	0.520558	0.934532	chr12	30051708	OpenSea				TSS1500	U3	ENST00000517243.1	U3	0.000141467
cg17559374	-6.78e-05	2.12e-07	8.58e-05	-0.000117662	2.97e-07	7.55e-05	-3.78e-05	0.0387081	0.450348	chr6	46950614	OpenSea								6.78e-05
cg03771296	-4.29e-05	2.12e-07	8.58e-05	-9.09e-05	1.13e-07	3.47e-05	-2.68e-05	0.066981	0.552306	chr12	7882298	OpenSea	Body;Body				CLEC4C	ENST00000537530.1	CLEC4C	4.29e-05
cg19649827	-3.74e-05	2.12e-07	8.58e-05	-5.21e-05	9.05e-08	2.91e-05	-1.52e-05	0.202232	0.774313	chr12	116930666	OpenSea								3.74e-05
cg12882311	-0.000295625	2.13e-07	8.6e-05	-0.000447497	5.56e-07	0.000124263	-0.000193674	0.0301173	0.407596	chr1	63201606	OpenSea								0.000295625
cg26756208	0.000126534	2.14e-07	8.64e-05	2.85e-05	0.828084	0.971193	0.000130963	1.48e-07	0.000288814	chr10	102414910	Island								0.000126534
cg22516240	-0.000482186	2.15e-07	8.67e-05	-0.000680255	5.36e-07	0.000120628	-0.000352661	0.0129105	0.284966	chr16	74757343	OpenSea	Body			3'UTR;5'UTR	FA2H;FA2H	ENST00000569949.1;ENST00000544337.1	FA2H	0.000482186
cg03510435	0.00101888	2.15e-07	8.68e-05	0.00117559	1.64e-06	0.000294873	0.000716746	0.0148206	0.302644	chr12	14094558	OpenSea	5'UTR			5'UTR	GRIN2B	ENST00000279593.3	GRIN2B	0.00101888
cg13370460	-0.000950984	2.15e-07	8.68e-05	-0.000672058	0.00360593	0.0771143	-0.00138805	6.85e-06	0.00402379	chr10	123428065	OpenSea								0.000950984
cg06778024	-0.000330943	2.16e-07	8.68e-05	-0.000401333	4.92e-06	0.000698916	-0.000240184	0.00634366	0.205755	chr16	89408567	S_Shore	5'UTR		Unclassified_Cell_type_specific	5'UTR;5'UTR	ANKRD11;ANKRD11;ANKRD11;ANKRD11	ENST00000562816.1;ENST00000378330.2;ENST00000378332.2;ENST00000301030.4	ANKRD11	0.000330943
cg13736585	-0.00022556	2.16e-07	8.68e-05	-0.000114373	0.285429	0.735127	-0.000269499	1.28e-07	0.000264393	chr7	43909721	S_Shore	TSS1500			TSS1500;TSS1500	MRPS24;MRPS24;MRPS24;MRPS24;MRPS24	ENST00000414932.1;ENST00000418740.1;ENST00000317534.5;ENST00000467084.1;ENST00000483330.1	MRPS24	0.00022556
cg21808448	-9.92e-05	2.15e-07	8.68e-05	-0.00013542	5.22e-08	1.85e-05	-4.04e-05	0.302181	0.84834	chr1	39859609	OpenSea	Body;Body			3'UTR	MACF1	ENST00000372900.2	MACF1	9.92e-05
cg16092991	7.95e-05	2.16e-07	8.68e-05	2.54e-05	0.486342	0.864589	8.41e-05	1.53e-07	0.000295404	chr4	15004611	Island	TSS1500;TSS1500	high-CpG:14613170-14614043		TSS1500;TSS1500;TSS1500;1stExon	AC006296.3;CPEB2;CPEB2;CPEB2;CPEB2	ENST00000500394.2;ENST00000345451.3;ENST00000259997.5;ENST00000382391.3;ENST00000442003.2	AC006296.3;CPEB2	7.95e-05
cg08065908	-4.06e-05	2.15e-07	8.68e-05	-8.36e-05	3.4e-09	1.96e-06	-5e-06	0.770759	0.979038	chr11	108569608	OpenSea	Body							4.06e-05
cg03439237	-0.000255736	2.17e-07	8.73e-05	-0.000372093	0.00435902	0.0868064	-0.000233916	1.03e-05	0.00525082	chr17	3794828	N_Shore	TSS1500;5'UTR;5'UTR			5'UTR;5'UTR;TSS1500	CAMKK1;CAMKK1;CAMKK1;CAMKK1	ENST00000381771.2;ENST00000348335.2;ENST00000381769.2;ENST00000573483.1	CAMKK1	0.000255736
cg12602145	-0.000363292	2.18e-07	8.76e-05	-0.000449729	9e-08	2.9e-05	-8.76e-05	0.479625	0.922735	chr1	224268130	OpenSea								0.000363292
cg16244363	2.55e-05	2.19e-07	8.78e-05	1.52e-05	0.288627	0.737936	2.69e-05	1.52e-07	0.000295404	chr7	150675522	Island	TSS200;TSS200		Unclassified	TSS1500;TSS200	KCNH2;KCNH2;KCNH2	ENST00000430723.3;ENST00000262186.5;ENST00000532957.1	KCNH2	2.55e-05
cg24699895	-0.000600421	2.2e-07	8.83e-05	-0.00110922	9.89e-14	2.17e-10	-3.69e-05	0.753815	0.97685	chr10	71094286	OpenSea	Body;Body;Body;Body;Body				HK1;HK1;HK1;HK1;HK1	ENST00000493591.1;ENST00000464803.1;ENST00000483077.1;ENST00000476368.1;ENST00000483054.1	HK1	0.000600421
cg25343135	-9.11e-05	2.21e-07	8.83e-05	-0.000142402	9.16e-09	4.45e-06	-1.08e-05	0.748831	0.976328	chr10	124036324	OpenSea	ExonBnd;Body			ExonBnd	BTBD16	ENST00000260723.4	BTBD16	9.11e-05
cg17451435	7.48e-05	2.21e-07	8.83e-05	0.000115919	6.94e-08	2.34e-05	3.02e-05	0.244451	0.810807	chr9	107689806	S_Shore	5'UTR		Promoter_Associated	TSS200;5'UTR;5'UTR;5'UTR	RP11-217B7.2;ABCA1;ABCA1;ABCA1	ENST00000435915.1;ENST00000374733.1;ENST00000423487.2;ENST00000374736.3	RP11-217B7.2;ABCA1	7.48e-05
cg02828506	2.71e-05	2.2e-07	8.83e-05	3.81e-05	0.000731578	0.0271449	2.32e-05	7.59e-05	0.0184698	chr9	98079367	Island	5'UTR;5'UTR;5'UTR			5'UTR;5'UTR	FANCC;FANCC;FANCC;FANCC	ENST00000433829.1;ENST00000474949.1;ENST00000375305.1;ENST00000289081.3	FANCC	2.71e-05
cg12200142	2.59e-05	2.21e-07	8.83e-05	3.59e-05	2.95e-07	7.51e-05	1.4e-05	0.200186	0.772042	chr11	118042498	OpenSea	Body		Unclassified					2.59e-05
cg02175657	2.44e-05	2.21e-07	8.83e-05	2.37e-05	0.0574064	0.370585	2.45e-05	1.16e-06	0.00120029	chr7	132767299	S_Shore	TSS1500		Promoter_Associated	TSS1500;TSS1500;TSS1500;TSS1500;TSS1500	U6;CHCHD3;CHCHD3;CHCHD3;CHCHD3;CHCHD3;CHCHD3;CHCHD3	ENST00000515927.1;ENST00000542753.1;ENST00000448878.1;ENST00000466644.1;ENST00000476546.1;ENST00000423635.1;ENST00000262570.5;ENST00000457942.1	U6;CHCHD3	2.44e-05
cg22496001	-1.7e-05	2.21e-07	8.83e-05	-3.71e-06	0.905418	0.985718	-1.75e-05	1.32e-07	0.000267657	chr17	6942	OpenSea	Body							1.7e-05
cg14266722	-0.000313736	2.22e-07	8.85e-05	-0.00035828	0.000122446	0.00776896	-0.000281071	0.000492774	0.054459	chr11	8060468	OpenSea	1stExon			1stExon;3'UTR;3'UTR	TUB;RP11-236J17.6;RP11-236J17.6	ENST00000305253.4;ENST00000526646.1;ENST00000528151.1	TUB;RP11-236J17.6	0.000313736
cg26129220	-0.000288175	2.22e-07	8.86e-05	-0.000369621	9.66e-05	0.00655246	-0.000245108	0.000477507	0.0534686	chr3	57531444	OpenSea	TSS1500;TSS1500			TSS1500;TSS1500	DNAH12;DNAH12	ENST00000311202.6;ENST00000351747.2	DNAH12	0.000288175
cg10115987	-0.000411739	2.22e-07	8.87e-05	-0.000299851	0.0133691	0.168902	-0.000579772	4.44e-06	0.00300293	chr2	220375548	N_Shelf			Unclassified	3'UTR	AC053503.11	ENST00000429882.1	AC053503.11	0.000411739
cg01066680	-0.000389091	2.22e-07	8.87e-05	-0.00067793	1.97e-06	0.000340115	-0.000276943	0.0107151	0.262208	chr5	139532157	OpenSea								0.000389091
cg02235843	-0.000172148	2.23e-07	8.87e-05	-0.000292588	1.76e-07	4.98e-05	-9.24e-05	0.143499	0.705254	chr1	170898554	OpenSea								0.000172148
cg09936839	-0.000672123	2.23e-07	8.88e-05	-0.000732538	0.00415583	0.0842178	-0.000661099	1.38e-05	0.00631197	chr19	4181854	N_Shore	Body;TSS1500			5'UTR	SIRT6	ENST00000381935.3	SIRT6	0.000672123
cg20918219	-0.000328296	2.24e-07	8.89e-05	-0.000321381	0.000682931	0.0258897	-0.00033421	7.41e-05	0.0181937	chr8	27493854	S_Shelf	Body;Body							0.000328296
cg14348170	-7.08e-05	2.25e-07	8.94e-05	-0.000102288	3.59e-08	1.37e-05	-1.4e-05	0.732809	0.974071	chr5	57445271	OpenSea								7.08e-05
cg02630999	-7.31e-05	2.26e-07	8.97e-05	-0.000100173	1.66e-08	7.29e-06	-2.41e-05	0.29495	0.84413	chr3	11940021	OpenSea								7.31e-05
cg26856023	-0.000769988	2.26e-07	8.98e-05	-0.000824207	2.61e-07	6.83e-05	-0.000414574	0.138133	0.69772	chr19	3034758	N_Shore	Body							0.000769988
cg26993674	0.000578886	2.28e-07	9.04e-05	0.000879815	9.17e-10	6.4e-07	4.98e-06	0.974299	0.998013	chr14	90958106	OpenSea				TSS200	RP11-1078H9.6	ENST00000567837.1	RP11-1078H9.6	0.000578886
cg03232960	3.7e-05	2.29e-07	9.08e-05	4.62e-05	3.02e-06	0.000473306	2.37e-05	0.0125115	0.280859	chr7	2595437	Island	TSS1500		Promoter_Associated	TSS200	BRAT1;BRAT1;BRAT1;BRAT1	ENST00000467558.1;ENST00000421712.1;ENST00000469750.1;ENST00000340611.4	BRAT1	3.7e-05
cg21380925	0.00177174	2.3e-07	9.1e-05	0.00197076	4.41e-07	0.000103687	0.00111927	0.133211	0.69	chr10	123070327	OpenSea								0.00177174
cg04868870	0.000286776	2.3e-07	9.1e-05	0.000341757	0.024835	0.23966	0.000278392	2.87e-06	0.0022383	chr1	53421299	OpenSea	Body;Body;Body;Body;Body				SCP2	ENST00000528809.1	SCP2	0.000286776
cg23296369	-0.000202708	2.3e-07	9.1e-05	-0.000337524	2.34e-06	0.000387407	-0.000163	0.0131677	0.287519	chr19	4290672	OpenSea	3'UTR			3'UTR;3'UTR	SHD;SHD	ENST00000543264.1;ENST00000221852.2	SHD	0.000202708
cg26997923	-0.000114485	2.29e-07	9.1e-05	-0.000142647	3.22e-09	1.88e-06	-2.41e-05	0.440241	0.910076	chr1	182071081	OpenSea								0.000114485
cg00224650	-5.31e-05	2.3e-07	9.1e-05	-5.81e-05	2.39e-07	6.37e-05	-4.09e-05	0.393793	0.893121	chr1	203041726	N_Shelf	Body;Body			5'UTR	PPFIA4	ENST00000486360.1	PPFIA4	5.31e-05
cg11959268	-2.55e-05	2.3e-07	9.1e-05	-7.71e-05	5.38e-05	0.00427717	-2.24e-05	0.000205095	0.03343	chr3	49331335	OpenSea	Body;Body				USP4;USP4	ENST00000485450.1;ENST00000475873.2	USP4	2.55e-05
cg17411918	-0.000706743	2.3e-07	9.11e-05	-0.000988459	2.04e-08	8.61e-06	-9.85e-05	0.745004	0.975761	chr14	50942455	OpenSea	Body;Body				MAP4K5;MAP4K5;MAP4K5	ENST00000557210.1;ENST00000554091.1;ENST00000557578.1	MAP4K5	0.000706743
cg26714410	7.14e-05	2.31e-07	9.11e-05	2.31e-05	0.767008	0.95816	7.36e-05	1.13e-07	0.00024105	chr13	45150072	Island	1stExon			1stExon;1stExon	TSC22D1;TSC22D1	ENST00000458659.2;ENST00000501704.2	TSC22D1	7.14e-05
cg12720899	-3.79e-05	2.3e-07	9.11e-05	-6.3e-05	8.89e-07	0.000182109	-2.58e-05	0.00998992	0.25403	chr2	30581845	OpenSea								3.79e-05
cg03148084	-2.21e-05	2.31e-07	9.11e-05	-5.65e-05	0.000342544	0.016074	-1.98e-05	2.03e-05	0.00820477	chr18	72201665	OpenSea	TSS200			TSS200	CNDP1	ENST00000358821.3	CNDP1	2.21e-05
cg22454005	-0.000327909	2.31e-07	9.12e-05	-0.000423648	2.02e-09	1.27e-06	-2.54e-05	0.854323	0.98838	chr19	54392916	N_Shore	Body		Unclassified	5'UTR	PRKCG;PRKCG	ENST00000479081.1;ENST00000474397.1	PRKCG	0.000327909
cg20310071	0.000102818	2.31e-07	9.13e-05	1.68e-06	0.937602	0.990831	0.00011172	9.76e-08	0.000217436	chr8	77912528	Island	TSS200;TSS200		Promoter_Associated	TSS200;TSS200;TSS200;5'UTR;5'UTR	PEX2;PEX2;PEX2;PEX2;PEX2	ENST00000357039.4;ENST00000520203.1;ENST00000522527.1;ENST00000520103.1;ENST00000419564.2	PEX2	0.000102818
cg03181514	8.74e-05	2.32e-07	9.14e-05	2.35e-05	0.545157	0.890137	9.29e-05	1.61e-07	0.000306004	chr16	30933937	Island	Body		Promoter_Associated	TSS1500;1stExon;TSS1500	FBXL19;FBXL19-AS1;FBXL19;FBXL19	ENST00000338343.4;ENST00000563777.1;ENST00000562798.1;ENST00000471231.2	FBXL19;FBXL19-AS1	8.74e-05
cg21841738	-6.62e-05	2.32e-07	9.15e-05	-9.46e-05	6.78e-09	3.5e-06	-8e-06	0.673795	0.964917	chr2	106578742	OpenSea				TSS1500	AC009505.4	ENST00000413151.1	AC009505.4	6.62e-05
cg07722220	0.000166479	2.33e-07	9.17e-05	8.54e-06	0.959448	0.993976	0.000215196	3.14e-08	9.85e-05	chr2	206812926	OpenSea			Unclassified_Cell_type_specific					0.000166479
cg12436498	-0.000135007	2.33e-07	9.18e-05	-0.000167287	2.45e-07	6.49e-05	-6.41e-05	0.144031	0.706237	chr3	38843319	OpenSea				TSS1500	AC116038.2	ENST00000410787.1	AC116038.2	0.000135007
cg21970111	-0.00017253	2.34e-07	9.19e-05	-0.000206392	1.16e-07	3.54e-05	-2.94e-05	0.613768	0.954819	chr8	124814090	OpenSea	Body				FAM91A1	ENST00000519721.1	FAM91A1	0.00017253
cg04578997	2.36e-05	2.34e-07	9.19e-05	3.72e-06	0.878461	0.981061	2.38e-05	2.1e-07	0.00036696	chr12	104850759	Island	TSS200	high-CpG:103374645-103375119		5'UTR;TSS200;5'UTR;1stExon;5'UTR;1stExon;5'UTR;1stExon	CHST11;CHST11;CHST11;CHST11;CHST11;CHST11;CHST11;CHST11	ENST00000550711.1;ENST00000546689.1;ENST00000547956.1;ENST00000547956.1;ENST00000549260.1;ENST00000549260.1;ENST00000303694.5;ENST00000303694.5	CHST11	2.36e-05
cg25372335	0.000240311	2.34e-07	9.21e-05	0.000413375	9.03e-10	6.32e-07	3.16e-05	0.82918	0.985704	chr10	82168065	Island	TSS200		Unclassified	5'UTR;TSS200;TSS200	FAM213A;FAM213A;FAM213A	ENST00000372188.1;ENST00000372187.5;ENST00000372185.1	FAM213A	0.000240311
cg22545138	-0.000706613	2.35e-07	9.23e-05	-0.00103876	1.04e-07	3.25e-05	-0.000387582	0.0708112	0.563634	chr7	23510005	S_Shore	TSS200	high-CpG:23475765-23476640	Promoter_Associated	TSS1500;1stExon;5'UTR	IGF2BP3;IGF2BP3;IGF2BP3;IGF2BP3;IGF2BP3;IGF2BP3;IGF2BP3	ENST00000491719.1;ENST00000421467.1;ENST00000258729.3;ENST00000421467.1;ENST00000258729.3;ENST00000468005.1;ENST00000476938.1	IGF2BP3	0.000706613
cg09251074	5.63e-05	2.35e-07	9.24e-05	8.14e-05	9.85e-09	4.71e-06	4.18e-05	0.853123	0.988307	chr3	15345626	OpenSea	Body;5'UTR			ExonBnd;5'UTR;5'UTR;5'UTR;3'UTR	SH3BP5;SH3BP5;SH3BP5;SH3BP5;SH3BP5;SH3BP5;SH3BP5	ENST00000383791.3;ENST00000459627.1;ENST00000450625.1;ENST00000253688.5;ENST00000426925.1;ENST00000408919.3;ENST00000465894.2	SH3BP5	5.63e-05
cg14136709	-0.000252351	2.36e-07	9.26e-05	-0.000197205	0.416312	0.828704	-0.000255937	1.8e-07	0.000330018	chr11	24013119	OpenSea								0.000252351
cg18106800	-0.000129312	2.36e-07	9.26e-05	-0.000119213	6.86e-05	0.00511248	-0.00017064	0.000416348	0.0494047	chr5	94890715	Island	TSS200;TSS200		Promoter_Associated	TSS200;TSS200;TSS200;TSS200	ARSK;ARSK;ARSK;ARSK;TTC37;ARSK;TTC37;ARSK;TTC37	ENST00000512106.1;ENST00000380009.4;ENST00000537857.1;ENST00000513814.1;ENST00000513823.1;ENST00000504763.1;ENST00000514952.1;ENST00000504873.1;ENST00000358746.2	ARSK;TTC37	0.000129312
cg18787802	-0.000309355	2.38e-07	9.3e-05	-0.000335865	0.00296763	0.0683147	-0.000300692	2.2e-05	0.0085634	chr6	139190700	OpenSea	Body			5'UTR	ECT2L	ENST00000495970.1	ECT2L	0.000309355
cg25657337	-0.000274852	2.37e-07	9.3e-05	-0.000133803	0.181555	0.621701	-0.000314721	1.65e-07	0.000309537	chr3	184505770	OpenSea								0.000274852
cg16553005	-6.34e-05	2.38e-07	9.3e-05	-6.83e-05	2.06e-06	0.00035168	-5.21e-05	0.0390329	0.451808	chr2	104498067	OpenSea				TSS1500;5'UTR;5'UTR	AC013727.1;RP11-76I14.1;RP11-76I14.1	ENST00000455716.1;ENST00000537492.1;ENST00000544869.1	AC013727.1;RP11-76I14.1	6.34e-05
cg18286862	-0.000108396	2.39e-07	9.36e-05	-0.000180766	3.94e-06	0.000584479	-7.94e-05	0.00185452	0.112174	chr4	123300469	Island	5'UTR;TSS200;TSS200			TSS1500;TSS1500;5'UTR;TSS200	ADAD1;ADAD1;ADAD1;ADAD1;ADAD1;ADAD1;ADAD1;ADAD1	ENST00000388725.2;ENST00000492454.1;ENST00000446706.1;ENST00000296513.2;ENST00000464160.1;ENST00000464160.1;ENST00000439307.1;ENST00000388724.2	ADAD1	0.000108396
cg22395255	-0.000678314	2.4e-07	9.37e-05	-0.000810305	5.66e-08	1.98e-05	-0.000241975	0.325005	0.861135	chr15	71903974	OpenSea	Body				THSD4	ENST00000567745.1	THSD4	0.000678314
cg00630276	-0.000514394	2.4e-07	9.37e-05	-0.000700354	8.45e-09	4.18e-06	-3.43e-05	0.851362	0.988083	chr8	144529052	OpenSea	Body		Unclassified_Cell_type_specific	3'UTR	ZC3H3	ENST00000530603.1	ZC3H3	0.000514394
cg14381543	-0.000150934	2.4e-07	9.39e-05	-3.25e-05	0.855904	0.976675	-0.000165253	1.02e-07	0.000224873	chr9	93798720	OpenSea			Unclassified					0.000150934
cg06825142	7.83e-05	2.4e-07	9.39e-05	8.77e-05	3.38e-07	8.41e-05	4.22e-05	0.244675	0.810952	chr11	637170	Island	TSS200		Unclassified_Cell_type_specific	TSS200	DRD4	ENST00000176183.5	DRD4	7.83e-05
cg06012792	-0.000177581	2.41e-07	9.41e-05	-0.000461368	3.17e-08	1.24e-05	-0.000109981	0.159504	0.7265	chr6	14857570	OpenSea				5'UTR	RP11-146I2.2	ENST00000447179.1	RP11-146I2.2	0.000177581
cg08957360	9.8e-05	2.41e-07	9.41e-05	0.000177123	0.00075462	0.0277503	8.6e-05	6.54e-05	0.0168356	chr14	55369030	Island	Body;Body;Body;Body		Promoter_Associated	3'UTR	GCH1;GCH1	ENST00000254299.4;ENST00000395521.6	GCH1	9.8e-05
cg22655281	-8.06e-05	2.42e-07	9.41e-05	-9.37e-05	2.11e-08	8.81e-06	-2.32e-06	0.985584	0.998962	chr2	54078381	OpenSea	Body				ASB3;ASB3	ENST00000498475.2;ENST00000459916.1	ASB3	8.06e-05
cg07573342	-0.000566786	2.42e-07	9.42e-05	-0.000654422	1.34e-08	6.05e-06	-0.000147608	0.555615	0.943019	chr22	37582320	S_Shelf	Body;Body		Unclassified	3'UTR	C1QTNF6;C1QTNF6	ENST00000493023.1;ENST00000470655.1	C1QTNF6	0.000566786
cg08920867	0.000242653	2.43e-07	9.47e-05	0.000382707	2.26e-08	9.37e-06	9.48e-05	0.537436	0.938538	chr1	21501736	N_Shore	TSS1500;5'UTR;5'UTR			5'UTR	EIF4G3;EIF4G3;EIF4G3	ENST00000400422.1;ENST00000411888.1;ENST00000438975.1	EIF4G3	0.000242653
cg26233302	-0.000156201	2.44e-07	9.47e-05	-0.000171034	0.202663	0.649045	-0.000155728	5.41e-07	0.00071322	chr1	156123310	OpenSea	TSS200;5'UTR;TSS200;TSS200			TSS1500;TSS200;TSS200;TSS200;5'UTR;TSS1500;TSS200	SEMA4A;SEMA4A;SEMA4A;SEMA4A;SEMA4A;SEMA4A;SEMA4A;SEMA4A;SEMA4A;SEMA4A;SEMA4A	ENST00000470306.1;ENST00000368284.1;ENST00000544376.1;ENST00000368286.2;ENST00000438830.1;ENST00000435124.1;ENST00000414683.1;ENST00000355014.2;ENST00000485575.1;ENST00000368282.1;ENST00000368285.3	SEMA4A	0.000156201
cg23725703	9.22e-05	2.44e-07	9.47e-05	0.000122091	3.25e-08	1.26e-05	3.94e-05	0.348025	0.873165	chr1	24120048	S_Shelf	Body		Unclassified_Cell_type_specific	5'UTR;TSS200	LYPLA2;LYPLA2;LYPLA2;LYPLA2	ENST00000495365.1;ENST00000492577.1;ENST00000472213.1;ENST00000374501.1	LYPLA2	9.22e-05
cg14216671	-8.49e-05	2.44e-07	9.48e-05	-0.000147613	6.39e-07	0.000139378	-5.22e-05	0.0115109	0.270398	chr17	70425798	OpenSea	Body			3'UTR	AC007639.1;AC007639.1	ENST00000453722.1;ENST00000457958.1	AC007639.1	8.49e-05
cg02286665	-7.68e-05	2.44e-07	9.48e-05	-0.000133285	6.61e-06	0.000874364	-6.73e-05	0.00556293	0.193671	chr21	45552320	N_Shore	TSS1500;TSS1500			TSS1500;TSS1500;TSS1500;TSS1500	C21orf33;C21orf33;C21orf33;C21orf33;C21orf33;C21orf33;C21orf33;C21orf33	ENST00000291577.6;ENST00000495007.1;ENST00000427803.2;ENST00000493883.1;ENST00000480786.1;ENST00000348499.5;ENST00000389690.3;ENST00000449622.1	C21orf33	7.68e-05
cg26735793	7.31e-05	2.44e-07	9.48e-05	9.42e-05	2.56e-07	6.72e-05	4e-05	0.0370266	0.441851	chr10	127511350	Island	TSS1500;TSS1500;TSS1500;5'UTR		Promoter_Associated	5'UTR;5'UTR;5'UTR;TSS1500	UROS;UROS;UROS;UROS;BCCIP;BCCIP	ENST00000368774.1;ENST00000368778.3;ENST00000368797.4;ENST00000420761.1;ENST00000278100.6;ENST00000463330.1	UROS;BCCIP	7.31e-05
cg19276012	2.55e-05	2.44e-07	9.48e-05	3.17e-05	8.55e-08	2.79e-05	1.06e-05	0.187634	0.759181	chr2	219861030	Island			Unclassified_Cell_type_specific					2.55e-05
cg06434454	-2.88e-05	2.45e-07	9.51e-05	-5.94e-05	3.76e-08	1.43e-05	-1.31e-05	0.236645	0.804433	chr5	5146320	OpenSea	Body			3'UTR	CTD-2297D10.1;ADAMTS16	ENST00000514848.1;ENST00000433402.2	CTD-2297D10.1;ADAMTS16	2.88e-05
cg05816827	-0.000253303	2.46e-07	9.53e-05	-0.000413699	2.33e-08	9.56e-06	-6.06e-05	0.522933	0.935099	chr11	78960662	OpenSea	5'UTR			5'UTR	ODZ4;ODZ4;ODZ4;ODZ4	ENST00000532654.1;ENST00000278550.7;ENST00000528688.1;ENST00000531583.1	ODZ4	0.000253303
cg04788439	-0.0001306	2.46e-07	9.53e-05	-0.000231076	2.66e-05	0.00253233	-0.000118091	0.00136869	0.0948877	chr15	22970810	OpenSea	Body;Body;Body				CYFIP1	ENST00000561020.1	CYFIP1	0.0001306
cg00946472	5.88e-05	2.46e-07	9.53e-05	7.3e-05	3.1e-07	7.85e-05	3.97e-05	0.106064	0.644404	chr8	59465599	Island	TSS200;TSS200;TSS200;TSS200;TSS200		Promoter_Associated_Cell_type_specific	TSS1500;TSS1500;1stExon;TSS200;TSS200;TSS200;TSS200;5'UTR	SDCBP;SDCBP;SDCBP;SDCBP;SDCBP;SDCBP;SDCBP;SDCBP;SDCBP;SDCBP	ENST00000523483.1;ENST00000520168.1;ENST00000519115.1;ENST00000522843.1;ENST00000522243.1;ENST00000422546.2;ENST00000447182.2;ENST00000413219.2;ENST00000424270.2;ENST00000522243.1	SDCBP	5.88e-05
cg05228753	-9.98e-05	2.48e-07	9.59e-05	-9.68e-05	0.00779579	0.123607	-0.000100663	9.83e-06	0.00509772	chr1	44086774	OpenSea	ExonBnd;ExonBnd;Body;Body			ExonBnd;5'UTR	PTPRF;PTPRF;PTPRF	ENST00000477970.1;ENST00000359947.4;ENST00000496447.1	PTPRF	9.98e-05
cg07392460	2.54e-05	2.48e-07	9.59e-05	1.13e-05	0.346748	0.784229	2.81e-05	1.15e-07	0.000243405	chr2	39103068	Island	TSS200;TSS200		Promoter_Associated	TSS200;TSS200;TSS200;TSS200;TSS200;TSS200;TSS200	MORN2;DHX57;MORN2;MORN2;MORN2;MORN2;DHX57;DHX57;DHX57;DHX57	ENST00000340556.6;ENST00000417233.1;ENST00000410014.1;ENST00000409665.1;ENST00000409077.2;ENST00000409131.2;ENST00000355320.3;ENST00000295373.6;ENST00000460193.1;ENST00000417233.1	MORN2;DHX57	2.54e-05
cg01151439	-0.00050658	2.51e-07	9.68e-05	-0.000651489	1.94e-05	0.00200341	-0.000409208	0.00178585	0.109896	chr1	118106296	OpenSea								0.00050658
cg08626138	-0.000147199	2.55e-07	9.83e-05	-0.000380883	1.09e-09	7.49e-07	-6.59e-05	0.169268	0.73891	chr16	1826857	N_Shore	3'UTR		Gene_Associated	3'UTR;3'UTR;3'UTR	EME2;EME2;EME2;SPSB3;SPSB3;SPSB3;SPSB3;SPSB3;SPSB3;SPSB3;SPSB3	ENST00000570069.1;ENST00000564182.1;ENST00000561903.1;ENST00000566339.1;ENST00000564709.1;ENST00000569380.1;ENST00000567868.1;ENST00000360717.4;ENST00000563741.1;ENST00000301717.4;ENST00000563668.1	EME2;SPSB3	0.000147199
cg05183366	-0.000302461	2.55e-07	9.84e-05	-0.00034161	0.0023837	0.0594319	-0.000274532	3.03e-05	0.0104854	chr20	25025765	OpenSea	Body;Body;Body							0.000302461
cg20618433	-0.000777239	2.55e-07	9.85e-05	-0.000784378	0.0275839	0.253725	-0.000775639	3.18e-06	0.00241189	chr19	11266919	S_Shore	TSS1500		Promoter_Associated	TSS1500;TSS1500	SPC24;SPC24	ENST00000429831.2;ENST00000423327.1	SPC24	0.000777239
cg26164520	-0.000370032	2.56e-07	9.85e-05	-0.000391608	3.01e-06	0.000472978	-0.000277489	0.0249799	0.378274	chr5	44952139	OpenSea								0.000370032
cg04217177	0.00252154	2.57e-07	9.89e-05	0.00315758	8.09e-08	2.66e-05	0.00106711	0.255416	0.819196	chr1	217306700	N_Shore	5'UTR			5'UTR;5'UTR	ESRRG;ESRRG	ENST00000493603.1;ENST00000366940.2	ESRRG	0.00252154
cg11579758	-0.000128344	2.57e-07	9.89e-05	-0.000172862	0.000442826	0.0192146	-0.000114854	0.000122982	0.0246761	chr4	1086637	N_Shelf	Body;Body				RNF212;RNF212;RNF212;RNF212	ENST00000506730.1;ENST00000508428.1;ENST00000510715.1;ENST00000512552.1	RNF212	0.000128344
cg17255368	-6.93e-05	2.57e-07	9.89e-05	-0.000219563	8.81e-09	4.31e-06	-3.48e-05	0.0391243	0.452202	chr12	56711686	S_Shore	Body;Body;Body			3'UTR	PAN2;PAN2;PAN2;PAN2;PAN2	ENST00000547226.1;ENST00000553230.1;ENST00000547100.1;ENST00000549090.1;ENST00000551359.1	PAN2	6.93e-05
cg13198844	4e-05	2.57e-07	9.89e-05	6.93e-05	1.8e-05	0.0018874	3.16e-05	0.00213254	0.120438	chr14	73392933	Island	TSS200;TSS200;TSS200;TSS200;TSS200		Promoter_Associated	TSS1500;TSS1500;TSS1500;TSS1500;TSS200;TSS200	DCAF4;DCAF4;DCAF4;DCAF4;DCAF4;DCAF4;DCAF4;DCAF4;DCAF4;DCAF4	ENST00000509320.1;ENST00000394234.2;ENST00000509153.1;ENST00000555042.1;ENST00000514191.1;ENST00000505361.1;ENST00000510612.1;ENST00000508412.1;ENST00000358377.2;ENST00000353777.3	DCAF4	4e-05
cg07235057	0.000177902	2.6e-07	9.97e-05	0.000314951	5.58e-08	1.95e-05	8.69e-05	0.246299	0.812147	chr7	50700296	OpenSea	Body;Body;Body;Body		Unclassified_Cell_type_specific	5'UTR	GRB10	ENST00000398791.1	GRB10	0.000177902
cg19517936	-7.56e-05	2.6e-07	9.97e-05	-0.000115731	1.15e-07	3.51e-05	-3.47e-05	0.0797097	0.587432	chr9	95416885	OpenSea	Body							7.56e-05
cg01725318	6.24e-05	2.6e-07	9.97e-05	3.37e-05	0.433192	0.838303	6.89e-05	2.53e-07	0.00041768	chr4	141348737	Island	1stExon;1stExon;5'UTR;5'UTR		Promoter_Associated	TSS200;1stExon;1stExon;1stExon;5'UTR;5'UTR;5'UTR	CLGN;CLGN;CLGN;CLGN;CLGN;CLGN;CLGN;CLGN;CLGN	ENST00000537281.1;ENST00000509477.1;ENST00000545667.1;ENST00000414773.1;ENST00000325617.5;ENST00000545667.1;ENST00000509477.1;ENST00000414773.1;ENST00000325617.5	CLGN	6.24e-05
cg18581682	3.33e-05	2.6e-07	9.97e-05	3.68e-05	1.51e-05	0.00164405	2.92e-05	0.00483494	0.181192	chr11	64646434	Island	5'UTR;TSS200;Body	high-CpG:64402501-64403083	Promoter_Associated	5'UTR;TSS1500;TSS1500	EHD1;EHD1;EHD1;EHD1;EHD1;EHD1;EHD1;EHD1	ENST00000421510.1;ENST00000359393.2;ENST00000411683.1;ENST00000489379.1;ENST00000466015.1;ENST00000541001.1;ENST00000320631.3;ENST00000457202.1	EHD1	3.33e-05
cg11952913	-5.62e-05	2.62e-07	0.000100501	-0.000131899	1.73e-08	7.5e-06	-2.86e-05	0.163287	0.731452	chr3	135683936	N_Shore	TSS1500;TSS1500			TSS1500;TSS1500	PPP2R3A;PPP2R3A	ENST00000264977.3;ENST00000490467.1	PPP2R3A	5.62e-05
cg27626792	-0.000796863	2.62e-07	0.000100614	-0.000422048	0.345288	0.783128	-0.000849277	2.9e-07	0.000460029	chr3	125353958	OpenSea								0.000796863
cg18809463	-9.63e-05	2.63e-07	0.000100801	-0.000192135	1.67e-07	4.75e-05	-3.59e-05	0.256028	0.819543	chr3	9688162	N_Shelf								9.63e-05
cg18776708	0.000629033	2.64e-07	0.000100805	0.000708342	1.79e-07	5.04e-05	0.000288382	0.306442	0.850966	chr12	133007715	N_Shelf			Unclassified_Cell_type_specific					0.000629033
cg09703881	-7.74e-05	2.63e-07	0.000100805	-7.84e-05	0.00328367	0.0727345	-7.72e-05	1.6e-05	0.00702792	chr6	134503891	OpenSea	Body				SGK1;SGK1;SGK1	ENST00000524387.1;ENST00000531575.1;ENST00000484353.1	SGK1	7.74e-05
cg10290527	4.96e-05	2.64e-07	0.000100805	5.17e-05	1.17e-05	0.00135723	4.59e-05	0.00690688	0.214539	chr8	98657037	Island	1stExon			1stExon;1stExon	MTDH;MTDH;MTDH	ENST00000336273.3;ENST00000519934.1;ENST00000522313.1	MTDH	4.96e-05
cg26233719	-0.000352507	2.65e-07	0.00010137	-0.000289057	2.29e-05	0.00226331	-0.000445752	0.00212126	0.120196	chr20	60074340	OpenSea	TSS200;Body							0.000352507
cg07491743	-0.000101241	2.66e-07	0.000101582	-0.000109047	0.240166	0.691516	-0.000100999	3.78e-07	0.000554379	chr19	8017868	OpenSea								0.000101241
cg07575407	-8.34e-05	2.66e-07	0.000101585	-8.92e-05	1.71e-07	4.85e-05	-2.93e-05	0.588985	0.950408	chr15	66541975	N_Shelf	5'UTR			5'UTR;5'UTR;5'UTR;5'UTR	MEGF11;MEGF11;MEGF11;MEGF11	ENST00000395614.1;ENST00000288745.3;ENST00000422354.1;ENST00000409699.2	MEGF11	8.34e-05
cg10299137	-3.05e-05	2.66e-07	0.000101621	-3.24e-05	1.55e-06	0.000281679	-2.59e-05	0.0557659	0.517446	chr15	72191194	OpenSea	Body			3'UTR	MYO9A;MYO9A;MYO9A	ENST00000568781.1;ENST00000561618.1;ENST00000563542.1	MYO9A	3.05e-05
cg16719830	-0.000204903	2.67e-07	0.000101683	-0.000223516	0.202019	0.648309	-0.000203289	5.82e-07	0.000746849	chr6	46869509	OpenSea	Body;Body							0.000204903
cg15237820	-5.6e-05	2.7e-07	0.000102833	-7.41e-05	0.000662701	0.0253511	-5.21e-05	0.000112103	0.0233202	chr4	78984332	S_Shelf	Body;Body							5.6e-05
cg20566840	-0.000319351	2.7e-07	0.000102898	-0.000377007	2.48e-08	1.01e-05	-3.5e-05	0.704898	0.96985	chr12	123215288	OpenSea	TSS200			1stExon;1stExon;5'UTR;TSS200	HCAR1;HCAR1;HCAR1;HCAR1	ENST00000436083.2;ENST00000356987.2;ENST00000356987.2;ENST00000432564.1	HCAR1	0.000319351
cg21486250	-0.000285626	2.71e-07	0.000103085	-0.000442603	0.000115626	0.0074637	-0.000249416	0.000656352	0.0637183	chr6	147478688	OpenSea	Body			TSS1500;3'UTR	RP3-337D23.3;RP11-497D6.4;RP11-497D6.4;RP11-497D6.4	ENST00000359838.3;ENST00000427394.1;ENST00000367477.3;ENST00000417502.1	RP3-337D23.3;RP11-497D6.4	0.000285626
cg13918235	2.41e-05	2.71e-07	0.000103125	4.95e-05	4.34e-09	2.42e-06	3.66e-06	0.726273	0.972968	chr1	1840201	Island			Promoter_Associated					2.41e-05
cg19248587	-0.000172966	2.72e-07	0.000103388	-0.00024904	3.42e-06	0.000521624	-0.000122651	0.0119651	0.275377	chr10	75061727	OpenSea	Body			TSS200;3'UTR	snoU13;TTC18;TTC18	ENST00000459292.1;ENST00000478007.1;ENST00000493787.1	snoU13;TTC18	0.000172966
cg05950791	8.81e-05	2.72e-07	0.000103388	0.000165082	3.9e-06	0.00058002	5.83e-05	0.00607576	0.201507	chr3	98619926	N_Shore	Body			TSS1500;TSS200	CTD-2021J15.1;DCBLD2;DCBLD2	ENST00000474798.1;ENST00000469648.1;ENST00000449482.1	CTD-2021J15.1;DCBLD2	8.81e-05
cg05187279	-0.000965538	2.72e-07	0.000103513	-0.00244947	7.11e-13	1.24e-09	-0.000318102	0.144479	0.706934	chr17	67363746	OpenSea								0.000965538
cg20149600	0.000131743	2.73e-07	0.000103692	0.000197779	0.000874183	0.0306331	0.000117937	6.68e-05	0.0170416	chr12	53440686	Island	TSS200			3'UTR;TSS1500;TSS200;1stExon;1stExon;3'UTR;3'UTR;3'UTR	RP11-983P16.4;RP11-983P16.4;TENC1;RP11-983P16.4;RP11-983P16.4;RP11-983P16.4;RP11-983P16.4;RP11-983P16.4	ENST00000546566.1;ENST00000546767.1;ENST00000379902.3;ENST00000552905.1;ENST00000546566.1;ENST00000552905.1;ENST00000550601.1;ENST00000546793.1	RP11-983P16.4;TENC1	0.000131743
cg17274400	8e-05	2.73e-07	0.000103718	8.44e-05	4.21e-05	0.00356522	7.28e-05	0.00163517	0.105044	chr12	8234945	Island	1stExon;Body		Promoter_Associated	1stExon;1stExon;5'UTR	NECAP1;NECAP1;NECAP1;NECAP1;NECAP1;NECAP1;NECAP1;NECAP1;NECAP1;NECAP1;NECAP1;NECAP1;NECAP1	ENST00000540083.1;ENST00000339754.5;ENST00000546181.1;ENST00000542095.1;ENST00000545807.1;ENST00000544891.1;ENST00000541948.1;ENST00000540291.1;ENST00000546181.1;ENST00000542095.1;ENST00000545807.1;ENST00000544891.1;ENST00000540291.1	NECAP1	8e-05
cg17191558	-0.000303463	2.74e-07	0.000103804	-0.000199569	0.0367029	0.295341	-0.000355139	2.18e-06	0.00186818	chr8	144992837	Island	Body;Body;Body;Body;Body;Body;Body;Body							0.000303463
cg07848608	-6.89e-05	2.74e-07	0.000103804	-7.36e-05	6.31e-07	0.000138127	-5.34e-05	0.164981	0.733689	chr1	19836013	OpenSea				TSS1500	U4	ENST00000364739.1	U4	6.89e-05
cg18144885	-3.37e-05	2.74e-07	0.000103804	-0.000209278	9.54e-11	9e-08	-2.74e-05	0.00597251	0.199958	chr1	246132061	OpenSea	Body;Body				SMYD3;SMYD3;SMYD3;SMYD3;SMYD3	ENST00000493441.1;ENST00000488153.1;ENST00000464398.1;ENST00000391836.2;ENST00000492487.1	SMYD3	3.37e-05
cg02369448	-2.42e-05	2.75e-07	0.000104026	-4.27e-05	6.55e-06	0.000868387	-1.7e-05	0.002722	0.136393	chr11	5315952	OpenSea				5'UTR;5'UTR	HBG2;HBE1;HBE1	ENST00000380259.2;ENST00000380237.1;ENST00000396895.1	HBG2;HBE1	2.42e-05
cg27185399	-0.000246913	2.76e-07	0.000104281	-0.000686774	1.09e-11	1.38e-08	-1.76e-05	0.831497	0.985958	chr2	224811220	S_Shore	TSS1500			TSS1500	WDFY1;WDFY1;WDFY1	ENST00000483061.1;ENST00000429915.1;ENST00000233055.4	WDFY1	0.000246913
cg10056635	-2.51e-05	2.76e-07	0.000104429	-4.34e-05	0.0015097	0.0440488	-2.26e-05	4.94e-05	0.01421	chr3	36987419	S_Shore	TSS1500		Promoter_Associated	TSS1500	TRANK1	ENST00000429976.2	TRANK1	2.51e-05
cg12534480	4.49e-05	2.78e-07	0.000105094	8.49e-05	2.32e-09	1.42e-06	4.67e-06	0.80548	0.983255	chr22	43582739	Island	Body							4.49e-05
cg12611135	-4.23e-05	2.79e-07	0.000105244	-0.000136115	2.89e-09	1.71e-06	-1.7e-05	0.365028	0.88115	chr1	3401748	OpenSea								4.23e-05
cg23671921	4.18e-05	2.8e-07	0.00010581	0.000102564	5.42e-10	4.11e-07	1.15e-05	0.262096	0.82392	chr2	55647123	Island	TSS200;TSS200	high-CpG:55500450-55500638	Promoter_Associated	TSS1500;TSS1500;TSS200;TSS200	CCDC88A;CCDC88A;CCDC88A;CCDC88A	ENST00000413716.2;ENST00000336838.6;ENST00000263630.8;ENST00000436346.1	CCDC88A	4.18e-05
cg11538119	-0.000112999	2.81e-07	0.000105929	-0.000111644	9e-07	0.000183649	-0.000121737	0.12493	0.676912	chr4	186642886	OpenSea	5'UTR;5'UTR;5'UTR;5'UTR;5'UTR;5'UTR;5'UTR			5'UTR;5'UTR;5'UTR;5'UTR;5'UTR;5'UTR;5'UTR;5'UTR	SORBS2;SORBS2;SORBS2;SORBS2;SORBS2;SORBS2;SORBS2;SORBS2;SORBS2;SORBS2;SORBS2;SORBS2;SORBS2;SORBS2;SORBS2;SORBS2;SORBS2;SORBS2;SORBS2;SORBS2;SORBS2;SORBS2;SORBS2;SORBS2;SORBS2;SORBS2;SORBS2;SORBS2;SORBS2;SORBS2;SORBS2;SORBS2;SORBS2;SORBS2;SORBS2;SORBS2;SORBS2;SORBS2;SORBS2;SORBS2	ENST00000470685.1;ENST00000445343.1;ENST00000450341.1;ENST00000456596.1;ENST00000445115.1;ENST00000457247.1;ENST00000444771.1;ENST00000431808.1;ENST00000439914.1;ENST00000393523.2;ENST00000284776.7;ENST00000493709.1;ENST00000437304.2;ENST00000464975.1;ENST00000464819.1;ENST00000478249.1;ENST00000463104.1;ENST00000452351.1;ENST00000414724.1;ENST00000435480.1;ENST00000319471.9;ENST00000429056.1;ENS…	SORBS2	0.000112999
cg00351554	-7.48e-05	2.81e-07	0.000105929	-9.35e-05	1e-06	0.000200094	-4.3e-05	0.0410174	0.460464	chr17	210047	S_Shelf					RPH3AL;RPH3AL	ENST00000575130.1;ENST00000573780.1	RPH3AL	7.48e-05
cg26660654	-5.09e-05	2.81e-07	0.000105929	-0.00014114	4.03e-07	9.69e-05	-3.54e-05	0.0258544	0.383846	chr10	90580274	OpenSea	3'UTR;3'UTR			3'UTR	LIPM	ENST00000539337.1	LIPM	5.09e-05
cg18206174	-5.06e-05	2.81e-07	0.000105989	-7.77e-05	1.8e-05	0.00189061	-4.72e-05	0.00344064	0.153331	chr11	36660526	OpenSea	Body;Body;Body;Body;Body;Body;Body;Body				C11orf74	ENST00000524539.1	C11orf74	5.06e-05
cg04599552	-0.000132779	2.83e-07	0.000106696	-2.07e-05	0.723646	0.9473	-0.00049297	6.99e-09	3.15e-05	chr10	51565046	N_Shore	TSS200;TSS200;TSS200;Body;Body;Body		Promoter_Associated	TSS200;TSS200;TSS200;TSS200;TSS200	NCOA4;NCOA4;NCOA4;NCOA4;NCOA4	ENST00000438493.1;ENST00000498586.1;ENST00000430396.2;ENST00000330923.6;ENST00000414907.2	NCOA4	0.000132779
cg11481217	-0.000219005	2.85e-07	0.00010714	-0.000309259	0.228776	0.679659	-0.000216077	5.15e-07	0.000693534	chr1	210174909	OpenSea	5'UTR;Body;Body;Body;Body;Body			5'UTR;5'UTR;5'UTR	SYT14;SYT14;SYT14	ENST00000537238.1;ENST00000367015.1;ENST00000271745.7	SYT14	0.000219005
cg00042568	0.000297807	2.87e-07	0.000107754	0.000374	4.84e-09	2.63e-06	7.19e-05	0.76254	0.978013	chr3	14987939	N_Shore	TSS1500			3'UTR;3'UTR;3'UTR;3'UTR;TSS1500;TSS1500;3'UTR	FGD5-AS1;FGD5-AS1;FGD5-AS1;FGD5-AS1;NR2C2;NR2C2;NR2C2;FGD5-AS1	ENST00000424349.1;ENST00000417835.1;ENST00000426200.1;ENST00000440079.1;ENST00000413118.1;ENST00000435454.1;ENST00000323373.6;ENST00000430166.1	FGD5-AS1;NR2C2	0.000297807
cg11400524	-0.000575672	2.88e-07	0.000108052	-0.000528357	0.00950034	0.138799	-0.000594711	8.7e-06	0.00468668	chr7	22544011	S_Shelf			Unclassified_Cell_type_specific		STEAP1B	ENST00000439708.1	STEAP1B	0.000575672
cg18591304	-0.000131384	2.88e-07	0.000108254	-0.000172458	0.00308898	0.0700603	-0.000116181	2.43e-05	0.00915924	chr1	209601783	OpenSea	TSS1500			TSS1500	MIR205HG;MIR205HG;MIR205HG;MIR205HG;MIR205HG;MIR205HG;MIR205HG;MIR205HG	ENST00000429156.1;ENST00000366437.3;ENST00000431096.1;ENST00000451937.1;ENST00000444286.1;ENST00000458250.1;ENST00000419143.1;ENST00000440276.1	MIR205HG	0.000131384
cg16836056	3.9e-05	2.88e-07	0.000108254	6.43e-05	2.44e-09	1.48e-06	2.29e-06	0.857353	0.988734	chr4	129732369	Island	TSS1500;TSS200;TSS200;5'UTR;5'UTR;5'UTR;5'UTR;5'UTR			TSS200;5'UTR;5'UTR;5'UTR;5'UTR;5'UTR	PHF17;PHF17;PHF17;PHF17;PHF17;PHF17;PHF17;PHF17;PHF17;PHF17;PHF17;PHF17	ENST00000507833.1;ENST00000510308.1;ENST00000511925.1;ENST00000413543.2;ENST00000226319.6;ENST00000511647.1;ENST00000452328.2;ENST00000504089.1;ENST00000512960.1;ENST00000503785.1;ENST00000535321.1;ENST00000514740.1	PHF17	3.9e-05
cg26893795	5.83e-05	2.91e-07	0.000109057	7.33e-05	7.93e-08	2.62e-05	1.45e-05	0.632308	0.958372	chr7	44837489	S_Shore	5'UTR;Body		Promoter_Associated	5'UTR;TSS1500	PPIA;PPIA;PPIA;PPIA	ENST00000481437.1;ENST00000489459.1;ENST00000480603.1;ENST00000494484.1	PPIA	5.83e-05
cg22604391	-0.000230992	2.91e-07	0.000109242	-0.00064507	7.43e-09	3.76e-06	-0.000145432	0.0196465	0.341512	chr20	47181244	OpenSea								0.000230992
cg07177306	9.48e-05	2.91e-07	0.000109242	0.000109479	1.49e-06	0.000272335	5.7e-05	0.062348	0.539045	chr13	23761789	OpenSea	5'UTR			5'UTR;5'UTR;5'UTR	SGCG;SGCG;SGCG	ENST00000218867.3;ENST00000537476.1;ENST00000545013.1	SGCG	9.48e-05
cg24161080	-0.00039539	2.92e-07	0.000109247	-0.000691355	7.7e-09	3.87e-06	-7.67e-05	0.647159	0.961001	chr18	33889787	OpenSea	Body;Body;Body							0.00039539
cg18556540	3.21e-05	2.92e-07	0.000109425	8.8e-05	2.5e-08	1.01e-05	1.14e-05	0.693987	0.968155	chr6	30181032	Island	5'UTR		Promoter_Associated	3'UTR;5'UTR;5'UTR	TRIM26;TRIM26;TRIM26;TRIM26;TRIM26	ENST00000487829.1;ENST00000454678.2;ENST00000418026.1;ENST00000416596.1;ENST00000453195.1	TRIM26	3.21e-05
cg12937440	-0.000258019	2.96e-07	0.000110812	-0.000323577	8.97e-07	0.000183243	-0.000159974	0.0426125	0.467527	chr9	102020729	OpenSea								0.000258019
cg12868067	-0.000101652	2.97e-07	0.000110968	-0.000114041	8.91e-08	2.88e-05	-1.85e-05	0.884412	0.991123	chr12	128752246	Island	Body							0.000101652
cg00265490	6.47e-05	2.97e-07	0.000110968	8.26e-05	1.56e-07	4.5e-05	2.72e-05	0.273522	0.831169	chr8	98655845	N_Shore	TSS1500			TSS1500;TSS1500	MTDH;MTDH;MTDH	ENST00000336273.3;ENST00000519934.1;ENST00000522313.1	MTDH	6.47e-05
cg20944305	0.000332212	2.97e-07	0.000110973	0.000387127	7.85e-08	2.6e-05	0.000140799	0.373507	0.884749	chr3	152553673	Island	1stExon		Promoter_Associated	1stExon	P2RY1	ENST00000305097.3	P2RY1	0.000332212
cg05768894	-0.000167061	2.99e-07	0.000111453	-0.000204945	4.42e-09	2.45e-06	-4e-05	0.448459	0.912841	chr12	117273148	OpenSea	Body;Body			TSS1500	RNFT2;RNFT2	ENST00000551251.1;ENST00000547718.1	RNFT2	0.000167061
cg19811935	0.000606939	2.99e-07	0.000111468	1.8e-05	0.995262	0.999284	0.00063241	2.26e-07	0.0003868	chr17	3821856	OpenSea								0.000606939
cg12482573	-0.00010015	2.99e-07	0.000111468	-0.000192051	1.66e-06	0.000296726	-6.8e-05	0.00519115	0.187515	chr6	55393178	OpenSea	Body;Body;Body;Body;Body;Body;5'UTR				HMGCLL1;HMGCLL1	ENST00000515546.1;ENST00000370852.2	HMGCLL1	0.00010015
[truncated: 21,546 more rows]
