# Supplementary material for: Younger epigenetic age is associated with higher cardiorespiratory fitness in individuals with airflow limitation
Source: iScience. 2024 Sep 13;27(10):110934. doi: 10.1016/j.isci.2024.110934 (PMC11465153; doi:10.1016/j.isci.2024.110934)
Supplement: Table S6. KEGG pathways associated to ppV'O2peak differential methylation, related to Figure 3 [file mmc7.xlsx]

## Sheet: Table S6
Table S6. KEGG pathways associated to ppV'O2peak differential methylation, Related to Figure 3
geneSet	description	size	overlap	expect	enrichmentRatio	pValue	FDR	overlapId	userId
hsa04510	Focal adhesion	199	127	85.3656	1.48772	1.41091e-09	4.59957e-07	10000;10298;10319;103910;10398;10451;1101;1278;1280;1284;1285;1286;1291;1292;1297;1298;1398;1399;1729;1793;1950;1956;2064;208;22798;22801;2317;2321;23396;2534;2885;2889;2932;29780;3082;329;3371;3480;3611;3655;3672;3676;3678;3679;3680;3688;3690;3691;3693;3694;3696;3791;387;3909;3910;3911;3912;3913;3914;3915;3918;4633;4638;4659;4660;5058;5154;5156;5159;5290;5293;5295;53358;54776;5499;5500;5501;5574…	TNR;FLT1;MAPK8;CAV1;BCAR1;ITGB6;ITGB5;LAMC1;COL1A2;LAMA4;LAMC2;LAMB3;PRKCB;SHC3;LAMB1;PDGFRB;ACTB;RASGRF1;PAK4;CCND1;VEGFB;CAV2;KDR;LAMB4;VWF;TLN2;PXN;SOS1;ITGA6;RAP1A;ERBB2;RAC1;COL2A1;ITGA5;PTK2;CDC42;LAMA5;VEGFA;GRB2;RELN;RAPGEF1;ACTN4;CHAD;IGF1R;PDGFRA;COL6A1;PRKCG;RHOA;PDGFD;PARVA;AKT2;CCND2;PDGFC;MYL2;ROCK1;ITGB3;PTEN;ITGB1;DOCK1;MYLK;ACTN1;PARVB;RAF1;MYL12B;RAC2;TLN1;EGFR;CCND3;THBS2;TNC;C…
hsa04015	Rap1 signaling pathway	206	127	88.3685	1.43716	3.11302e-08	5.07423e-06	10000;10235;10411;10636;108;11069;111;112;113;115;1268;135;136;1398;1399;1435;1436;1500;1813;1942;1946;1950;1956;196883;208;2246;2247;2251;2252;2253;2254;2260;2261;2263;23094;2321;23236;23566;23683;26037;260425;2770;2771;2775;2776;2778;284;285;2889;2902;2903;2904;3082;3397;3480;3688;3689;3690;375189;3791;3815;3845;387;3937;4803;4893;5028;51196;5154;5156;5159;51735;5216;5217;5290;5293;5295;5332;55…	ADCY7;NRAS;FGFR2;FLT1;MAPK12;BCAR1;FGFR3;RAP1GAP;RAPGEF5;GRIN2A;PLCB1;LPAR3;ADCY9;PRKCB;ADCY4;GRIN1;MAGI2;DRD2;PDGFRB;PRKCZ;ACTB;GNAS;CTNND1;ARAP3;VEGFB;KDR;TIAM1;RRAS;RAPGEF6;RAPGEF2;GRIN2B;CNR1;ADCY5;FGF2;TLN2;RGS14;PRKD3;RAP1A;MAPK11;MAP2K3;RAC1;SIPA1L1;RASSF5;RAPGEF3;ANGPT1;CDC42;VEGFA;FGF1;RAPGEF1;MAGI3;SIPA1;PARD6G;FGF7;IGF1R;PDGFRA;PFN4;PLCB4;RAPGEF4;PRKCG;GNAI1;RHOA;PDGFD;AKT2;PDGFC;ITGB3…
hsa05200	Pathways in cancer	526	284	225.64	1.25864	7.33182e-08	7.96724e-06	10000;10018;10023;1021;10235;1026;1029;10297;10319;10342;10587;10672;10681;10683;108;10928;111;11186;112;112399;113;114112;115;119391;1284;1285;1286;1398;1399;1436;1441;1487;1488;149233;1495;1496;1612;1613;1630;1647;182;1855;1909;1910;1950;1956;196883;2034;2064;208;2099;2100;2122;2246;2247;2251;2252;2253;2254;2260;2261;2263;22798;2308;23236;23365;23401;23462;23566;23604;238;25;26508;2736;2737;274…	IL23R;MMP9;HEYL;GNG7;ADCY7;HDAC1;FZD6;CASP8;TXNRD1;NRAS;FGFR2;MAPK8;JAG2;SMAD3;FGFR3;IFNGR2;MYC;LAMC1;CTBP2;PRKACB;GNG12;FRAT1;PLD1;PLCB1;RUNX1;PRKACA;BCL2L11;MITF;LPAR3;BDKRB2;LAMA4;WNT5B;NCOA4;ADCY9;LAMC2;GNA12;LAMB3;PRKCB;ADCY4;EPAS1;TRAF5;ARNT;LAMB1;CAMK2B;STAT6;PDGFRB;TFG;ALK;GNAS;CCND1;RXRA;RB1;VEGFB;EDNRB;CXCR4;DLL3;TGFBR2;TRAF4;RPS6KA5;CDKN1A;GNB4;LAMB4;RARB;GLI2;RPS6KB1;AXIN1;GADD45A;RET…
hsa04810	Regulation of actin cytoskeleton	213	127	91.3713	1.38993	4.69798e-07	3.82885e-05	10093;10094;10095;10109;10152;10163;10297;10298;103910;10398;10451;10458;10552;10672;10788;1129;1131;1133;1398;1399;1729;1793;1950;1956;200576;2147;221178;2246;2247;2251;2252;2253;2254;2260;2261;2263;22801;23191;23365;23396;26999;2768;3071;324;3645;3655;3672;3676;3678;3679;3680;3682;3688;3689;3690;3691;3693;3694;3696;375189;3845;387;3984;3985;4342;4627;4628;4633;4638;4659;4660;4893;5058;50649;515…	BAIAP2;NRAS;FGFR2;BCAR1;ITGB6;FGFR3;ITGB5;SPATA13;GNG12;BDKRB2;GNA12;PDGFRB;ACTB;PAK4;ARHGEF4;ABI2;CXCR4;MYH10;TIAM1;RRAS;CYFIP2;ARHGEF7;RDX;FGF2;APC;PXN;SOS1;CYFIP1;ARHGEF12;ITGA6;PIP5K1A;PIP4K2A;ENAH;RAC1;CHRM3;ITGA5;PTK2;ITGAE;CDC42;FGF1;ACTN4;FGF7;MYH9;PDGFRA;ARPC4;PFN4;DIAPH3;RHOA;PDGFD;APC2;PDGFC;MYL2;ROCK1;ITGB3;ITGB1;PIKFYVE;F2;DOCK1;MYLK;ACTN1;RAF1;MYL12B;RAC2;MOS;EGFR;FGD3;SCIN;CRK;PPP1…
hsa04360	Axon guidance	175	106	75.0703	1.41201	1.47022e-06	8.34158e-05	10154;1020;10298;10500;10505;10507;10512;137970;1630;1808;1942;1946;1948;2041;2046;2047;2048;2049;2051;219699;223117;2242;23365;23654;25;2534;25791;27289;2770;2771;285220;2932;3611;3688;3845;387;3983;3984;3985;4690;4773;4775;4776;4893;5058;5290;5293;5295;5362;5364;54361;54434;54910;5530;55740;5590;5594;56288;56896;56924;5747;57522;57556;57689;57715;5879;5880;5894;5921;59277;5998;6091;6092;6093;62…	NRAS;FES;NRP1;DPYSL2;PPP3CA;SRGAP3;TRPC4;ABLIM2;NFATC4;WNT5B;SLIT1;SLIT3;BOC;CAMK2B;PRKCZ;BMPR2;CDK5;PAK4;EPHB1;NCK1;SEMA6C;CXCR4;RRAS;ROBO1;NTNG2;LRRC4C;SEMA6A;WNT5A;SEMA3D;NGEF;ABL1;NFATC3;ARHGEF12;SEMA6D;RYK;PLXNA4;SEMA4F;ENAH;EPHA1;RAC1;CAMK2G;EPHB3;PTK2;LRRC4;CDC42;RGS3;NCK2;UNC5B;PARD6G;WNT4;GNAI1;RHOA;PLXNC1;ROCK1;ITGB1;RAF1;RAC2;SEMA3B;PLXNB2;ROBO2;PLXNB1;EPHA8;PAK6;PIK3CD;RND1;SEMA3F;EFN…
hsa04728	Dopaminergic synapse	131	83	56.1955	1.47699	1.57885e-06	8.34158e-05	10000;10681;111;1312;1386;1388;1644;1813;1815;208;220074;23236;2770;2771;2774;2775;2776;2778;2782;2785;2786;2788;2792;2793;2893;2903;2904;2932;3708;3709;3762;3799;3800;406;409;50632;5332;54331;5499;5500;5501;55012;5515;5518;5519;5520;5521;5522;5523;5525;5526;5527;5529;5530;5566;5567;5568;5579;5582;55844;55970;5599;5600;5601;5602;5603;59345;6300;64764;6531;6570;6571;7054;774;775;776;805;810;816;81…	GNG7;PPP2R5E;PPP2R1B;MAPK8;TH;MAPK12;DDC;PRKACB;PPP3CA;GRIN2A;GNG12;KIF5B;SLC18A2;PPP2R5C;PLCB1;PRKACA;ITPR1;PRKCB;LRTOMT;CAMK2B;CACNA1C;DRD2;ARRB2;GNAS;CACNA1B;PPP2R2C;GNAL;PPP2R5B;GNB4;GRIN2B;ADCY5;GNG3;PPP2R2D;MAPK11;KCNJ5;GNB1;CLOCK;CAMK2G;CALY;GRIA4;DRD4;PPP2R2B;CREB3L2;KIF5C;PLCB4;ITPR2;PRKCG;GNAI1;PPP2R2A;AKT2;CREB5;SLC18A1;PPP1R1B;GNAQ;PPP2R3A;PRKACG;GNGT2;PPP1CA;COMT;GNB5;GNG4;ATF2;GNG2;…
hsa05205	Proteoglycans in cancer	201	119	86.2236	1.38013	1.79114e-06	8.34158e-05	10000;1026;10818;1634;1956;2017;2064;2065;2066;208;2099;2247;2260;2317;23365;2549;27250;2817;286;287;288;2885;29102;3082;3091;3236;3339;3480;3481;3593;3678;3688;3690;3693;3708;3709;3791;3845;387;406903;4193;4313;4318;4609;4659;4660;4893;5058;51196;51384;5290;5293;5295;5329;54361;54776;5499;5500;5501;5566;5567;5568;5579;5582;5594;5600;5603;5747;5829;5879;5894;595;5962;60;6093;6198;6237;6300;6382;6…	MMP9;TFAP4;FZD6;NRAS;MAPK12;CAV1;ITGB5;MYC;ANK2;PRKACB;ERBB3;PRKACA;ITPR1;WNT5B;TLR4;PRKCB;CAMK2B;ACTB;CCND1;CAV2;KDR;TIAM1;RRAS;CDKN1A;RPS6KB1;WNT5A;RDX;FGF2;WNT3;CTTN;PXN;WNT9A;SOS1;ARHGEF12;FZD7;MAPK11;ERBB2;RAC1;HOXD10;CAMK2G;ERBB4;MMP2;ITGA5;PTK2;WNT2B;CDC42;VEGFA;GRB2;STAT3;CD63;ESR1;IL12B;IGF1R;ITPR2;ANK1;PRKCG;WNT4;RHOA;AKT2;ROCK1;ITGB3;DCN;ITGB1;MDM2;RAF1;EGFR;GAB1;NANOG;GPC1;IGF2;PPP1R1…
hsa04512	ECM-receptor interaction	82	54	35.1758	1.53515	2.11926e-05	0.0008636	10319;1101;1278;1280;1284;1285;1286;1291;1292;1297;1298;1605;22798;22801;22987;2812;2815;3161;3339;3371;3655;3672;3676;3678;3679;3680;3688;3690;3691;3693;3694;3696;375790;3909;3910;3911;3912;3913;3914;3915;3918;5649;6382;7057;7058;7059;7060;7143;7148;7450;948;960;961;9899	TNR;ITGB6;ITGB5;LAMC1;COL1A2;LAMA4;LAMC2;LAMB3;LAMB1;LAMB4;VWF;GP1BB;ITGA6;DAG1;COL2A1;ITGA5;LAMA5;RELN;AGRN;CHAD;COL6A1;SV2B;ITGB3;ITGB1;HMMR;THBS2;TNC;LAMB2;COL4A2;THBS3;ITGB8;COL9A2;ITGA7;ITGA11;ITGA9;SDC1;CD47;ITGB4;COL4A3;ITGA1;HSPG2;TNXB;COL4A4;THBS1;GP9;CD36;LAMC3;CD44;LAMA3;ITGA4;COL6A2;COL9A1;THBS4;SV2C
hsa05165	Human papillomavirus infection	339	182	145.422	1.25153	2.79841e-05	0.00101365	10000;10014;1021;1026;10297;10312;10319;10379;1101;1108;122011;127124;1278;1280;1284;1285;1286;1291;1292;1297;1298;1739;1740;182;1855;1950;1956;208;22798;22801;2308;23352;23462;23513;26508;2778;2885;2932;3065;3105;3106;3133;324;3371;3449;3454;3516;3551;3655;3661;3672;3676;3678;3679;3680;3688;3690;3691;3693;3694;3696;3716;3845;388585;3909;3910;3911;3912;3913;3914;3915;3918;3955;4193;4599;472;4790;…	TNR;HEYL;PPP2R5E;HDAC1;FZD6;CASP8;NRAS;PPP2R1B;ITGB6;ITGB5;LAMC1;PRKACB;ATR;PPP2R5C;PRKACA;TSC2;COL1A2;LAMA4;WNT5B;LAMC2;MPP5;LAMB3;MAML2;LAMB1;OASL;MX1;PDGFRB;PRKCZ;HDAC4;GNAS;PPP2R2C;CCND1;RBPJ;RB1;PPP2R5B;CDKN1A;LAMB4;RPS6KB1;AXIN1;VWF;WNT5A;APC;PPP2R2D;WNT3;PXN;NOTCH1;WNT9A;CDK6;STAT1;SOS1;FZD7;ITGA6;PSEN1;TCIRG1;ATP6V1F;HES5;ATP6V1G2;COL2A1;IFNA16;TLR3;TERT;ITGA5;PTK2;HLA-B;DLG2;WNT2B;CDC42;…
hsa05100	Bacterial invasion of epithelial cells	74	49	31.744	1.5436	4.08379e-05	0.00120522	10093;10094;10095;10109;10163;10459;10552;10801;1212;1213;1398;1399;1495;1496;1731;1793;2017;23176;2549;26052;26084;29119;3611;3678;3688;387;4735;5290;5293;5295;53358;55752;55964;5747;5829;5879;60;63916;6714;71;7414;79658;8218;857;858;8976;9564;9844;998	CAV1;BCAR1;SHC3;SEPT11;ACTB;ARHGAP10;CAV2;CLTCL1;CTTN;PXN;SEPT3;CLTC;CTNNA1;ELMO1;RAC1;ITGA5;MAD2L2;PTK2;CDC42;SEPT9;ARPC4;RHOA;SEPT1;ITGB1;DOCK1;ELMO2;ARHGEF26;GAB1;CRK;WASL;ACTG1;PIK3CD;CTNNA3;ARPC1B;ARPC1A;ILK;CTNNA2;SRC;CRKL;PIK3R1;CLTB;WASF2;DNM3;SEPT8;ARPC2;ARPC3;PIK3CA;SEPT2;VCL
hsa04010	MAPK signaling pathway	295	160	126.547	1.26435	4.2037e-05	0.00120522	10000;10235;123745;1386;1398;1399;1435;1436;1616;1647;1845;1846;1848;1942;1946;1950;1956;2005;2064;2065;2066;208;2122;2246;2247;2251;2252;2253;2254;2260;2261;2263;23118;23162;2317;2321;2768;284;285;2885;3082;3164;3306;3480;3481;3551;3554;3556;3791;3815;3845;408;409;4137;4208;4214;4215;4217;4296;4609;4616;4763;4772;4775;4790;4791;4803;4893;4908;4914;4915;5058;51295;51347;5154;5156;5159;5321;5494;5…	NRAS;FGFR2;FLT1;MAPK8;MAPK12;FGFR3;CACNA1H;MYC;PRKACB;PPP3CA;ERBB3;RPS6KA4;GNG12;PRKACA;PTPRR;MAP3K1;NFATC1;CACNA2D3;GNA12;HSPA2;PRKCB;PTPN5;MAPKAPK3;MAP4K4;STK3;CACNA2D4;MAP3K6;CACNA1C;PDGFRB;ARRB2;CACNA1G;RASGRF1;CACNA1B;MAP3K3;MAPT;VEGFB;TGFBR2;KDR;RPS6KA5;RRAS;RAPGEF2;NR4A1;RPS6KA1;GADD45A;FGF2;RPS6KA2;CACNB4;RASGRF2;MAPK8IP3;NTF3;DUSP16;SOS1;NFATC3;RAP1A;MAPK11;DUSP3;MAPKAPK5;MAP2K7;ERBB2;MA…
hsa05131	Shigellosis	65	44	27.8833	1.57801	4.45675e-05	0.00120522	10093;10094;10095;10109;10163;10459;10552;1398;1399;1729;1793;2017;23291;25;3551;3678;3688;375189;4790;5216;5217;5594;5599;5600;5601;5602;5603;5879;60;6093;6300;63916;64127;6714;71;7322;7414;8767;8945;8976;9474;960;9844;998	MAPK8;MAPK12;RIPK2;NOD2;ACTB;CTTN;ABL1;MAPK11;UBE2D2;ELMO1;RAC1;ITGA5;MAD2L2;CDC42;FBXW11;ARPC4;PFN4;ROCK1;ITGB1;DOCK1;ELMO2;CRK;IKBKB;WASL;ACTG1;ARPC1B;ARPC1A;MAPK1;PFN1;SRC;ATG5;CRKL;WASF2;DIAPH1;MAPK9;PFN2;ARPC2;ARPC3;BTRC;NFKB1;CD44;MAPK10;VCL;MAPK13
hsa04151	PI3K-Akt signaling pathway	354	188	151.856	1.23801	4.80611e-05	0.00120522	10000;10018;10110;1021;1026;10319;10681;1101;1129;117145;118788;1278;1280;1284;1285;1286;1291;1292;1297;1298;1386;1388;1435;1436;1441;1942;1946;1950;1956;2064;2065;2066;208;2246;2247;2251;2252;2253;2254;2260;2261;2263;22798;22801;23035;2309;2321;23239;23533;23566;23678;253314;2690;2782;2785;2786;2788;2792;2793;284;285;2885;2932;29941;2997;3082;3164;3326;3371;3449;3454;3480;3481;3551;3558;3559;356…	TNR;GNG7;PHLPP2;PPP2R5E;NRAS;FGFR2;PPP2R1B;FLT1;ITGB6;FGFR3;ITGB5;MYC;LAMC1;ERBB3;GNG12;PPP2R5C;BCL2L11;LPAR3;TSC2;COL1A2;LAMA4;LAMC2;TLR4;PCK2;RPTOR;LAMB3;LAMB1;MAGI2;PDGFRB;PPP2R2C;CCND1;RXRA;VEGFB;PPP2R5B;KDR;CDKN1A;PHLPP1;PIK3R5;GNB4;LAMB4;NR4A1;RPS6KB1;VWF;GNG3;FGF2;PPP2R2D;CDK6;NTF3;IL3;SOS1;ITGA6;IL7;ERBB2;RAC1;TCL1B;GNB1;IL2RA;ERBB4;COL2A1;IFNA16;ITGA5;PTK2;ANGPT1;LAMA5;VEGFA;GRB2;GHR;REL…
hsa04530	Tight junction	170	98	72.9254	1.34384	6.44544e-05	0.00150087	10376;103910;10398;11346;1364;1366;140465;149461;153562;154810;1739;1740;2017;2064;23327;23370;23513;23562;24146;2626;27134;3688;387;4214;4217;4218;4627;4628;4629;4633;4637;4734;4771;49861;5111;51208;51421;51422;51735;51807;54566;55114;5515;5518;5519;5520;5521;5522;5564;5565;5566;5567;5568;5571;5581;55844;5590;5599;5601;5602;5609;56288;57644;5879;5906;595;5962;60;6093;64398;653857;6714;7074;7082;…	ARHGEF2;MARVELD3;CLDN5;JAM3;PPP2R1B;MAPK8;GATA4;PRKACB;AMOTL2;PRKAG2;RUNX1;PRKACA;MAP3K1;MYH11;MPP5;ARHGAP17;ARHGEF18;PRKCZ;ACTB;PCNA;PPP2R2C;CCND1;MYH10;TIAM1;RAPGEF6;RAPGEF2;PRKCE;NEDD4L;RDX;CLDN15;TUBA1C;PPP2R2D;CTTN;RAP1A;TJP1;MAP2K7;ERBB2;RAC1;TJP3;CGNL1;CLDN4;ACTR3C;DLG2;CDC42;NF2;PPP2R2B;CD1C;MYH7B;ACTN4;SYNPO;PARD6G;MYH9;CLDN14;RAB8A;RHOA;PPP2R2A;TUBA3C;SCRIB;TUBA8;MYL2;ROCK1;ITGB1;ACTN1;…
hsa04724	Glutamatergic synapse	114	69	48.9029	1.41096	0.000101602	0.00215154	10681;108;10991;111;112;113;115;123745;1742;196883;22941;23236;27165;2770;2771;2775;2776;2778;2782;2785;2786;2788;2792;2793;2893;2897;2899;2900;2901;2902;2903;2904;2905;2906;2912;2913;2914;2917;2918;3708;3709;50944;5321;5332;5337;5338;54331;5530;5566;5567;5568;5579;5582;5594;55970;57030;59345;6506;6511;6512;7220;775;776;81539;85358;8681;9229;9455;9456	GNG7;ADCY7;SLC38A3;SHANK2;SHANK1;PRKACB;PPP3CA;GRIN2A;GNG12;PLD1;PLCB1;PRKACA;ITPR1;ADCY9;GRIK4;PRKCB;ADCY4;GRIN1;HOMER1;CACNA1C;GNAS;GRIK3;GNB4;GRIN2B;ADCY5;GNG3;HOMER2;GNB1;GRIA4;SLC1A7;PLCB4;ITPR2;PRKCG;GNAI1;GRIN2D;GNAQ;SLC1A2;ADCY2;GRIK5;PRKACG;DLG4;GNGT2;TRPC1;GNB5;MAPK1;GNG4;DLGAP1;GNG2;JMJD7-PLA2G4B;PLA2G4A;GNAO1;SHANK3;GLS2;PLD2;GRM8;GNGT1;GRIN2C;GRM7;SLC1A6;GRM4;ADCY6;PLA2G4E;SLC38A1;SL…
hsa04071	Sphingolipid signaling pathway	118	71	50.6188	1.40264	0.000105597	0.00215154	10000;10672;123099;134;140;1901;1903;204219;208;2207;23236;2534;259230;2768;2770;2771;2776;3845;387;4217;427;4790;4846;4893;5290;5293;5295;5332;5337;5338;53637;55012;5515;5518;5519;5520;5521;5522;5523;5525;5526;5527;5529;55304;5579;5581;5582;55844;5590;5594;5599;5600;5601;5602;5603;56624;5728;5879;5880;5894;6093;624;6300;7132;7186;81537;8439;8879;9294;9517;9846	ADORA1;PPP2R5E;NRAS;PPP2R1B;MAPK8;MAPK12;SGMS1;ASAH1;PLD1;PPP2R5C;PLCB1;BDKRB2;GNA12;PRKCB;GAB2;PRKCZ;PPP2R2C;PPP2R5B;PRKCE;PPP2R2D;S1PR2;SGPP1;SPTLC2;ADORA3;S1PR1;MAPK11;FCER1G;RAC1;DEGS2;PPP2R2B;PLCB4;PRKCG;GNAI1;RHOA;PPP2R2A;NOS3;AKT2;ROCK1;PTEN;RAF1;RAC2;GNAQ;PPP2R3A;PIK3CD;MAPK1;GNA13;PIK3R1;PPP2R3C;S1PR3;MAP3K5;PPP2CA;AKT3;SGPL1;MAPK9;PLD2;NSMAF;FYN;TNFRSF1A;TRAF2;KRAS;ASAH2;SPTLC3;S1PR5;NF…
hsa04390	Hippo signaling pathway	154	89	66.0619	1.34722	0.000121806	0.00233581	10297;10413;11186;122786;1453;1454;1495;1496;1739;174;1740;1742;1855;2246;23291;23418;23513;268;2736;29119;2932;324;329;3397;3398;3689;4088;4609;4771;51176;51384;54361;5499;5500;5501;5515;5518;5519;5520;5521;5522;55844;5590;56288;595;60;60485;64398;650;652;657;659;6591;6788;6932;6934;7003;7004;7040;7042;7048;71;7159;7161;7471;7472;7473;7474;7477;7480;7482;7483;7531;7533;7976;79981;81029;8312;8313…	YAP1;FZD6;PPP2R1B;SMAD3;MYC;CRB1;SAV1;WNT5B;MPP5;STK3;PRKCZ;ACTB;BMPR2;PPP2R2C;CCND1;TEAD1;TGFBR2;GLI2;TEAD4;AXIN1;WNT5A;APC;PPP2R2D;WNT3;CSNK1D;WNT9A;TP73;FZD7;CTNNA1;FRMD1;LEF1;DLG2;WNT2B;TCF7L2;FBXW11;FGF1;NF2;PPP2R2B;PARD6G;AFP;WNT4;CSNK1E;PPP2R2A;YWHAE;APC2;CCND2;SCRIB;AXIN2;FRMD6;LIMD1;CCND3;DLG1;LATS1;ACTG1;DLG4;WNT2;CTNNA3;PPP1CA;ID2;CTNNA2;WNT7B;PPP1CC;TGFB2;PPP1CB;PPP2CA;WNT1;TP53BP2;NK…
hsa04910	Insulin signaling pathway	137	80	58.7693	1.36125	0.000165473	0.00299689	10000;10211;10580;10603;10891;1398;1399;208;2194;2203;2308;2319;23265;253314;2645;2885;2889;2932;2997;3098;3099;31;3101;32;3551;3667;3845;3991;4893;5105;5106;51422;51763;5257;5261;5290;5293;5295;5313;53358;5499;5500;5501;5507;5564;5565;5566;5567;5568;5571;5575;5576;5577;5590;5594;5599;5601;5602;572;57521;5770;5792;5836;5837;5894;6009;6198;6517;6654;6720;7249;805;810;8569;8651;8835;9021;90673;9322…	NRAS;MAPK8;SREBF1;PPARGC1A;PRKACB;PRKAG2;PRKACA;TSC2;PCK2;SLC2A4;RPTOR;SHC3;PRKAR2B;PRKCZ;FBP1;RPS6KB1;SOCS1;FLOT1;SOCS2;SOS1;PTPRF;TRIP10;SH2B2;PRKAR1B;GRB2;RAPGEF1;MKNK1;PPP1R3C;EXOC7;INPP5K;LIPE;AKT2;FLOT2;RAF1;CRK;IKBKB;FASN;PRKACG;HK2;ACACB;PIK3CD;SORBS1;PTPN1;EIF4E1B;IRS1;PPP1CA;MAPK1;PKLR;GYS1;BAD;GCK;PYGM;CRKL;PIK3R1;PPP1CC;PPP1CB;AKT3;PRKAB1;MAPK9;PHKG2;PRKAG1;PYGL;GSK3B;EIF4E2;PPP1R3E;K…
hsa04261	Adrenergic signaling in cardiomyocytes	144	83	61.7721	1.34365	0.000230306	0.00395157	10000;10411;108;11069;111;112;113;115;1386;1388;1390;148;154;196883;208;23236;23533;2770;2771;2776;2778;3753;3784;4625;4633;4635;477;478;480;483;486;491;5294;5332;5499;5500;5501;55012;5515;5518;5519;5520;5521;5522;5523;5525;5526;5527;5529;5566;5567;5568;55799;55844;5594;5600;5603;59283;59284;6262;6300;6330;6331;64764;6546;6548;7168;7170;7171;775;776;779;782;783;785;805;810;816;818;9252;9254;93589…	ADCY7;PPP2R5E;PPP2R1B;MAPK12;ATP2B2;KCNQ1;PRKACB;KCNE1;PPP2R5C;PLCB1;PRKACA;TPM1;ADCY9;CACNA2D3;ADCY4;CAMK2B;CACNA2D4;CACNA1C;TPM4;GNAS;PPP2R2C;RYR2;ADRA1A;PPP2R5B;RPS6KA5;PIK3R5;ATP1A2;ADCY5;CACNB4;PPP2R2D;MAPK11;CAMK2G;RAPGEF3;PPP2R2B;CREB3L2;ATP1B3;FXYD2;CACNG8;PLCB4;RAPGEF4;GNAI1;PPP2R2A;AKT2;CACNB2;SCN5A;MYL2;CREB5;GNAQ;MYH7;ADCY2;ATP1A3;PPP2R3A;PRKACG;PPP1CA;MAPK1;ATF2;ATF6B;SLC9A1;PPP2R3C;…
hsa05032	Morphine addiction	91	56	39.0366	1.43455	0.000242835	0.00395821	10681;108;10846;111;112;113;115;134;140679;196883;2550;2558;2559;2561;2562;2563;2567;2569;27115;2770;2771;2775;2778;2782;2785;2786;2788;2792;2793;2868;2870;3762;408;409;4988;5136;5137;5138;5139;5141;5142;5143;5144;5150;5151;5153;54331;5566;5567;5568;5579;5582;55970;59345;774;9568	ADORA1;GNG7;ADCY7;PDE4D;PDE2A;GABRR1;PRKACB;PDE7A;GNG12;PRKACA;ADCY9;PDE10A;PRKCB;ADCY4;ARRB2;GNAS;CACNA1B;GABBR1;GNB4;ADCY5;GNG3;PDE4B;GRK4;GABRB3;OPRM1;PDE1C;KCNJ5;GABRG3;GNB1;PDE8A;PDE1A;PDE4A;GRK6;PDE4C;PRKCG;SLC32A1;GNAI1;PDE1B;GABRA5;ADCY2;ARRB1;PRKACG;GNGT2;GNB5;GNG4;PDE7B;GABBR2;GABRD;GNG2;GABRA6;GNAO1;GNGT1;ADCY6;GABRB2;GNAI2;PDE3A
hsa04750	Inflammatory mediator regulation of TRP channels	99	60	42.4683	1.41282	0.000268759	0.00417217	108;111;112;113;115;123745;1573;162514;196883;2150;23236;239;2776;2778;3269;3554;3556;3708;3709;40;41;4803;4914;5290;5293;5295;5321;5332;5499;5500;5501;55515;5566;5567;5568;5579;5580;5581;5582;5583;5588;5599;5600;5601;5602;5603;5606;5734;59341;624;6300;6714;7442;79054;805;810;816;818;8398;8681	ADCY7;TRPM8;TRPV1;ASIC1;MAPK8;MAPK12;TRPV4;PRKACB;PLCB1;PRKACA;ITPR1;BDKRB2;ADCY9;PRKCB;ADCY4;CAMK2B;GNAS;PLA2G6;PRKCE;ADCY5;MAPK11;MAP2K3;CAMK2G;IL1R1;PLCB4;ITPR2;PRKCG;HRH1;ASIC2;IL1RAP;GNAQ;ADCY2;PRKCH;PRKACG;PIK3CD;ALOX12;PPP1CA;SRC;F2RL1;JMJD7-PLA2G4B;PIK3R1;PLA2G4A;PRKCQ;PPP1CC;PPP1CB;ASIC4;CYP2J2;MAPK9;CALM2;ADCY6;PLA2G4E;PIK3CA;NTRK1;PRKCD;MAPK10;CALML3;NGF;TRPV3;MAPK13;PTGER4
hsa04611	Platelet activation	123	72	52.7637	1.36457	0.000311963	0.00462272	10000;10235;103910;10672;108;111;112;113;115;123745;1278;196883;208;2207;2244;23236;23365;23533;2534;2770;2771;2776;2778;2812;2815;3688;3690;3708;3709;387;3937;4067;4638;4659;4846;5028;5290;5293;5294;5295;5321;5332;5499;5500;5501;5566;5567;5568;5590;5592;5594;5600;5603;5742;5906;5908;60;6093;6300;64805;6714;6786;6850;6915;6916;7094;71;7450;83660;8681;8773;9002	ADCY7;MAPK12;PRKACB;PLCB1;PRKACA;ITPR1;COL1A2;ADCY9;ADCY4;FGB;PRKCZ;ACTB;GNAS;SNAP23;PIK3R5;VWF;ADCY5;TLN2;GP1BB;ARHGEF12;RAP1A;MAPK11;FCER1G;TBXAS1;TBXA2R;PLCB4;ITPR2;GNAI1;RHOA;NOS3;AKT2;ROCK1;ITGB3;ITGB1;LYN;MYLK;MYL12B;SYK;TLN1;PTGS1;GNAQ;ADCY2;PPP1R12A;ACTG1;RAP1B;PRKACG;PIK3CD;PPP1CA;MAPK1;SRC;F2RL3;GNA13;PRKG1;JMJD7-PLA2G4B;PIK3R1;PLA2G4A;PPP1CC;PPP1CB;AKT3;LCP2;FYN;ADCY6;GP9;PLA2G4E;P2RY1…
hsa04928	Parathyroid hormone synthesis, secretion and action	106	63	45.4711	1.38549	0.00041037	0.00542406	1026;10672;108;111;112;11214;113;115;1386;1388;1594;1956;1958;196883;2260;23236;2625;2768;2770;2771;2776;2778;3708;3709;387;4040;4041;408;409;4205;4208;4325;4326;4929;50964;5141;5142;5143;5144;5332;5337;5338;5566;5567;5568;5579;5582;5594;5894;6256;6257;6258;64386;64764;6569;7421;8074;8521;860;8600;9586;9826;9935	ADCY7;PDE4D;PRKACB;PLD1;PLCB1;PRKACA;ITPR1;ADCY9;GNA12;PRKCB;ADCY4;MEF2A;RUNX2;ARRB2;GNAS;RXRA;CDKN1A;ADCY5;PDE4B;RXRB;CYP27B1;GATA3;SLC34A1;PDE4A;CREB3L2;RXRG;ARHGEF11;PLCB4;PDE4C;ITPR2;PRKCG;GNAI1;RHOA;AKAP13;EGR1;CREB5;RAF1;EGFR;MEF2C;GNAQ;ADCY2;NR4A2;MMP25;VDR;ARRB1;PRKACG;MAPK1;ATF2;GNA13;ATF6B;FGF23;LRP5;SOST;PLD2;MMP16;ADCY6;MAFB;GCM1;FGFR1;GNAI2;LRP6;MMP17;TNFSF11
hsa04310	Wnt signaling pathway	146	83	62.6301	1.32524	0.00042604	0.00542406	10023;10297;122011;144165;1454;1457;1460;1487;1488;166336;1855;22943;23002;23236;23291;23401;23500;27123;2932;324;387;4040;4041;4088;4316;4609;4772;4773;4775;4776;50964;51176;51384;5176;5332;54361;5467;5530;5566;5567;5568;5579;5582;5599;5601;5602;5663;57680;5879;5880;59343;595;6423;6424;6425;6477;6932;6934;7471;7472;7473;7474;7477;7480;7482;7483;79718;7976;81029;816;818;81839;8312;8313;8323;8324;…	FZD6;MAPK8;SMAD3;MYC;RUVBL1;CTBP2;PRKACB;PPP3CA;FRAT1;PLCB1;PRKACA;NFATC4;NFATC1;WNT5B;PRKCB;SFRP2;DKK2;CAMK2B;CSNK2A1;CCND1;CSNK2B;AXIN1;SIAH1;WNT5A;APC;MMP7;WNT3;DAAM1;WNT9A;SENP2;NFATC3;FZD7;PSEN1;RAC1;CAMK2G;LEF1;WNT2B;TCF7L2;FBXW11;DAAM2;TBL1XR1;PLCB4;SFRP4;FRAT2;PRKCG;WNT4;RHOA;CSNK1E;APC2;CCND2;PRICKLE1;AXIN2;PPARD;RAC2;CCND3;CSNK1A1L;SFRP5;PRKACG;CTBP1;WNT2;WNT7B;CUL1;LRP5;SOST;CHD8;PRICK…
hsa04919	Thyroid hormone signaling pathway	116	68	49.7609	1.36654	0.000428465	0.00542406	10000;10025;10231;10499;113026;116931;1735;1827;208;2099;2308;23236;23389;25942;2626;29079;2932;3065;3091;3690;3845;4193;4609;477;478;480;483;4851;4854;4855;486;4893;51196;5208;5214;5290;5293;5295;5332;54361;5469;5566;5567;5568;5579;5582;5594;572;5894;595;60;6009;6256;6257;6258;652;6548;6714;6772;71;7249;8202;842;8648;8841;9611;9862;9882	HDAC1;NRAS;GATA4;MYC;PRKACB;PLCB1;PRKACA;TSC2;PRKCB;DIO3;PFKFB2;ACTB;CCND1;RXRA;MED1;ATP1A2;NOTCH1;STAT1;RXRB;PLCD3;NCOA3;ESR1;TBC1D4;ATP1B3;SIN3A;FXYD2;RXRG;PLCB4;PRKCG;WNT4;AKT2;NCOR1;MED24;ITGB3;NOTCH4;MDM2;RAF1;ATP1A3;PFKP;NCOA1;NCOA2;ACTG1;HDAC3;PRKACG;PIK3CD;MAPK1;BAD;SRC;RCAN1;PIK3R1;SLC9A1;AKT3;ATP1A4;MED4;GSK3B;KRAS;NOTCH3;RHEB;RCAN2;MED13L;CASP9;FOXO1;MED16;PIK3CA;PLCE1;BMP4;MED12L;HIF1A
hsa04152	AMPK signaling pathway	120	70	51.4768	1.35984	0.000432593	0.00542406	10000;10645;10891;126129;1374;148;1994;208;2194;2203;2308;2309;23216;23411;2997;31;3172;32;3480;3667;3953;3991;4218;5105;5106;51422;51552;5208;5210;5213;5214;5290;5293;5295;5468;55012;5515;5518;5519;5520;5521;5522;5523;5525;5526;5527;5529;55437;5564;5565;5571;55844;57521;5862;595;6009;6198;6319;64764;6517;6720;7249;79602;81617;8408;84335;890;9370;948;9586	PPP2R5E;PPP2R1B;RAB14;SREBF1;RAB2A;PPARGC1A;PRKAG2;PPP2R5C;TSC2;CPT1A;PCK2;SLC2A4;RPTOR;PFKM;CAMKK2;PFKFB2;AKT1S1;ADIPOR2;FBP1;PPP2R2C;CCND1;ADRA1A;PPP2R5B;RPS6KB1;HNF4A;PPP2R2D;PPP2R2B;CREB3L2;CCNA2;IGF1R;LIPE;RAB8A;PPP2R2A;AKT2;FOXO3;ULK1;CREB5;SIRT1;PFKP;STRADB;PPP2R3A;FASN;ACACB;PIK3CD;LEPR;IRS1;PPARG;GYS1;PIK3R1;PPP2R3C;PPP2CA;AKT3;ADIPOQ;PRKAB1;PFKFB4;ELAVL1;PRKAG1;RHEB;SCD;CPT1C;FOXO1;CD36…
hsa04218	Cellular senescence	160	89	68.6357	1.2967	0.000714628	0.00862847	10000;10111;10114;1021;1026;1029;10758;1111;11200;132660;147746;1647;1874;1875;204851;208;2305;2308;2309;23291;23411;2626;286826;28996;3105;3106;3133;3364;3708;3709;3845;4088;4193;4609;4616;472;4772;4773;4775;4776;4790;4893;5290;5293;5295;545;5481;54822;5499;5500;5501;5530;5594;5600;5603;5606;5728;5810;5883;5894;5925;5928;59341;595;6009;6237;6300;677;7040;7042;7048;7249;7417;7419;776;805;810;824;…	NRAS;MAPK12;SMAD3;GATA4;TRPV4;MYC;PPP3CA;CHEK2;RBBP4;ATR;ITPR1;TSC2;SQSTM1;NFATC4;NFATC1;FOXM1;HIPK1;CCND1;RB1;TGFBR2;RRAS;CDKN1A;GADD45A;HIPK3;CDK6;NFATC3;MAPK11;LIN54;MAP2K3;RASSF5;HLA-B;FBXW11;HIPK4;CCNA2;ITPR2;HUS1;RAD9A;GADD45B;CDKN2A;AKT2;CCND2;VDAC2;FOXO3;TRPM7;PTEN;MDM2;SLC25A31;RAF1;ZFP36L1;HLA-E;CCND3;RAD50;SIRT1;CCNB2;RAD1;PIK3CD;PPP1CA;MAPK1;PIK3R1;E2F4;PPP1CC;HLA-A;TGFB2;VDAC3;PPP1CB…
hsa04110	Cell cycle	124	71	53.1927	1.33477	0.000822624	0.00957769	1021;1022;1026;10274;1028;1029;10459;10926;1111;11200;1647;1874;1875;23595;246184;25;2810;2932;3065;4085;4088;4171;4172;4173;4174;4175;4176;4193;4609;4616;472;4998;4999;5111;51343;51433;51434;5347;545;5591;5885;5925;595;64682;6502;701;7027;7040;7042;7465;7531;7533;7709;8317;8318;8379;8454;8555;8881;890;894;896;9126;9133;9134;9184;983;993;994;996;9978	HDAC1;MCM7;SMAD3;STAG1;CDC45;MAD1L1;MYC;MAD2L1;CHEK2;ATR;MCM2;CDC27;PCNA;CCND1;RB1;CDKN1A;CDC14B;GADD45A;CDK6;SMC3;ABL1;SKP2;TFDP1;ANAPC5;MAD2L2;CDC7;CCNA2;BUB1B;RAD21;ORC1;GADD45B;CDKN2A;YWHAE;CCND2;MDM2;CDC16;WEE1;CCND3;CCNB2;CDK7;CDKN1C;CUL1;FZR1;CDC26;MCM4;E2F4;TGFB2;PLK1;MCM6;PRKDC;ORC2;TGFB1;GSK3B;BUB3;ORC3;E2F5;MCM3;MCM5;ZBTB17;ANAPC7;SFN;DBF4;CCNE2;ANAPC1;CDC25B;ATM;YWHAH;CHEK1;RBX1;CDC25…
hsa04931	Insulin resistance	107	62	45.9001	1.35076	0.00114091	0.0128254	10000;10062;10891;10999;11000;133522;1374;208;22877;2308;2673;28965;2932;2997;32;3551;3667;376497;4790;4846;5105;5106;51422;5290;5293;5295;5465;5499;5500;5501;5507;5564;5565;5571;5579;5580;5581;5588;5590;5599;5601;5602;5728;5770;57761;5792;5836;5837;6195;6196;6198;64764;6517;6720;6774;7132;9021;90673;948;9586;9882;9945	MAPK8;SREBF1;PPARGC1A;PRKAG2;CPT1A;PCK2;SLC2A4;PRKCB;PRKCZ;SLC27A1;SLC27A6;RPS6KB1;PRKCE;RPS6KA1;RPS6KA2;PTPRF;SLC27A3;TRIB3;STAT3;TBC1D4;CREB3L2;PPP1R3C;PPARA;NOS3;AKT2;CREB5;PTEN;IKBKB;ACACB;PIK3CD;PTPN1;IRS1;PPP1CA;GYS1;GFPT2;SLC27A4;GFPT1;PYGM;PIK3R1;PRKCQ;PPP1CC;PPP1CB;AKT3;PRKAB1;NR1H3;MAPK9;PRKAG1;MLXIP;PYGL;GSK3B;TNFRSF1A;PPP1R3E;FOXO1;CD36;NFKB1;PIK3CA;PRKAB2;PRKCD;PPARGC1B;MAPK10;SOCS3;…
hsa05030	Cocaine addiction	49	32	21.0197	1.52238	0.00125753	0.0136652	1020;111;1386;1388;1644;1742;1813;2354;2770;2771;2778;2902;2903;2904;2905;2906;2912;2913;4790;5566;5567;5568;627;64764;6531;6570;6571;7054;84152;8787;8851;9586	TH;DDC;PRKACB;GRIN2A;SLC18A2;PRKACA;GRIN1;DRD2;CDK5;GNAS;FOSB;GRIN2B;ADCY5;CREB3L2;GNAI1;CREB5;BDNF;SLC18A1;PPP1R1B;GRIN2D;PRKACG;DLG4;ATF2;ATF6B;CDK5R1;SLC6A3;GRIN2C;RGS9;NFKB1;GNAI2;GRM3;GRM2
hsa04926	Relaxin signaling pathway	130	73	55.7665	1.30903	0.00146992	0.0154579	10000;10022;10681;108;111;112;113;115;1278;1284;1285;1286;1386;1388;1906;1910;1956;196883;208;23236;2770;2771;2775;2778;2782;2785;2786;2788;2792;2793;2885;339403;3845;408;4088;409;4312;4313;4318;4790;4846;4893;5290;5293;5295;5332;53358;54331;5566;5567;5568;5590;5594;55970;5599;5600;5601;5602;5603;5609;5894;59345;59350;6300;6416;64764;6654;6714;7040;7048;7422;7423;9586	MMP9;GNG7;ADCY7;NRAS;MAPK8;MAPK12;SMAD3;PRKACB;GNG12;PLCB1;PRKACA;COL1A2;ADCY9;ADCY4;SHC3;ARRB2;PRKCZ;GNAS;VEGFB;EDNRB;TGFBR2;GNB4;ADCY5;GNG3;SOS1;INSL5;MAPK11;MAP2K7;GNB1;MMP2;VEGFA;GRB2;CREB3L2;PLCB4;RXFP4;GNAI1;NOS3;AKT2;CREB5;RAF1;EGFR;ADCY2;MAP2K4;EDN1;ARRB1;PRKACG;PIK3CD;GNGT2;COL4A2;GNB5;MAPK1;GNG4;ATF2;SRC;GNG2;ATF6B;PIK3R1;MMP1;AKT3;GNAO1;MAPK9;RXFP1;TGFB1;COL4A3;GNGT1;KRAS;COL4A4;ADCY6;…
hsa01522	Endocrine resistance	98	57	42.0394	1.35587	0.00157147	0.0160094	10000;1026;1029;10498;10683;108;111;112;113;115;182;1956;196883;2064;208;2099;2100;2778;28514;2885;3480;3714;3845;4193;4313;4318;4851;4854;4855;4893;5290;5293;5295;53358;5469;5566;5567;5568;5594;5599;5600;5601;5602;5603;572;5747;5894;5925;595;6198;6300;638;6654;6714;8202;8647;9611	MMP9;ADCY7;NRAS;MAPK8;JAG2;MAPK12;PRKACB;PRKACA;ADCY9;ADCY4;SHC3;CARM1;GNAS;CCND1;RB1;MED1;DLL3;CDKN1A;RPS6KB1;ADCY5;DLL1;NOTCH1;SOS1;NCOA3;MAPK11;ERBB2;BIK;MMP2;PTK2;GRB2;ESR1;IGF1R;CDKN2A;AKT2;NCOR1;ESR2;NOTCH4;MDM2;RAF1;EGFR;ADCY2;PRKACG;PIK3CD;MAPK1;BAD;SRC;PIK3R1;AKT3;MAPK9;KRAS;NOTCH3;ADCY6;ABCB11;PIK3CA;MAPK10;JAG1;MAPK13
hsa04024	cAMP signaling pathway	199	106	85.3656	1.24172	0.00182201	0.0179992	10000;10257;10398;10411;10451;108;10846;11069;111;112;1129;113;115;117;1258;134;135;154;1813;1909;196883;208;2492;2550;268;27198;2737;2770;2771;2778;2893;2902;2903;2904;2905;2906;3354;3360;3362;387;3991;4158;4659;477;4772;478;4790;480;483;486;4886;491;5058;51;51196;5139;5141;5142;5143;5144;51738;5290;5293;5295;5337;5338;5465;5499;5500;5501;5566;5567;5568;55811;5594;5599;5601;5602;572;5879;5880;58…	ADORA1;ADCY7;PDE4D;HTR4;MAPK8;ATP2B2;PRKACB;GRIN2A;PLD1;PRKACA;NFATC1;ADCY9;PDE10A;ADCY4;GRIN1;CAMK2B;ADCY10;CACNA1C;DRD2;GNAS;ARAP3;RYR2;GABBR1;TIAM1;RRAS;ADCYAP1R1;GRIN2B;ATP1A2;ADCY5;PDE4B;RAP1A;ABCC4;RAC1;CAMK2G;GHRL;GRIA4;PDE4A;RAPGEF3;GLI3;CREB3L2;ATP1B3;FXYD2;PDE4C;LIPE;RAPGEF4;PPARA;GNAI1;RHOA;AKT2;NPY1R;ROCK1;CREB5;BDNF;PPP1R1B;RAF1;RAC2;GRIN2D;ADCY2;ATP1A3;PPP1R12A;CNGB1;CHRM2;EDNRA;RAP…
hsa05212	Pancreatic cancer	75	45	32.173	1.39869	0.00202738	0.0183975	10000;1021;1026;1029;10928;1647;1950;1956;2064;208;3551;3716;3845;4088;4616;4790;51426;5290;5293;5295;5337;5594;5599;5601;5602;572;5879;5880;5888;5894;5898;5900;5925;595;598;6198;6772;6774;7039;7040;7042;7048;7422;842;998	MAPK8;SMAD3;PLD1;CCND1;RB1;TGFBR2;CDKN1A;RPS6KB1;GADD45A;CDK6;STAT1;RAD51;ERBB2;RAC1;CDC42;VEGFA;STAT3;BCL2L1;JAK1;GADD45B;CDKN2A;AKT2;RAF1;RAC2;EGFR;IKBKB;PIK3CD;MAPK1;BAD;RALGDS;EGF;PIK3R1;RALBP1;TGFB2;AKT3;MAPK9;TGFB1;KRAS;CASP9;RALA;TGFA;POLK;NFKB1;PIK3CA;MAPK10
hsa01521	EGFR tyrosine kinase inhibitor resistance	79	47	33.8889	1.38689	0.00208276	0.0183975	10000;10018;1950;1956;2064;2065;208;2247;2261;2263;2309;253314;2549;2885;2932;3082;3480;3570;3716;3791;3845;4763;4893;5154;5156;5159;5290;5293;5295;53358;5579;5582;5594;56034;572;5728;5894;598;6198;6654;6714;6774;7039;7422;80310;9470;9542	NRAS;FGFR2;FGFR3;ERBB3;BCL2L11;PRKCB;SHC3;PDGFRB;KDR;RPS6KB1;FGF2;SOS1;ERBB2;VEGFA;GRB2;STAT3;BCL2L1;JAK1;IGF1R;PDGFRA;NRG2;PRKCG;PDGFD;AKT2;PDGFC;FOXO3;PTEN;RAF1;EGFR;GAB1;PIK3CD;EIF4E1B;MAPK1;BAD;SRC;EGF;HGF;PIK3R1;PDGFA;AKT3;GSK3B;EIF4E2;KRAS;TGFA;NF1;IL6R;PIK3CA
hsa04211	Longevity regulating pathway	89	52	38.1786	1.36202	0.00216278	0.0183975	10000;10645;108;10891;10919;111;112;113;115;1386;1388;143686;196883;208;2308;2309;23411;253314;27244;3480;3667;3845;4790;4893;51422;5290;5293;5295;5468;5564;5565;5566;5567;5568;5571;57521;6009;6198;64764;6648;7249;79602;79813;814;83667;8408;84335;9370;9470;9474;9586;9776	ADCY7;NRAS;PPARGC1A;PRKACB;PRKAG2;PRKACA;TSC2;EHMT2;ADCY9;EHMT1;RPTOR;ADCY4;ATG13;CAMKK2;AKT1S1;ADIPOR2;RPS6KB1;ADCY5;SESN3;CREB3L2;SESN1;IGF1R;AKT2;FOXO3;ULK1;CREB5;SIRT1;ADCY2;PRKACG;PIK3CD;EIF4E1B;IRS1;PPARG;ATF2;ATF6B;ATG5;PIK3R1;SOD2;AKT3;ADIPOQ;PRKAB1;PRKAG1;EIF4E2;KRAS;RHEB;ADCY6;FOXO1;NFKB1;PIK3CA;PRKAB2;SESN2;CAMK4
hsa04912	GnRH signaling pathway	93	54	39.8945	1.35357	0.00217473	0.0183975	108;1081;111;112;113;115;123745;1956;1958;196883;2185;23236;2776;2778;2885;3708;3709;3845;4214;4215;4313;4893;5321;5332;5337;5338;5566;5567;5568;5579;5580;5594;5598;5599;5600;5601;5602;5603;5606;5609;5894;6300;6416;6654;6714;775;776;779;805;810;816;818;8681;998	ADCY7;NRAS;MAPK8;MAPK12;PRKACB;PLD1;PLCB1;PRKACA;ITPR1;MAP3K1;ADCY9;PRKCB;ADCY4;CAMK2B;CACNA1C;GNAS;MAP3K3;ADCY5;SOS1;MAPK11;MAP2K7;MAP2K3;CAMK2G;MMP2;CDC42;GRB2;PLCB4;ITPR2;EGR1;RAF1;EGFR;GNAQ;ADCY2;MAP2K4;PRKACG;MAPK1;SRC;PTK2B;JMJD7-PLA2G4B;PLA2G4A;CACNA1S;MAPK9;PLD2;KRAS;CALM2;ADCY6;PLA2G4E;PRKCD;MAPK10;MAPK7;CACNA1D;CALML3;CGA;MAPK13
hsa05231	Choline metabolism in cancer	99	57	42.4683	1.34218	0.00217494	0.0183975	10000;10163;10434;10810;1119;1120;123745;126969;1606;1607;1608;1950;1956;204962;208;23396;2885;3091;3845;4893;5130;5154;5156;5159;5290;5293;5295;5321;5337;5338;5579;5582;5594;5599;5601;5602;56034;56261;56994;57153;5879;5880;5894;5900;6009;6198;6581;6582;6654;7249;80310;8394;8525;8526;8681;8976;9162	NRAS;MAPK8;PLD1;CHPT1;TSC2;DGKG;PRKCB;PDGFRB;LYPLA1;SLC22A2;RPS6KB1;WASF3;SOS1;SLC44A5;PIP5K1A;RAC1;GRB2;SLC44A2;PDGFRA;PCYT1A;PRKCG;PDGFD;CHKB;AKT2;PDGFC;RAF1;RAC2;EGFR;SLC22A3;WASL;PIK3CD;MAPK1;RALGDS;EGF;SLC44A3;JMJD7-PLA2G4B;PIK3R1;PLA2G4A;PIP5K1C;PDGFA;AKT3;WASF2;MAPK9;PLD2;KRAS;CHKA;DGKZ;RHEB;PLA2G4E;PIK3CA;MAPK10;DGKI;GPCPD1;DGKB;DGKA;HIF1A;DGKE
hsa04921	Oxytocin signaling pathway	152	83	65.2039	1.27293	0.00220093	0.0183975	1026;10398;10645;108;111;112;113;115;123745;140465;1827;1956;196883;23236;23533;2770;2771;2775;2776;2778;3708;3709;3759;3762;3768;3845;387;4208;4637;4638;4659;4660;4772;4773;4775;4776;4846;4893;51422;5294;5321;5332;54776;5499;5500;5501;5530;5564;5565;5566;5567;5568;5571;5579;55799;5582;5594;5598;5607;5894;59283;59284;595;60;6093;6262;6714;71;7226;775;776;779;782;783;785;805;810;814;816;818;8681;9…	ADCY7;NRAS;PRKACB;PPP3CA;PRKAG2;PLCB1;PRKACA;ITPR1;NFATC4;NFATC1;ADCY9;CACNA2D3;PRKCB;ADCY4;CAMKK2;CAMK2B;CACNA2D4;CACNA1C;ACTB;GNAS;CCND1;RYR2;CDKN1A;PIK3R5;ADCY5;CACNB4;KCNJ12;NFATC3;TRPM2;KCNJ5;CAMK2G;KCNJ2;CACNG8;PLCB4;ITPR2;PRKCG;GNAI1;RHOA;NOS3;CACNB2;ROCK1;MYLK;RAF1;EGFR;MEF2C;GNAQ;ADCY2;PPP1R12A;PPP1R12C;ACTG1;PRKACG;PPP1R12B;MYL6B;PPP1CA;MAPK1;SRC;RCAN1;JMJD7-PLA2G4B;PLA2G4A;PPP1CC;PPP1C…
hsa05213	Endometrial cancer	58	36	24.8804	1.44692	0.00245295	0.0195137	10000;1026;10297;1495;1496;1647;1950;1956;2064;208;2309;2885;29119;2932;324;3611;3845;4609;4616;4893;51176;51426;5290;5293;5295;5594;572;5728;5894;595;6654;6932;6934;8312;8313;842	NRAS;MYC;CCND1;CDKN1A;AXIN1;GADD45A;APC;SOS1;CTNNA1;ERBB2;LEF1;GRB2;TCF7L2;GADD45B;APC2;AKT2;FOXO3;AXIN2;PTEN;RAF1;EGFR;PIK3CD;CTNNA3;ILK;MAPK1;CTNNA2;BAD;EGF;PIK3R1;AKT3;GSK3B;TCF7;KRAS;CASP9;POLK;PIK3CA
hsa04014	Ras signaling pathway	232	121	99.5218	1.21581	0.00245418	0.0195137	10000;10235;10298;10681;10928;11186;123745;1435;1436;1942;1946;1950;1956;208;2246;2247;2251;2252;2253;2254;2260;2261;2263;23179;2321;25;2549;2782;2785;2786;2788;2792;2793;284;285;2885;2902;2903;2904;3082;3480;3481;3551;3791;3815;3845;387;4763;4790;4803;4893;4908;4914;4915;50487;5058;51196;5154;5156;5159;5290;5293;5295;5321;53358;5337;5338;54331;5566;5567;5568;55770;5579;5582;5594;55970;5599;5601;…	GNG7;NRAS;FGFR2;FLT1;MAPK8;FGFR3;RAPGEF5;PRKACB;GRIN2A;GNG12;PLD1;PRKACA;RGL1;PRKCB;GAB2;RASAL1;SHC3;GRIN1;PDGFRB;RASGRF1;PAK4;VEGFB;KDR;TIAM1;RAB5B;RRAS;PLA2G6;GNB4;GRIN2B;GNG3;FGF2;RASGRF2;NTF3;ABL1;SOS1;RAP1A;RAC1;GNB1;RASSF5;ANGPT1;CDC42;VEGFA;GRB2;RGL2;FGF1;BCL2L1;KSR1;FGF7;IGF1R;PDGFRA;PRKCG;NTRK2;RHOA;PDGFD;SYNGAP1;AKT2;PDGFC;BDNF;RAF1;RAC2;EGFR;GAB1;IGF2;IKBKB;KIT;PAK6;RAP1B;PRKACG;PIK3CD…
hsa04727	GABAergic synapse	88	51	37.7496	1.35101	0.00301171	0.0233766	10681;108;10991;111;112;113;115;140679;18;196883;23710;2550;2558;2559;2561;2562;2563;2567;2569;2571;27165;2770;2771;2775;2782;2785;2786;2788;2792;2793;54331;5566;5567;5568;5579;5582;55970;57468;59345;6529;6538;6540;66008;6714;774;775;776;779;81539;9001;9568	GNG7;ADCY7;GABRR1;SLC38A3;PRKACB;GABARAPL1;GAD1;GNG12;PRKACA;ADCY9;PRKCB;ADCY4;CACNA1C;CACNA1B;GABBR1;GNB4;ADCY5;GNG3;GABRB3;HAP1;GABRG3;GNB1;SLC6A1;TRAK2;PRKCG;SLC32A1;GNAI1;GABRA5;SLC12A5;ADCY2;PRKACG;SLC6A11;GNGT2;GNB5;GNG4;SRC;GABBR2;GABRD;GNG2;GABRA6;ABAT;CACNA1S;GNAO1;GLS2;GNGT1;ADCY6;GABRB2;SLC38A1;SLC6A13;GNAI2;CACNA1D
hsa04722	Neurotrophin signaling pathway	119	66	51.0478	1.29291	0.00364586	0.0276407	10000;10603;10818;1398;1399;208;2309;25;2549;2885;2889;2932;3551;3667;3845;387;396;397;4214;4215;4217;4790;4803;4893;4908;4914;4915;4916;5290;5293;5295;53358;5580;5594;5598;5599;5600;5601;5602;5603;5607;5609;5663;572;57498;5879;5894;5906;5908;6195;6196;627;6272;6300;6654;7161;7189;7531;805;810;814;816;818;8767;9252;998	NTRK3;NRAS;MAPK8;MAPK12;RIPK2;MAP3K1;SORT1;SHC3;CAMK2B;MAP3K3;RPS6KA5;RPS6KA1;RPS6KA2;NTF3;TP73;ABL1;SOS1;RAP1A;MAPK11;PSEN1;MAP2K7;RAC1;CAMK2G;SH2B2;CDC42;GRB2;RAPGEF1;NTRK2;RHOA;KIDINS220;YWHAE;AKT2;FOXO3;BDNF;RAF1;GAB1;CRK;IKBKB;RAP1B;PIK3CD;IRS1;MAPK1;BAD;FRS2;CRKL;PIK3R1;ARHGDIB;MAP3K5;AKT3;MAPK9;GSK3B;KRAS;CALM2;MAP2K5;NFKB1;PIK3CA;NTRK1;PRKCD;MAPK10;ARHGDIA;MAPK7;CALML3;TRAF6;CAMK4;NGF;MAP…
hsa05222	Small cell lung cancer	93	53	39.8945	1.3285	0.00411576	0.0299591	10000;1021;1026;10319;1284;1285;1286;1647;208;2272;22798;317;329;3551;3655;3688;3909;3910;3911;3912;3913;3914;3915;3918;4609;4616;4790;51426;5290;5293;5295;54205;5728;5747;5915;5925;595;598;6256;6257;6258;6502;7185;7186;7187;7188;7189;7709;79444;836;842;9134;9618	MYC;LAMC1;LAMA4;LAMC2;LAMB3;TRAF5;LAMB1;CCND1;RXRA;RB1;TRAF4;CDKN1A;LAMB4;RARB;FHIT;GADD45A;CDK6;SKP2;RXRB;CYCS;ITGA6;APAF1;PTK2;LAMA5;BCL2L1;RXRG;GADD45B;AKT2;PTEN;ITGB1;TRAF3;TRAF1;IKBKB;PIK3CD;LAMB2;COL4A2;PIK3R1;BIRC7;AKT3;COL4A3;TRAF2;COL4A4;CASP3;CASP9;ZBTB17;POLK;NFKB1;PIK3CA;BIRC2;CCNE2;LAMC3;LAMA3;TRAF6
hsa04971	Gastric acid secretion	75	44	32.173	1.36761	0.00413545	0.0299591	108;111;112;113;1131;115;196883;23236;2770;2771;2776;2778;3274;3708;3709;3758;3759;3766;3772;3773;3776;3784;4638;477;478;480;483;495;496;5332;54207;5566;5567;5568;5579;5582;60;6522;6548;7430;805;810;816;818	ADCY7;KCNJ15;KCNJ10;KCNQ1;PRKACB;PLCB1;PRKACA;ITPR1;ADCY9;PRKCB;ADCY4;CAMK2B;ACTB;SLC4A2;GNAS;ATP1A2;ADCY5;KCNK10;CAMK2G;CHRM3;KCNJ2;KCNJ1;ATP1B3;ATP4B;PLCB4;ITPR2;PRKCG;GNAI1;MYLK;GNAQ;ADCY2;ATP1A3;PRKACG;ATP4A;SLC9A1;HRH2;ATP1A4;CALM2;ADCY6;EZR;KCNK2;GNAI2;KCNJ16;CALML3
hsa04930	Type II diabetes mellitus	46	29	19.7328	1.46964	0.00457306	0.0324091	2645;3098;3099;3101;3551;3667;389692;5290;5293;5295;5313;5580;5581;5590;5594;5599;5601;5602;6517;6833;774;775;776;777;8651;8835;8913;9021;9370	MAPK8;SLC2A4;CACNA1C;PRKCZ;CACNA1G;CACNA1B;PRKCE;SOCS1;SOCS2;IKBKB;ABCC8;HK2;PIK3CD;IRS1;MAPK1;PKLR;GCK;PIK3R1;ADIPOQ;CACNA1E;MAPK9;MAFA;PIK3CA;PRKCD;MAPK10;CACNA1D;HK1;HK3;SOCS3
hsa00520	Amino sugar and nucleotide sugar metabolism	48	30	20.5907	1.45697	0.00475654	0.0329921	10020;132789;1727;197258;2592;2645;2673;2762;29925;3074;3098;3099;3101;51005;51167;51700;5236;5238;5372;5373;54187;55276;606495;6675;7264;7358;7360;8790;91373;9945	UGP2;GNE;NANS;CYB5RL;UGDH;GMDS;TSTA3;PGM3;CYB5R4;FUK;CYB5R2;UAP1L1;HK2;CYB5R3;GFPT2;PMM2;GCK;GFPT1;AMDHD2;FPGT;GMPPB;UAP1;GALT;PMM1;PGM1;GNPDA2;HK1;HEXB;PGM2;HK3
hsa05224	Breast cancer	147	79	63.059	1.25279	0.00486598	0.0330481	10000;10023;1021;1026;10297;10683;122011;1647;182;1855;1950;1956;2064;208;2099;2100;2246;2247;2251;2252;2253;2254;2260;23401;23462;26508;28514;2885;2932;324;3480;3714;3815;3845;388585;4040;4041;4609;4616;4791;4851;4854;4855;4893;51176;51384;51426;5290;5293;5295;53358;54361;5594;5728;5894;5925;595;6198;6654;6932;6934;7471;7472;7473;7474;7477;7480;7482;7483;7976;8074;81029;8202;8312;8313;8323;8324;…	HEYL;FZD6;NRAS;JAG2;MYC;FRAT1;WNT5B;SHC3;CCND1;RB1;DLL3;CDKN1A;RPS6KB1;AXIN1;GADD45A;DLL1;WNT5A;FGF2;APC;WNT3;NOTCH1;WNT9A;CDK6;SOS1;FZD7;NCOA3;ERBB2;LEF1;HES5;WNT2B;GRB2;TCF7L2;ESR1;FGF1;FGF7;IGF1R;FRAT2;WNT4;GADD45B;APC2;AKT2;AXIN2;ESR2;PTEN;NOTCH4;RAF1;EGFR;CSNK1A1L;NCOA1;KIT;PIK3CD;WNT2;MAPK1;WNT7B;EGF;NFKB2;FGF23;PIK3R1;LRP5;WNT1;AKT3;FGF8;FZD3;DVL1;GSK3B;HEY1;TCF7;KRAS;NOTCH3;FGF9;POLK;PIK3…
hsa04725	Cholinergic synapse	112	62	48.045	1.29046	0.00502702	0.0334451	10000;10681;108;1103;111;112;1129;113;1131;1133;1137;1141;1143;115;196883;208;23236;23533;2534;2770;2771;2775;2776;2782;2785;2786;2788;2792;2793;3708;3709;3759;3768;3784;3845;43;4893;5290;5293;5294;5295;5332;54331;5566;5567;5568;5579;5582;5594;55970;59345;64764;6572;774;775;776;779;814;816;818;9132;9586	GNG7;ADCY7;NRAS;KCNQ1;PRKACB;GNG12;PLCB1;PRKACA;ITPR1;ADCY9;PRKCB;ADCY4;CAMK2B;CACNA1C;CACNA1B;PIK3R5;GNB4;ADCY5;GNG3;KCNJ12;GNB1;CAMK2G;CHRM3;KCNJ2;CREB3L2;PLCB4;ITPR2;PRKCG;GNAI1;AKT2;SLC18A3;CHAT;CREB5;GNAQ;ADCY2;CHRM2;PRKACG;PIK3CD;GNGT2;GNB5;MAPK1;GNG4;GNG2;PIK3R1;CHRNA4;AKT3;CACNA1S;GNAO1;KCNQ4;GNGT1;FYN;ACHE;KRAS;ADCY6;CHRNB2;PIK3CA;GNAI2;CHRNB4;CACNA1D;PIK3CG;CHRM5;CAMK4
hsa04925	Aldosterone synthesis and secretion	96	54	41.1814	1.31127	0.00550415	0.033652	108;111;112;113;115;1386;1388;1583;1585;196883;221955;23236;23683;2776;2778;3164;3283;3708;3709;3762;3991;4158;477;478;480;483;491;4929;51305;5138;5332;5443;5566;5567;5568;5579;5581;5582;64764;6770;747;775;776;779;805;810;814;816;818;8911;8912;8913;949;9586	ADCY7;PDE2A;ATP2B2;CACNA1H;PRKACB;PLCB1;PRKACA;ITPR1;ADCY9;PRKCB;ADCY4;CAMK2B;CYP11A1;CACNA1C;CACNA1G;GNAS;DAGLA;ATP1A2;NR4A1;PRKCE;ADCY5;SCARB1;PRKD3;DAGLB;KCNJ5;CAMK2G;CACNA1I;STAR;CREB3L2;ATP1B3;PLCB4;ITPR2;LIPE;PRKCG;HSD3B1;CREB5;GNAQ;ADCY2;ATP1A3;NR4A2;PRKACG;KCNK9;ATF2;CYP11B2;ATF6B;ATP1A4;CACNA1S;MC2R;CALM2;ADCY6;POMC;CACNA1D;CALML3;CAMK4
hsa05414	Dilated cardiomyopathy (DCM)	90	51	38.6076	1.32098	0.00564031	0.033652	108;111;112;113;115;1605;1674;196883;22801;2778;3655;3672;3676;3678;3679;3680;3688;3690;3691;3693;3694;3696;4000;4625;4633;5566;5567;5568;55799;59283;59284;60;6262;6444;6445;6546;7040;7042;71;7168;7170;7171;7273;775;776;779;782;783;785;9254;93589	ADCY7;ITGB6;ITGB5;PRKACB;PRKACA;TPM1;ADCY9;CACNA2D3;ADCY4;CACNA2D4;CACNA1C;TPM4;ACTB;GNAS;RYR2;ADCY5;CACNB4;ITGA6;SGCD;DAG1;ITGA5;SGCG;CACNG8;CACNB2;MYL2;ITGB3;ITGB1;MYH7;ADCY2;TTN;LMNA;ACTG1;PRKACG;ITGB8;ITGA7;ITGA11;ITGA9;TGFB2;CACNG7;CACNA1S;TGFB1;ITGB4;CACNB1;ITGA1;ADCY6;TPM3;CACNA2D2;CACNA1D;SLC8A1;ITGA4;DES
hsa04927	Cortisol synthesis and secretion	64	38	27.4543	1.38412	0.00564206	0.033652	108;111;112;113;115;1386;1388;1583;1584;196883;23236;2776;2778;3164;3283;3708;3709;3776;4158;5087;5151;5332;5443;5566;5567;5568;56246;57552;64764;6770;775;776;779;8911;8912;8913;949;9586	ADCY7;CACNA1H;PRKACB;PLCB1;PRKACA;ITPR1;ADCY9;ADCY4;CYP11A1;CACNA1C;CACNA1G;GNAS;NCEH1;NR4A1;ADCY5;SCARB1;PDE8A;CACNA1I;STAR;PBX1;CREB3L2;PLCB4;ITPR2;HSD3B1;CREB5;GNAQ;ADCY2;PRKACG;ATF2;ATF6B;CACNA1S;CYP11B1;MC2R;ADCY6;POMC;KCNK2;MRAP;CACNA1D
hsa05223	Non-small cell lung cancer	66	39	28.3122	1.3775	0.00569216	0.033652	10000;1021;1026;1029;11186;1647;1950;1956;2064;208;2272;2309;238;27436;2885;3845;4616;4893;51426;5290;5293;5295;5579;5582;5594;572;5894;5915;5925;595;6256;6257;6258;6654;6774;6776;7039;83593;842	NRAS;PRKCB;ALK;CCND1;RXRA;RB1;CDKN1A;RARB;FHIT;GADD45A;CDK6;SOS1;RXRB;ERBB2;RASSF5;GRB2;STAT3;RXRG;PRKCG;GADD45B;CDKN2A;AKT2;FOXO3;RAF1;EGFR;PIK3CD;MAPK1;BAD;EGF;PIK3R1;STAT5A;AKT3;KRAS;CASP9;TGFA;POLK;RASSF1;PIK3CA;EML4
hsa05210	Colorectal cancer	86	49	36.8917	1.32821	0.00571134	0.033652	10000;10018;1026;10297;1630;1647;1950;1956;208;2885;2932;324;3845;387;4088;4436;4609;4616;4893;51176;51426;5290;5293;5295;5366;54205;5594;5599;5601;5602;572;5879;5880;5894;5898;5900;595;6198;6654;6932;6934;7039;7040;7042;7048;8312;8313;836;842	NRAS;MAPK8;SMAD3;MYC;BCL2L11;CCND1;TGFBR2;CDKN1A;RPS6KB1;AXIN1;GADD45A;APC;MSH2;SOS1;CYCS;RAC1;LEF1;GRB2;TCF7L2;RHOA;GADD45B;APC2;AKT2;AXIN2;RAF1;RAC2;EGFR;PIK3CD;MAPK1;BAD;RALGDS;PMAIP1;EGF;DCC;PIK3R1;TGFB2;AKT3;MAPK9;TGFB1;GSK3B;TCF7;KRAS;CASP3;CASP9;RALA;TGFA;POLK;PIK3CA;MAPK10
hsa04520	Adherens junction	72	42	30.8861	1.35984	0.00578071	0.033652	10163;10458;10580;10810;1457;1460;1495;1496;1500;1956;2064;2260;2534;29119;3480;387;4008;4088;51176;5594;56288;5770;5787;5792;5795;5797;5879;5880;60;6591;6714;6932;6934;7048;7082;71;7414;81;87;8976;9855;998	BAIAP2;SMAD3;LMO7;CSNK2A1;ACTB;CTNND1;TGFBR2;CSNK2B;WASF3;PTPRF;CTNNA1;TJP1;ERBB2;RAC1;LEF1;CDC42;TCF7L2;PTPRJ;ACTN4;IGF1R;RHOA;ACTN1;RAC2;EGFR;FARP2;WASL;ACTG1;SORBS1;PTPN1;CTNNA3;MAPK1;CTNNA2;SRC;WASF2;FYN;TCF7;PTPRB;PARD3;FGFR1;SNAI2;VCL;PTPRM
hsa05412	Arrhythmogenic right ventricular cardiomyopathy (ARVC)	72	42	30.8861	1.35984	0.00578071	0.033652	1495;1496;1605;1674;1829;22801;29119;3655;3672;3676;3678;3679;3680;3688;3690;3691;3693;3694;3696;3728;4000;51176;55799;59283;59284;60;6262;6444;6445;6546;6932;6934;71;775;776;779;782;783;785;88;9254;93589	DSG2;ITGB6;ITGB5;CACNA2D3;CACNA2D4;CACNA1C;ACTB;RYR2;CACNB4;ITGA6;ACTN2;CTNNA1;SGCD;LEF1;DAG1;ITGA5;TCF7L2;SGCG;CACNG8;CACNB2;ITGB3;ITGB1;LMNA;ACTG1;CTNNA3;ITGB8;CTNNA2;ITGA7;ITGA11;ITGA9;CACNG7;CACNA1S;ITGB4;CACNB1;ITGA1;TCF7;JUP;CACNA2D2;CACNA1D;SLC8A1;ITGA4;DES
hsa04072	Phospholipase D signaling pathway	146	78	62.6301	1.24541	0.00623988	0.0356877	10000;10411;10554;10672;108;11069;111;112;113;115;123745;1606;1607;1608;1950;1956;196883;208;2185;2207;23236;23396;23533;23566;2534;2549;26052;27128;2768;2778;2885;2912;2913;2914;2917;2918;3577;3815;3845;387;4893;5154;5156;5159;5290;5293;5294;5295;5321;5332;53358;5337;5338;553;5594;56034;56894;56895;57121;5737;5894;5898;5900;6009;6237;6654;6850;7249;80310;8394;8525;8526;8681;9162;9265;9266;9267;9…	ADCY7;NRAS;PTGFR;PLD1;PLCB1;LPAR3;TSC2;ADCY9;GNA12;DGKG;ADCY4;GAB2;SHC3;AGPAT1;PDGFRB;CYTH2;GNAS;RRAS;PIK3R5;CYTH3;AGPAT3;ADCY5;SOS1;PIP5K1A;FCER1G;AGPAT4;RAPGEF3;CXCR1;GRB2;PDGFRA;PLCB4;RAPGEF4;RHOA;PDGFD;AKT2;PDGFC;RAF1;SYK;EGFR;GAB1;ADCY2;KIT;PIK3CD;MAPK1;RALGDS;PTK2B;GNA13;EGF;JMJD7-PLA2G4B;PIK3R1;PLA2G4A;PIP5K1C;PDGFA;AKT3;DNM3;PLD2;GRM8;AVPR1B;FYN;LPAR5;KRAS;GRM7;DGKZ;GRM4;RHEB;ADCY6;RALA;C…
hsa04068	FoxO signaling pathway	132	71	56.6244	1.25388	0.00715696	0.0402271	10000;100132074;10018;10110;1026;10733;10769;114907;116986;1454;1647;1901;1950;1956;208;2308;2309;23411;23678;23710;26260;2885;3480;3551;3667;3845;4088;4193;4616;472;4893;5105;5106;51422;5290;5293;5295;5347;5564;5565;5571;5594;5599;5600;5601;5602;5603;5728;5894;5896;5897;595;604;6300;6446;6502;6517;6648;6654;6774;7040;7042;7048;7874;80854;8743;894;9133;9140;9455;9456	PLK4;NRAS;MAPK8;MAPK12;SMAD3;PRKAG2;GABARAPL1;BCL2L11;BCL6;PCK2;SLC2A4;HOMER1;CCND1;TGFBR2;CDKN1A;GADD45A;SKP2;SOS1;S1PR1;MAPK11;HOMER2;ATG12;PLK2;FBXO25;GRB2;STAT3;FBXO32;IGF1R;FOXO6;RAG2;CSNK1E;GADD45B;AKT2;CCND2;FOXO3;USP7;PTEN;SGK1;MDM2;RAF1;AGAP2;EGFR;SIRT1;CCNB2;IKBKB;PIK3CD;IRS1;SGK3;MAPK1;EGF;PIK3R1;SOD2;TGFB2;PLK1;AKT3;PRKAB1;MAPK9;TGFB1;PRKAG1;KRAS;FOXO1;RAG1;SETD7;PIK3CA;PRKAB2;SGK2;TN…
hsa00564	Glycerophospholipid metabolism	97	54	41.6104	1.29775	0.0073086	0.0403831	10162;10390;1040;10400;10423;10434;10554;1103;1119;1120;11313;122618;123745;129642;150763;151056;1606;1607;1608;162466;23171;23175;23646;23761;2820;375775;43;50487;5130;5321;5337;5338;54947;55224;56261;56894;56895;56994;64900;79143;79888;81490;81579;8398;8443;8525;8526;8681;8760;9162;9489;9663;9791;9926	CEPT1;PNPLA7;PLB1;PLD1;CHPT1;ETNK2;DGKG;GPD1L;AGPAT1;GNPAT;CDIPT;PEMT;CDS2;PLA2G6;LYPLA1;AGPAT3;PTDSS2;LPIN3;PTDSS1;AGPAT4;LPCAT1;GPAT2;PCYT1A;PLD4;CHKB;CHAT;LPIN1;LYPLA2;LPCAT3;PHOSPHO1;PLD3;PGS1;LPCAT2;PLA2G12A;LPGAT1;GPD2;JMJD7-PLA2G4B;PLA2G4A;CDS1;PLD2;ACHE;CHKA;DGKZ;MBOAT7;PLA2G4E;MBOAT2;DGKI;PLA2G3;GPCPD1;DGKB;PISD;DGKA;DGKE;LPIN2
hsa05226	Gastric cancer	149	79	63.917	1.23598	0.00762991	0.0414559	10000;10023;1015;1026;10297;1045;122011;1495;1496;1647;1855;1950;1956;2064;208;2246;2247;2251;2252;2253;2254;2263;23401;2549;2885;29119;2932;3082;324;3728;3845;4040;4041;4088;4609;4616;4893;51176;51384;51426;5243;5290;5293;5295;53358;54361;5594;5894;5915;5925;595;6198;6256;6257;6258;6654;6932;6934;7015;7040;7042;7048;7471;7472;7473;7474;7477;7480;7482;7483;7976;8074;81029;8312;8313;8323;8324;8399…	FZD6;NRAS;FGFR2;REG4;SMAD3;MYC;FRAT1;WNT5B;SHC3;CCND1;RXRA;RB1;TGFBR2;CDKN1A;RARB;RPS6KB1;AXIN1;GADD45A;WNT5A;FGF2;APC;WNT3;WNT9A;SOS1;RXRB;FZD7;CTNNA1;ERBB2;LEF1;TERT;WNT2B;GRB2;TCF7L2;FGF1;RXRG;FGF7;FRAT2;WNT4;GADD45B;CDX2;APC2;AKT2;AXIN2;RAF1;EGFR;GAB1;CSNK1A1L;ABCB1;PIK3CD;WNT2;CTNNA3;MAPK1;CTNNA2;WNT7B;EGF;HGF;FGF23;PIK3R1;TGFB2;LRP5;WNT1;AKT3;CDH17;FGF8;FZD3;TGFB1;DVL1;GSK3B;TCF7;KRAS;JUP;F…
hsa04550	Signaling pathways regulating pluripotency of stem cells	139	74	59.6273	1.24104	0.00847273	0.0452805	10000;10297;10336;130399;1749;1855;208;2103;2247;2260;2261;2263;2885;2932;3175;324;3397;3398;3399;3480;3716;3720;3845;4088;4093;4211;4609;463;4893;5013;5080;51384;5290;5293;5295;54361;5460;55183;5594;5600;5603;5894;5978;6300;64211;648;652;657;659;6774;6927;6929;7044;7471;7472;7473;7474;7477;7480;7482;7483;7976;79923;81029;8312;8313;8323;8324;84108;84333;84759;8820;90;9314	FZD6;NRAS;FGFR2;MAPK12;SMAD3;FGFR3;MYC;JARID2;WNT5B;HESX1;PCGF1;ESRRB;BMPR2;OTX1;AXIN1;ZFHX3;WNT5A;FGF2;APC;WNT3;WNT9A;FZD7;MAPK11;REST;SMAD9;MEIS1;WNT2B;PCGF3;GRB2;TCF3;STAT3;ACVR1C;JAK1;IGF1R;WNT4;APC2;AKT2;BMI1;DLX5;AXIN2;RAF1;NANOG;ACVR1;LEFTY2;PIK3CD;WNT2;ID2;MAPK1;WNT7B;HNF1A;PIK3R1;PCGF5;WNT1;AKT3;RIF1;FZD3;DVL1;GSK3B;PCGF6;POU5F1;KRAS;KLF4;LHX5;PIK3CA;PAX6;FGFR1;BMP4;ID3;WNT16;WNT10B;BMPR…
hsa04934	Cushing syndrome	154	81	66.0619	1.22612	0.00904126	0.0475395	1021;1026;1029;10297;108;111;112;113;115;1386;1388;1394;1395;1583;1584;1855;1956;196883;23236;2770;2771;2776;2778;2932;3164;324;3283;3708;3709;3776;405;4158;5087;51176;51384;5151;5332;54361;5443;5566;5567;5568;5594;56246;57552;5906;5908;5925;5929;595;64764;6770;6932;6934;7471;7472;7473;7474;7477;7480;7482;7483;775;776;779;7976;79798;81029;816;818;8312;8313;8323;8324;8911;8912;8913;9101;9134;949;9…	ADCY7;FZD6;CACNA1H;PRKACB;PLCB1;PRKACA;ITPR1;WNT5B;ADCY9;ADCY4;CRHR2;USP8;ARNT;CAMK2B;CYP11A1;CACNA1C;RBBP5;CACNA1G;GNAS;CCND1;NCEH1;RB1;CDKN1A;NR4A1;AXIN1;ADCY5;WNT5A;APC;WNT3;CRHR1;SCARB1;WNT9A;CDK6;FZD7;RAP1A;PDE8A;CAMK2G;LEF1;CACNA1I;WNT2B;TCF7L2;STAR;PBX1;CREB3L2;PLCB4;ITPR2;WNT4;GNAI1;HSD3B1;CDKN2A;APC2;AXIN2;CREB5;ARMC5;EGFR;GNAQ;ADCY2;RAP1B;PRKACG;WNT2;MAPK1;WNT7B;ATF2;ATF6B;WNT1;CACNA1S;…
