# Supplementary material for: Younger epigenetic age is associated with higher cardiorespiratory fitness in individuals with airflow limitation
Source: iScience. 2024 Sep 13;27(10):110934. doi: 10.1016/j.isci.2024.110934 (PMC11465153; doi:10.1016/j.isci.2024.110934)
Supplement: Table S7. GO pathways associated to ppV'O2peak differential methylation, related to Figure 3 [file mmc8.xlsx]

## Sheet: Table S7
Table S7. GO pathways associated to ppV'O2peak differential methylation, Related to Figure 3
geneSet	description	size	overlap	expect	enrichmentRatio	pValue	FDR	overlapId	userId
GO:0051056	regulation of small GTPase mediated signal transduction	331	201	145.842	1.3782	5.40614e-10	4.59522e-07	2;19;25;29;117;148;387;392;396;397;408;604;613;998;1123;1124;1398;1399;1435;1894;2048;2059;2150;2203;2305;2665;2828;2840;2885;2889;3633;3688;3707;3845;4067;4649;4650;4763;4803;4851;4914;5159;5649;5662;5863;5879;5880;5894;5909;5921;5923;5924;5962;6014;6091;6494;6654;6714;6993;7042;7074;7077;7204;7249;7409;7410;8437;8567;8711;8729;8829;8831;8874;8878;8997;9002;9162;9181;9265;9266;9267;9322;9411;944…	GDI2;ARHGEF2;PSD;CDC42SE1;ARHGEF25;CHN2;ECT2;SPATA13;RAP1GAP;NRP1;RALGPS2;SRGAP3;ARHGEF38;GBF1;FARP1;TSC2;SQSTM1;BCL6;RALGPS1;ARHGAP19;MCF2L;SGSM3;OBSCN;PLEKHG1;ABR;FOXM1;RASAL1;ARHGAP17;MCF2L2;MAP4K4;PLEKHG4B;ARHGEF18;STARD13;PDGFRB;CYTH2;RHOT2;PSD4;RASGRF1;ARHGAP10;FBP1;ARHGAP8;ARHGEF4;SCAI;ARAP3;ARHGAP33;ADRA1A;KANK2;ARHGAP26;MAPKAP1;TIAM1;MYO9A;ADCYAP1R1;ROBO1;CYTH3;ARHGEF7;RDX;ARHGEF15;NGEF;…
GO:0099177	regulation of trans-synaptic signaling	417	239	183.735	1.30079	2.43925e-08	9.58915e-06	18;25;29;41;43;134;135;136;148;154;177;320;351;409;477;613;627;774;776;783;816;1009;1020;1129;1137;1141;1142;1143;1268;1269;1395;1607;1627;1630;1742;1813;1815;1855;1861;1906;1956;2047;2048;2185;2259;2534;2668;2670;2771;2894;2897;2899;2900;2901;2902;2903;2904;2905;2906;2912;2913;2914;2917;2918;2932;3269;3274;3688;3749;3766;3799;3814;3815;3845;4130;4137;4208;4218;4355;4763;4776;4803;4885;4908;4914;…	BAIAP2;TNR;ADORA1;ATAD1;CUBN;ASIC1;AKAP7;UNC13A;EIF2AK4;AKAP9;KMO;KCNJ10;SHANK2;SHANK1;PPP3CA;GRIN2A;KCNC4;KIF5B;PLCB1;PRKACA;SQSTM1;NFATC4;APP;ROR2;GRIK4;NPTX2;PRKCB;ABR;CLSTN2;CRHR2;STAU1;USP8;SLC8A3;BAIAP3;GRIN1;CAMK2B;PTN;HOMER1;PRKAR2B;STX3;DRD2;SNAP47;ARRB2;PRKCZ;SYN3;CDK5;PACSIN2;RASGRF1;CACNA1B;NPS;STX1B;MAPT;EPHB1;ADRA1A;MAP1A;GRIK3;RAPGEF2;PLA2G6;ZMYND8;GRIN2B;ATP1A2;NTNG2;NCDN;CNR1;PRK…
GO:0043087	regulation of GTPase activity	472	266	207.968	1.27904	3.3844e-08	9.58915e-06	2;29;208;392;396;397;408;409;604;613;663;858;1123;1124;1398;1399;1793;1794;1894;1901;1946;1983;2041;2049;2064;2150;2185;2665;2775;2776;2889;2932;3071;3267;3633;3655;3688;3987;4649;4650;4739;4763;4908;4914;4915;4916;5048;5147;5362;5364;5592;5747;5902;5905;5906;5909;5921;5923;5962;5998;5999;6000;6002;6242;6251;6281;6355;6356;6361;6362;6366;6369;6370;6375;6494;6654;6904;6993;7070;7074;7249;7409;7410…	GDI2;RAB3GAP2;RGS7;NTRK3;RSU1;CDC42SE1;CHN2;TBC1D10A;ADAP1;TRAPPC6A;ECT2;RAP1GAP;RRP1B;EIF5;TBC1D15;NRP1;SH3BP4;CORO1C;SRGAP3;PLCB1;TSC2;NEDD9;BCL6;DEPDC5;RABEP1;TBCD;ARHGAP19;THY1;CCL24;SGSM3;DOCK10;SMAP2;ABR;RASAL1;TNK2;ARHGAP17;MAP4K4;TAX1BP3;STARD13;ARRB2;TBC1D16;RASGRF1;ARHGAP10;ARHGAP8;LARS;RTKN;ARAP3;SNX13;ARHGAP33;SGSM1;ARHGAP26;CAV2;RGP1;TIAM1;RAPGEF6;RAPGEF2;ELMOD3;MYO9A;ARHGEF7;RGS6;WN…
GO:0022604	regulation of cell morphogenesis	473	263	208.409	1.26194	1.99577e-07	4.24101e-05	25;81;310;387;396;627;659;708;816;832;960;989;998;1020;1123;1141;1382;1398;1399;1436;1523;1600;1605;1613;1627;1630;1729;1739;1742;1793;1808;1826;1855;1942;1946;1954;2011;2017;2035;2038;2048;2049;2059;2147;2185;2192;2242;2244;2268;2534;2620;2633;2768;2902;2932;3055;3074;3397;3475;3611;3679;3689;3791;3815;3984;3987;4038;4070;4076;4131;4133;4135;4137;4289;4343;4627;4628;4651;4734;4739;4747;4776;4803…	BAIAP2;TNR;NTRK3;CDC42SE1;MACF1;UNC13A;ZMYM6;HECW2;CDKL3;FES;SYT3;NRP1;DPYSL2;PPP3CA;CORO1C;GAS2;TPM1;LPAR3;NEDD9;AP1AR;NFATC4;DSCAM;PDZD8;RTN4;THY1;CCL24;GNA12;PTPRO;HECW1;FBXO31;RASAL1;CUX1;GRIN1;CAMK2B;PTN;ARHGEF18;FGB;CORO1B;IFRD1;CRABP2;ZSWIM5;BMPR2;CDK5;MAPT;BCL11A;ARAP3;ARHGAP33;LRP4;SEMA6C;MYH10;SYT17;KDR;TIAM1;RAPGEF2;RUFY3;ROBO1;MOV10;ARHGEF7;RET;SHROOM3;NEDD4L;WASF3;LRRC4C;SEMA6A;WNT5A…
GO:0097485	neuron projection guidance	260	154	114.559	1.34429	5.10731e-07	8.68243e-05	323;351;627;659;682;1020;1123;1400;1436;1600;1605;1630;1749;1796;1808;1826;1855;1942;1946;1948;1951;1954;2046;2047;2048;2049;2064;2115;2131;2253;2534;2549;2625;2668;2674;2675;2736;2737;2817;2885;2886;2887;3800;3913;4009;4147;4628;4684;4897;4902;4914;5015;5080;5290;5293;5295;5362;5364;5588;5594;5598;5649;5747;5797;5800;5909;5979;6091;6092;6259;6405;6477;6585;6586;6608;6654;6711;6714;6900;7143;7422…	TNR;NCAM1;RAP1GAP;NRP1;DPYSL2;LMX1A;SPON2;DSCAM;APP;SLIT1;APBB2;SLIT3;PTPRO;GAB2;SHC3;BOC;ZSWIM5;BMPR2;CDK5;EPHB1;SEMA6C;CXCR4;MYPN;MYH10;RPS6KA5;CYFIP2;GRB10;ROBO1;GLI2;ROBO4;SIAH1;RET;SEMA6A;WNT5A;SEMA3D;TUBB3;GFRA2;BSG;NRP2;WNT3;PALLD;ARTN;CNTN4;SOS1;CYFIP1;EVL;NRCAM;GATA3;SEMA6D;NRXN3;RYK;PLXNA4;SEMA4F;ENAH;LHX9;ERBB2;OTX2;DAG1;EPHB3;PTK2;VEGFA;SPTBN1;GRB2;RELN;ETV1;CHN1;GLI3;VSTM2L;GFRA1;UNC…
GO:0061564	axon development	490	269	215.899	1.24595	6.28091e-07	8.89795e-05	25;104;288;322;323;347;351;387;396;627;659;682;706;780;836;1009;1020;1123;1141;1268;1382;1400;1436;1495;1496;1600;1605;1630;1749;1796;1808;1813;1826;1855;1942;1946;1948;1951;1954;2011;2017;2046;2047;2048;2049;2064;2115;2131;2253;2263;2348;2534;2549;2625;2668;2674;2675;2736;2737;2817;2885;2886;2887;2902;2932;3326;3371;3475;3611;3676;3688;3800;3913;3984;4009;4038;4130;4131;4133;4135;4137;4147;4218;…	BAIAP2;TNR;NTRK3;JAM3;FGFR2;MACF1;NCAM1;CDKL3;RAP1GAP;NRP1;DPYSL2;LMX1A;RAPH1;SPON2;LPAR3;DSCAM;APP;RTN4;SLIT1;THY1;APBB2;SLIT3;PTPRO;NUMB;TSPO;GAB2;SHC3;BOC;S100A6;GRIN1;DRD2;IFRD1;CRABP2;TSKU;ZSWIM5;BMPR2;CDK5;MAPT;EPHB1;LRP4;MAP1A;SEMA6C;CXCR4;MYPN;MYH10;TIAM1;RPS6KA5;CYFIP2;GRB10;RUFY3;ROBO1;GLI2;ROBO4;C12orf57;NTNG2;CNR1;FOLR1;SIAH1;SZT2;RET;LRRC4C;SEMA6A;WNT5A;SEMA3D;TUBB3;GFRA2;BSG;FLOT1;D…
GO:0001505	regulation of neurotransmitter levels	335	191	147.604	1.294	9.96836e-07	0.000121044	18;41;43;135;136;148;199;320;384;445;477;501;635;706;747;774;776;783;857;947;948;961;1020;1103;1119;1129;1137;1141;1142;1143;1191;1268;1312;1373;1488;1545;1621;1644;1757;1807;1813;1815;1855;1861;1906;2054;2055;2185;2571;2643;2644;2653;2668;2670;2901;2903;2914;2932;3043;3067;3326;3689;3749;3766;4088;4208;4317;4763;4846;5028;5037;5053;5153;5217;5311;5413;5447;5579;5582;5663;5740;5879;5906;5908;5999…	NAALAD2;TRPV1;ASIC1;TH;UNC13A;CAV1;SLC6A9;SMAD3;KMO;KCNJ10;DDC;SYT3;GCH1;CTBP2;STX2;GRIN2A;GAD1;KCNC4;SLC18A2;ASS1;MMP8;CYP1B1;OTOF;DOC2A;TLR4;PAH;RORA;GCSH;PRKCB;TSPO;GCHFR;SYT8;BAIAP3;LRTOMT;STX3;DRD2;SNAP47;SYN3;CDK5;CACNA1B;STX1B;DAGLA;LIN7C;SNAP23;ADRA1A;SYT17;CADPS2;SLC22A2;ATP1A2;WDR35;CNR1;FLOT1;SEPT5;PNKD;NAAA;AGXT2;LIN7B;DDAH1;RAP1A;ARL6IP1;DAGLB;PSEN1;RAC1;BACE1;NRXN2;HDC;SYT11;DTNBP1;…
GO:0031589	cell-substrate adhesion	332	189	146.283	1.29202	1.30398e-06	0.000138547	25;81;87;88;182;284;285;347;387;604;708;780;947;948;960;967;998;1012;1020;1021;1029;1295;1305;1307;1308;1398;1399;1435;1605;1613;1758;1793;1842;1845;1942;1946;2013;2017;2041;2047;2049;2185;2192;2196;2244;2294;2633;2651;2932;3175;3232;3397;3611;3655;3672;3676;3678;3679;3688;3689;3690;3691;3693;3694;3696;3728;3791;3911;3912;3915;3987;4059;4070;4088;4091;4287;4289;4585;4739;4763;4771;4851;5295;5310;…	LDB1;PPFIA1;RSU1;JAM3;MACF1;ATXN3;TRIP6;SMAD3;ITGB6;ITGB5;TTYH1;LAMC1;CAMSAP3;NRP1;CORO1C;ADAMTS12;COL17A1;BCL2L11;FOXF1;BCAM;OTOA;NEDD9;AP1AR;MSLN;BCL6;TBCD;THY1;HOXD3;PTPRO;ADAMTS13;LAMB1;MAP4K4;PTN;FGB;PRKCZ;CDK5;PTPRK;PKD1;EPHB1;EMILIN1;KDR;TIAM1;SMAD6;SIGLEC1;TMEM8B;ARHGEF7;PRKCE;VWF;UTRN;RREB1;CTTN;PXN;NOTCH1;CDK6;GCNT2;ABL1;SORBS3;WDPCP;RADIL;HSD17B12;PPM1F;FZD7;FAM107A;ITGA6;ACTN2;PIP5K1A…
GO:0034330	cell junction organization	285	165	125.574	1.31397	1.50951e-06	0.000142565	25;60;71;81;87;88;283;287;324;347;387;421;667;829;857;861;928;977;998;1001;1005;1007;1009;1010;1012;1013;1015;1016;1307;1308;1436;1495;1500;1501;1613;1636;1739;1829;1845;1894;1946;2017;2150;2185;2701;2706;2889;3551;3611;3655;3678;3691;3728;3791;3801;3852;3909;3911;3914;3915;3918;3987;4088;4641;4649;4771;4867;5339;5566;5583;5728;5747;5795;5796;5800;5879;5906;5908;5962;6093;6281;6548;6591;6624;6714…	LDB1;MARVELD3;DSG2;CDHR3;CLDN5;ZNF703;MTDH;PLEC;MACF1;TRIP6;CAV1;SMAD3;GRHL1;ECT2;TRPV4;LAMC1;ANK2;CAMSAP3;NRP1;CORO1C;ANG;RUNX1;COL17A1;PRKACA;RASSF8;KIFC3;TBCD;LAMC2;MPP5;THY1;FSCN1;PTPRO;LAMB3;NUMB;DST;GJA4;PLEKHA7;TNS1;GNPAT;MAP4K4;HIPK1;ACTB;PTPRK;SDK1;CTNND1;KDR;RAPGEF2;MYO9A;ARHGEF7;CCM2;RDX;APC;FLOT1;TLN2;CTTN;CDH7;ABL1;WDPCP;SH3BP1;PPM1F;ARVCF;FAM107A;ITGA6;RAP1A;ACTN2;PIP5K1A;CTNNA1;IQS…
GO:0031345	negative regulation of cell projection organization	175	107	77.1068	1.38769	3.634e-06	0.000305039	112;387;396;567;832;1020;1400;1600;1630;1716;1809;1942;1948;2048;2288;2534;2580;2670;2672;2904;3397;3475;4035;4038;4070;4117;4133;4134;4193;4776;5048;5217;5376;5530;5580;5621;5663;5728;5747;5793;5800;5802;5909;6014;6049;6259;6366;6405;6695;7070;7143;7225;7431;7473;7474;7533;7869;8558;8829;8831;8851;9139;9423;9448;9529;9693;9738;9860;10498;10500;10505;10507;10512;10769;22891;22902;23105;23108;2318…	TNR;CDKL3;TRPV4;RAP1GAP;NRP1;PPP3CA;NFATC4;RTN4;THY1;PTPRO;MAP4K4;LRP1;CARM1;IFRD1;CDK5;STX1B;BCL11A;LRP4;SEMA6C;CDK10;RAPGEF2;RUFY3;GRIN2B;SEMA6A;WNT5A;SEMA3D;NGEF;WNT3;PRNP;ASAP1;CCP110;EVL;PAFAH1B1;LINGO1;SEMA6D;RYK;PSEN1;SEMA4F;MAP4;GAK;PLK2;MAK;DENND5A;PTK2;TCHP;SPOCK1;B2M;TRAK2;KANK1;DPYSL3;RHOA;SYNGAP1;EVI5L;PTPRS;PTEN;GFAP;MDM2;MAP2;SNAPIN;SEMA3B;FKBP4;TBC1D30;RNF6;RTN4R;DAB1;SEMA3F;CRMP1…
GO:0002009	morphogenesis of an epithelium	480	260	211.493	1.22936	3.94757e-06	0.000305039	25;90;161;182;220;317;326;387;409;650;652;768;780;960;977;998;1213;1289;1435;1436;1460;1601;1605;1739;1855;1861;1906;1909;1948;1950;1951;1952;1954;1956;2099;2138;2246;2247;2252;2253;2260;2263;2294;2348;2487;2625;2626;2668;2736;2737;2885;3082;3091;3169;3214;3217;3237;3371;3488;3516;3611;3678;3714;3845;3911;4040;4041;4070;4088;4208;4300;4522;4609;4649;4776;4851;4855;4919;4920;5048;5058;5076;5087;51…	ROR1;MTSS1;YAP1;TRAF3IP1;OVOL2;FZD6;SERPINB5;NPHP3;FGFR2;JAG2;FOXP1;SMAD3;DEAF1;AIRE;GATA4;TBX20;MYC;CAMSAP3;NRP1;PRKACB;ALDH1A2;ADAMTS12;PRKACA;DACT1;IRX3;FOXF1;TSC2;NFATC4;ROR2;MPP5;LUZP1;BTBD7;FOXN4;SFRP2;SKI;CELSR2;STK3;MAGI2;STARD13;CCDC40;ARRB2;CCDC39;ANKRD6;PODXL;RBPJ;RXRA;KDM2B;PKD1;LIN7C;MED1;RYR2;TGFBR2;TIAM1;MYO9A;CSNK2B;INTU;IFT52;GLI2;FOLR1;CCM2;RET;SHROOM3;ALX1;DLL1;PHACTR4;WNT5A;KL…
GO:0010975	regulation of neuron projection development	475	255	209.29	1.21841	1.17151e-05	0.000829819	25;112;322;387;396;567;627;659;816;1020;1123;1141;1268;1272;1382;1398;1399;1400;1523;1600;1627;1630;1716;1742;1808;1809;1826;1855;1942;1946;1948;1954;2011;2017;2048;2049;2185;2242;2260;2288;2534;2580;2625;2670;2672;2889;2902;2932;3082;3397;3475;3558;3611;3984;4035;4038;4067;4076;4131;4133;4135;4137;4193;4208;4343;4690;4734;4747;4776;4780;4803;4830;4831;4897;4914;4915;4916;4976;5048;5058;5176;5362…	BAIAP2;TNR;NTRK3;MACF1;UNC13A;PACSIN1;HECW2;CDKL3;TRPV4;FES;SYT3;SHANK2;NRP1;DPYSL2;SHANK1;PPP3CA;LPAR3;NFATC4;DSCAM;RTN4;THY1;SLC39A12;GPRC5B;PTPRO;HECW1;FBXO31;RASAL1;SFRP2;CUX1;MAP4K4;GRIN1;CAMK2B;PTN;MAGI2;LRP1;CARM1;IFRD1;CRABP2;FBXO38;ZSWIM5;BMPR2;CDK5;SDK1;STX1B;MAPT;BCL11A;NCK1;ARHGAP33;LRP4;SEMA6C;SYT17;PPP2R5B;TIAM1;RAPGEF2;ZMYND8;RUFY3;ROBO1;MOV10;CNR1;RET;NEDD4L;LRRC4C;SEMA6A;WNT5A;SE…
GO:0048017	inositol lipid-mediated signaling	165	100	72.7007	1.3755	1.27738e-05	0.000835213	284;387;677;708;1436;1634;1906;1956;2064;2065;2066;2147;2150;2260;2268;2321;2492;2534;2549;2625;3082;3480;3667;3756;3791;3815;4067;4586;4734;4763;4803;4883;4908;4914;4915;4916;5154;5156;5159;5270;5286;5287;5288;5290;5293;5294;5295;5297;5305;5337;5338;5364;5467;5526;5527;5594;5649;5724;5728;5747;5783;5863;6198;6714;7042;7249;7291;7430;7784;8394;8870;9314;9846;10385;10456;10507;10617;22933;23007;23…	NTRK3;FLT1;PPP1R16B;ERBB3;PLD1;PRR5;PPP2R5C;TSC2;GAB2;ZP3;PDGFRB;PEAR1;FBXL2;NLRC3;HAX1;PPP2R5B;KDR;PIK3R5;RPS6KB1;IER3;STAMBP;NTF3;PIK3C2B;GATA3;DAB2IP;PIP5K1A;PIP4K2A;PIK3C2A;ERBB2;ERBB4;PTK2;ANGPT1;RGL2;RELN;UNC5B;PLCH1;PI4KA;IGF1R;PDGFRA;NTRK2;RHOA;PDGFD;PDGFC;KCNH1;DCN;PTEN;PITPNM2;F2;LYN;PPARD;ZFP36L1;EGFR;GAB1;SIRT1;EDN1;PLXNB1;KIT;PIK3CD;FGR;IRS1;MUC5AC;TWIST1;SERPINE2;PTAFR;PIRT;MAPK1;FS…
GO:0060560	developmental growth involved in morphogenesis	225	130	99.1373	1.31131	2.14848e-05	0.00118827	25;351;627;652;659;780;1020;1382;1435;1630;1808;1826;1855;1901;1946;1954;2016;2017;2099;2246;2263;2932;3326;3371;3475;3611;3676;3688;3913;3984;4040;4131;4133;4137;4803;4851;4897;4916;5048;5058;5469;5590;5802;5916;5967;6049;6259;6356;6405;6423;6456;6585;6586;6857;6860;7040;7048;7074;7143;7414;7422;7473;7474;7477;7869;8408;8437;8766;8828;8829;8851;8904;9175;9201;9362;9423;9699;9798;9839;9863;10252;…	TNR;YAP1;NTRK3;FGFR2;MACF1;SH3GL2;UNC13A;EIF2AK4;CDKL3;SYT3;NRP1;DPYSL2;RAPH1;LPAR3;DSCAM;APP;RTN4;SLIT1;SLIT3;GAL;RASAL1;SFRP2;MAGI2;PRKCZ;IFRD1;CRABP2;BMPR2;CDK5;MAPT;BCL11A;MED1;SEMA6C;SYT17;TGFBR2;TIAM1;CYFIP2;RUFY3;NEDD4L;SEMA6A;WNT5A;SEMA3D;NRP2;WNT3;KIF26B;CTTN;NOTCH1;AUTS2;ABL1;CYFIP1;NRCAM;PAFAH1B1;SEMA6D;S1PR1;ZEB2;RYK;PLXNA4;SEMA4F;CCL11;RARG;TMEM108;SPRY1;VEGFA;ESR1;FGF1;BIN3;CPNE5;DD…
GO:0007265	Ras protein signal transduction	437	235	192.547	1.22048	2.19075e-05	0.00118827	19;25;29;148;199;387;392;396;397;408;604;613;890;998;1012;1026;1029;1278;1398;1399;1435;1796;1894;2048;2059;2150;2203;2247;2305;2768;2782;2828;2840;2885;2889;3688;3707;3837;3845;3984;4067;4218;4650;4763;4803;4851;4893;4914;5159;5337;5662;5862;5863;5869;5873;5874;5878;5879;5880;5894;5898;5900;5906;5908;5921;5923;5924;5925;5962;6014;6016;6091;6093;6237;6239;6242;6654;6993;7042;7074;7077;7204;7409;7…	ARHGEF2;PSD;CDC42SE1;NRAS;ARHGEF25;RAB14;ECT2;SPATA13;NRP1;RAB2A;RALGPS2;PLD1;ARHGEF38;GBF1;FARP1;SQSTM1;COL1A2;BCL6;RALGPS1;MCF2L;SGSM3;GNA12;OBSCN;PLEKHG1;RAB7A;ABR;FOXM1;RASAL1;USP8;SHC3;RAB27B;MCF2L2;MAP4K4;PLEKHG4B;TAX1BP3;ARHGEF18;PDGFRB;CYTH2;RHOT2;KPNB1;HACE1;PSD4;RASGRF1;RAB1B;FBP1;ARHGEF4;ABI2;RTKN;SCAI;RB1;ARAP3;ADRA1A;KANK2;MAPKAP1;TIAM1;RAB5B;RRAS;RAPGEF6;RAPGEF2;CDKN1A;G3BP2;DBNL;RO…
GO:0031032	actomyosin structure organization	184	109	81.0723	1.34448	2.23674e-05	0.00118827	25;71;88;387;408;825;845;961;998;1266;1894;1901;1906;2035;2036;2037;2041;2185;3688;3693;3856;3984;4070;4088;4205;4208;4604;4606;4627;4628;4629;4633;4703;4771;4892;5058;5156;5159;5216;5217;5295;5734;5829;5879;6093;6242;6281;6548;6714;6863;7016;7111;7140;7168;7273;7840;8048;8195;8476;8500;8557;8736;8829;9172;9270;9493;9578;9639;9647;10015;10163;10174;10411;10580;11214;22843;22899;22998;23122;23136;…	PPFIA1;ANLN;KIF23;EPB41L1;SMAD3;ITGB5;ECT2;KRT8;NRP1;TPM1;MYH11;FHOD1;OBSCN;NRAP;CDC42BPA;MEF2A;PDGFRB;LURAP1;EPB41L2;PPM1E;FRMD5;RTKN;MYPN;MYH10;ARHGEF15;FRMD3;PXN;ABL1;MKKS;SORBS3;EVL;PPM1F;TCAP;S1PR1;ACTN2;ALMS1;EPHA1;RAC1;PDCD6IP;TNNT3;EPB41L4A;TMOD1;RAPGEF3;CDC42;NF2;LIMCH1;MYOM2;ARAP1;ITGB1BP1;INPP5K;MYH9;PDGFRA;TAC1;TESK1;WNT4;RHOA;MYBPC2;CNN3;AKAP13;TRPM7;NEB;MYL2;ROCK1;ITGB1;FRMD6;PPP1R9…
GO:0040013	negative regulation of locomotion	314	174	138.352	1.25766	2.89835e-05	0.00144821	29;104;134;135;140;182;199;247;285;328;347;387;397;613;657;1398;1460;1495;1545;1588;1605;1634;1800;1809;1813;1845;2041;2066;2192;2247;2309;2625;3162;3488;3565;3611;3728;4035;4070;4163;4208;4282;4286;4763;4771;4780;4851;5176;5217;5371;5467;5468;5592;5607;5728;5734;5764;5793;5795;5796;5797;5800;5801;5987;6091;6092;6237;6259;6366;6370;6405;6406;6423;6672;6774;6833;6910;6915;7040;7057;7070;7168;7414;…	ADORA1;MARVELD3;CITED2;NRP1;PPARGC1A;CORO1C;SRGAP3;VASH1;PLCB1;TPM1;CYP1B1;MITF;AP1AR;PTPRR;RNF41;THY1;TRIB1;C5orf30;PTPRO;ABR;SFRP2;PTN;MAGI2;LRP1;DRD2;STARD13;TRIM26;CORO1B;PTPRK;TRIM27;FRMD5;APEX1;SCAI;EMILIN1;OSBPL8;ARAP3;SEMA6C;RRAS;ZMYND8;CSNK2B;ROBO1;SEMA6A;WNT5A;SEMA3D;FGF2;WNT3;NOTCH1;MIF;EVL;GATA3;ADORA3;DAB2IP;SEMA6D;MAPK15;SP100;HYAL2;SEMG1;NDRG4;CTNNA1;STK24;RYK;ADARB1;DUSP3;SEMA4F;I…
GO:0006836	neurotransmitter transport	268	151	118.084	1.27876	3.06679e-05	0.00144821	18;41;135;136;148;320;477;774;776;783;1020;1103;1129;1137;1141;1142;1143;1268;1488;1644;1813;1815;1855;1861;1906;2054;2055;2207;2668;2670;2901;2914;2932;3043;3382;3749;3766;4067;4208;4763;5028;5217;5413;5579;5582;5663;5906;5908;5999;6397;6506;6511;6512;6529;6530;6531;6533;6534;6536;6538;6540;6570;6571;6572;6581;6582;6616;6623;6804;6809;6843;6844;6850;6854;6857;6860;6861;7054;7223;8224;8448;8499;8…	ASIC1;TH;UNC13A;SLC6A9;KMO;KCNJ10;DDC;SYT3;CTBP2;STX2;KCNC4;SLC18A2;TRPC4;OTOF;DOC2A;SLC36A1;PRKCB;SEC14L1;SYT8;BAIAP3;ICA1;STX3;DRD2;SNAP47;SYN3;CDK5;CACNA1B;STX1B;LIN7C;SLC6A17;SNAP23;ADRA1A;SYT17;CADPS2;SLC22A2;ATP1A2;CNR1;FLOT1;SEPT5;PNKD;NAAA;LIN7B;SLC44A5;RAP1A;ARL6IP1;SLC25A12;PSEN1;FCER1G;BACE1;SLC6A6;NRXN2;SNX6;SYT11;DTNBP1;CPLX1;SYT5;DRD4;SLC6A1;SLC25A13;DNAJC5;GDNF;SLC1A7;SNCAIP;RGS4;S…
GO:0051271	negative regulation of cellular component movement	301	167	132.624	1.2592	3.80351e-05	0.00162964	29;81;87;104;134;140;182;199;247;285;328;347;387;397;613;657;928;1398;1460;1495;1545;1588;1605;1634;1800;1809;1813;1845;2041;2066;2192;2247;2309;2625;3162;3488;3565;3611;3728;4035;4070;4163;4208;4282;4286;4763;4771;4780;4851;5176;5217;5467;5468;5592;5607;5728;5734;5764;5793;5795;5796;5797;5800;5801;6091;6237;6259;6366;6370;6405;6406;6423;6672;6774;6833;6910;6915;7040;7049;7057;7070;7168;7414;7473…	ADORA1;MARVELD3;CITED2;NRP1;PPARGC1A;CORO1C;SRGAP3;VASH1;PLCB1;TPM1;CYP1B1;MITF;AP1AR;PTPRR;RNF41;THY1;TRIB1;C5orf30;PTPRO;ABR;SFRP2;PTN;MAGI2;LRP1;DRD2;STARD13;CORO1B;PTPRK;FRMD5;APEX1;SCAI;EMILIN1;OSBPL8;ARAP3;SEMA6C;RRAS;ZMYND8;CSNK2B;ROBO1;SEMA6A;WNT5A;SEMA3D;FGF2;WNT3;NOTCH1;MIF;EVL;GATA3;ADORA3;DAB2IP;SEMA6D;MAPK15;SP100;HYAL2;SEMG1;NDRG4;CTNNA1;STK24;RYK;ADARB1;DUSP3;SEMA4F;IL33;EPHA1;SYNJ…
GO:0051961	negative regulation of nervous system development	297	165	130.861	1.26088	3.83445e-05	0.00162964	112;182;351;387;396;430;567;657;706;1020;1400;1495;1600;1630;1656;1716;1735;1745;1809;1910;1942;1948;2048;2066;2147;2288;2309;2580;2670;2672;2737;2932;3397;3398;3399;3475;4009;4035;4038;4133;4193;4211;4763;4776;4851;4854;4916;5048;5080;5087;5108;5309;5376;5469;5530;5566;5567;5663;5728;5747;5764;5793;5800;5802;5978;5992;6014;6049;6092;6259;6405;6497;6585;6653;6663;6664;6695;6774;6833;6860;6900;699…	TNR;ARHGEF2;TRAF3IP1;NTRK3;EIF2AK4;CDKL3;TRPV4;NRP1;PRKACB;PPP3CA;KDM4A;LMX1A;PRKACA;DIXDC1;IRX3;NFATC4;APP;RTN4;SLIT1;THY1;PTPRO;TSPO;DIO3;PRTG;SKI;MAP4K4;PTN;LRP1;CARM1;IFRD1;CDK5RAP2;CDK5;STX1B;BCL11A;MED1;LRP4;EDNRB;SEMA6C;DLL3;RAPGEF2;RUFY3;DLL1;SEMA6A;WNT5A;SEMA3D;ARHGEF15;NGEF;WNT3;NOTCH1;ASAP1;TP73;CNTN4;ZNF536;PAFAH1B1;LINGO1;SEMA6D;PCM1;CTNNA1;RYK;PSEN1;SOX10;SEMA4F;REST;GAK;PLK2;DENND5…
GO:0048638	regulation of developmental growth	314	173	138.352	1.25044	4.67886e-05	0.00189382	25;32;154;351;627;652;657;659;825;983;1020;1026;1382;1435;1630;1735;1808;1813;1826;1848;1906;1946;1954;2017;2066;2247;2253;2254;2260;2261;2263;2307;2690;2932;3142;3297;3475;3481;3516;3574;3611;3720;3776;3984;4131;4133;4137;4208;4211;4803;4851;4886;4897;4916;5048;5058;5290;5357;5447;5465;5467;5591;5600;5728;5747;5802;5897;5967;5999;6049;6198;6259;6405;6423;6531;6608;6665;6774;6776;6788;6857;6860;6…	DDX39B;TNR;YAP1;WWC2;NTRK3;FGFR2;MACF1;UNC13A;FGFR3;CDKL3;TBX20;SYT3;NRP1;DPYSL2;SAV1;PLCB1;BCL2L11;LPAR3;JARID2;DSCAM;APP;RTN4;GAL;DIO3;RAI1;RASAL1;SFRP2;ZP3;STK3;HTRA2;DRD2;CARM1;IFRD1;CRABP2;GJD4;BMPR2;CDK5;RBPJ;MAPT;BCL11A;SEMA6C;SYT17;TGFBR2;CDKN1A;RUFY3;PLS1;RPS6KB1;NEDD4L;DLL1;SEMA6A;ZFPM2;WNT5A;SEMA3D;FGF2;WNT3;CTTN;SOCS2;NOTCH1;TP73;ABL1;MKKS;CHD7;CYFIP1;NRCAM;PAFAH1B1;SEMA6D;FTO;MAPK11;…
GO:0097191	extrinsic apoptotic signaling pathway	220	126	96.9343	1.29985	4.98025e-05	0.00192419	90;467;572;597;598;599;652;835;836;841;842;857;1280;1495;1540;1612;1613;1616;1621;1630;2017;2065;2070;2138;2139;2244;2260;2261;2309;2534;2668;2729;2730;2876;2932;3064;3082;3162;3558;3570;3574;3592;3655;3856;3958;4000;4088;4763;4803;4846;5295;5366;5371;5499;5518;5519;5598;5607;5728;5788;5894;5979;6198;6272;6423;6591;6672;6714;6788;6934;7015;7040;7042;7057;7078;7098;7128;7132;7133;7185;7186;8567;86…	YAP1;ARHGEF2;CASP8;MLLT11;WWOX;PPP2R1B;CAV1;SMAD3;FGFR3;KRT8;NRP1;ERBB3;BCL2L11;RNF41;SORT1;EYA2;SFRP2;STK3;HIPK1;DEPTOR;HTRA2;FGB;ZMYND11;CYLD;TMC8;SH3RF1;RPS6KB1;NOL3;RET;DEDD;DAPK1;CTTN;SGPP1;EYA1;ITGA6;DAB2IP;TMBIM1;SP100;HYAL2;CTNNA1;IL7;IL33;PSME3;GCLM;ZSWIM2;PYCARD;COL2A1;TLR3;TERT;TNFRSF10A;TNFRSF10C;TCF7L2;IL12A;UNC5B;GDNF;BCL2L1;FAIM2;DBH;GCLC;IL19;GPX1;TNFAIP3;NOS3;FOXO3;BIRC6;PTEN;RAF…
GO:0198738	cell-cell signaling by wnt	460	243	202.681	1.19893	7.71241e-05	0.00255768	25;161;166;324;351;387;406;409;527;595;607;650;857;861;998;1001;1213;1453;1455;1456;1457;1460;1500;1501;1540;1601;1613;1642;1749;1813;1855;1950;1951;1952;1956;1958;2011;2099;2253;2254;2263;2308;2309;2348;2487;2625;2737;2775;2776;2782;2870;2887;2889;2932;3065;3090;3487;3489;3516;3611;3728;4035;4038;4040;4041;4088;4163;4286;4300;4343;4772;4776;4790;4851;4919;4920;4929;4988;5216;5218;5310;5311;5494;…	ROR1;YAP1;LDB1;HDAC1;FZD6;ZNF703;NPHP3;WWOX;FGFR2;MACF1;CAV1;SMAD3;TLE3;UBE2B;RUVBL1;PPP3CA;AMOTL2;WNK2;FRAT1;PLCB1;RUNX1;DIXDC1;NLE1;CDK14;DACT1;MITF;TSC2;NFATC4;RNF220;NFATC1;WNT5B;APP;ROR2;GPRC5B;PTPRO;HECW1;DDB1;SFRP2;USP8;SKI;CELSR2;DKK2;STK3;TAX1BP3;MAGI2;LRP1;ZBED3;DRD2;CSNK2A1;ARRB2;CCNY;TSKU;RNF213;CBY1;CTNND1;ANKRD6;CCND1;RBPJ;CYLD;PKD1;CCDC88C;RYR2;LRP4;USP34;UBC;CPZ;TIAM1;CSNK2B;GRB10…
GO:0001525	angiogenesis	487	256	214.577	1.19304	7.73375e-05	0.00255768	14;25;90;101;182;187;283;284;285;290;302;347;387;652;688;694;718;857;861;947;998;1012;1116;1284;1285;1286;1295;1296;1306;1386;1545;1605;1634;1901;1906;1909;1942;1948;1950;2004;2013;2028;2034;2041;2047;2048;2049;2064;2185;2191;2246;2247;2251;2253;2254;2260;2263;2303;2321;2549;2624;2626;2683;2822;2828;2876;3082;3091;3099;3162;3164;3213;3339;3397;3516;3678;3688;3689;3690;3696;3716;3728;3791;3848;391…	OVOL2;JAM3;MTDH;FGFR2;FLT1;FAP;E2F8;CAV1;STAB2;GATA4;TBX20;NCL;NRP1;PPP1R16B;NAA15;TAL1;ANG;VASH1;RUNX1;CYP1B1;NFATC4;THY1;RORA;CCL24;PRKCB;EPAS1;HIF3A;SFRP2;ADIPOR2;HIPK1;PTN;CHI3L1;STARD13;PDGFRB;KRT1;RNF213;STAB1;MAP3K3;NOX5;PAK4;RBPJ;HTATIP2;EPHB1;EMILIN1;MED1;VEGFB;TGFBR2;KDR;RRAS;BMPER;ROBO1;NR4A1;ROBO4;DLL1;SEMA6A;WNT5A;FGF2;NRP2;LOXL2;FMNL3;NOTCH1;C3;STAT1;ABL1;CCL8;DYSF;KLF5;NRCAM;PLCD3;…
GO:0044772	mitotic cell cycle phase transition	487	256	214.577	1.19304	7.73375e-05	0.00255768	90;199;324;328;351;472;571;586;595;641;677;701;835;890;894;896;983;993;994;996;1021;1026;1028;1029;1112;1453;1543;1639;1642;1647;1874;1981;2029;2059;2103;2305;2672;2810;2935;3161;3275;3306;3364;3398;3550;3688;4085;4171;4172;4173;4174;4175;4176;4193;4331;4609;4678;4751;4848;4863;4998;4999;5048;5087;5108;5111;5116;5218;5243;5310;5311;5325;5347;5356;5371;5426;5518;5520;5530;5557;5566;5577;5591;5728;…	DCTN2;TFAP4;CDCA5;USH1C;PLK4;DCTN1;MCM7;FBXL15;GSPT1;ANLN;E2F8;KCNH5;CDC45;AKAP9;HECW2;CTDSPL;MAD1L1;MYC;MAD2L1;NAE1;TACC3;PPP3CA;BTG2;CHEK2;CDK2AP2;PLCB1;PRKACA;CDK14;DACT1;RAD51B;APP;HSPA2;RPTOR;FBXL7;FBXO31;FOXM1;RNASEH2B;XRCC3;DDB1;MCM2;CDC27;ESRRB;PRKAR2B;CUL5;NPM2;CEP57;CCNY;CARM1;CRLF3;CDK5RAP2;CEP250;PCNA;CCND1;PKD1;APEX1;RB1;CEP41;CDK10;KANK2;CDKN1A;SMARCD3;CDC14B;CHMP2A;GEN1;NACC2;RPS6K…
GO:0048880	sensory system development	355	192	156.417	1.22749	7.82349e-05	0.00255768	43;182;220;362;631;652;659;775;835;1028;1181;1289;1295;1296;1410;1412;1413;1415;1418;1497;1543;1545;1735;1739;1745;1826;1956;2047;2048;2055;2195;2200;2201;2254;2625;2737;2782;2792;2820;2823;3065;3091;3299;3913;3985;4040;4041;4088;4094;4124;4211;4212;4284;4286;4308;4628;4647;4669;4763;4771;4867;4901;4915;4916;4976;5076;5078;5080;5145;5156;5158;5159;5176;5309;5316;5469;5663;5764;5797;5914;5915;5916…	TRAF3IP1;HDAC1;NTRK3;TH;SMAD3;BLOC1S3;RCN1;RING1;NRP1;CRB1;ALDH1A2;MEGF11;CYP1B1;MITF;DSCAM;WNT5B;THY1;NRL;NAGLU;DIO3;ATF6;FOXN4;SKI;BFSP1;MDM1;HIPK1;PTN;CACNA1C;PDGFRB;IFT140;TSKU;BMPR2;BFSP2;SDK1;FBN2;RXRA;KDM2B;EPHB1;MED1;MYO7A;MYH10;FAT1;TGFBR2;AQP5;TRPM1;SMARCD3;RARB;C12orf57;IRX5;RET;BCAR3;DLL1;PHACTR4;WNT5A;PPP1R13L;ARHGEF15;TFAP2B;CELF4;WNT9A;CHD7;SOS1;WDPCP;NR2E3;GATA3;RPGRIP1L;ZEB2;RP1L…
GO:0010721	negative regulation of cell development	319	174	140.555	1.23795	9.19024e-05	0.00289322	81;112;182;351;387;396;430;567;657;706;1020;1400;1495;1600;1630;1656;1716;1735;1745;1809;1903;1910;1942;1946;1948;2048;2066;2147;2192;2200;2288;2309;2487;2580;2633;2670;2672;2737;2932;3397;3398;3399;3475;4009;4035;4038;4057;4070;4133;4193;4211;4763;4776;4851;4854;4916;5047;5048;5058;5080;5087;5108;5309;5376;5465;5469;5530;5663;5728;5747;5764;5793;5800;5802;5978;5999;6014;6049;6259;6405;6497;6653;…	TNR;ARHGEF2;NTRK3;TRPV1;EIF2AK4;CDKL3;TRPV4;NRP1;PPP3CA;KDM4A;LMX1A;CORO1C;DIXDC1;IRX3;AP1AR;NFATC4;APP;RTN4;THY1;GAL;PTPRO;TSPO;DIO3;PRTG;SKI;MAP4K4;PTN;LRP1;CARM1;IFRD1;CDK5RAP2;CDK5;STX1B;BCL11A;MED1;LRP4;EDNRB;SEMA6C;DLL3;RAPGEF2;RUFY3;DLL1;SEMA6A;WNT5A;SEMA3D;NGEF;WNT3;NOTCH1;ASAP1;FRZB;TP73;CNTN4;ZNF536;PAFAH1B1;LINGO1;SEMA6D;PCM1;CTNNA1;RYK;PSEN1;SOX10;SEMA4F;REST;GAK;PLK2;DENND5A;ERBB4;HE…
GO:0051648	vesicle localization	305	167	134.386	1.24269	9.69775e-05	0.00294396	81;135;136;148;320;776;783;966;1001;1020;1075;1129;1137;1141;1142;1176;1268;1294;1453;1488;1813;1855;1861;2054;2153;2348;2901;2932;3064;3676;3799;3800;4033;4133;4641;4644;4647;5028;5048;5217;5265;5294;5413;5579;5582;5590;5663;5728;5873;5874;5906;5908;6517;6616;6804;6809;6811;6843;6844;6854;6857;6860;6861;7039;7109;8195;8224;8448;8499;8541;8546;8615;8618;8676;8729;8766;8773;8825;8943;8976;9001;906…	DCTN2;FAM91A1;MLPH;KIF23;TRAPPC9;UNC13A;BLOC1S3;TRAPPC6A;SYT3;CTBP2;STX2;KIF5B;GBF1;TRAPPC3;AP1AR;OTOF;DOC2A;CNIH3;SLC2A4;EXOC4;PRKCB;SAR1B;RAB27B;SYT8;WDR11;MAGI2;STX3;DRD2;SNAP47;TRAPPC4;TFG;PRKCZ;PEF1;SYN3;MYO5A;CDK5;RAB1B;STARD3NL;STX1B;SNAP23;ADRA1A;MYO7A;SYT17;CADPS2;USO1;CNR1;FOLR1;SEPT5;CSNK1D;SEC23IP;MKKS;HAP1;PAFAH1B1;RAP1A;MAPK15;CDH3;PSEN1;VPS33B;KIF1B;BACE1;MYO1C;ANKRD28;SYT11;DTNBP1…
GO:0048854	brain morphogenesis	34	26	14.9808	1.73556	0.000122746	0.00343105	1496;2016;2176;2177;2253;2309;4763;5013;5048;5076;5663;5728;6585;6608;6654;7474;7976;8195;8323;10000;22941;50506;50944;51377;85358;170825	FZD6;SHANK2;SHANK1;SLIT1;FANCC;OTX1;WNT5A;MKKS;SOS1;PAFAH1B1;PSEN1;PAX2;FOXO3;PTEN;CTNNA2;GSX2;FANCD2;AKT3;FGF8;SHANK3;FZD3;UCHL5;SMO;EMX1;NF1;DUOX2
GO:0016049	cell growth	473	248	208.409	1.18997	0.000123387	0.00343105	25;148;322;323;351;387;604;627;659;694;780;998;1020;1026;1029;1382;1399;1410;1457;1594;1630;1808;1826;1855;1906;1946;1954;1956;1981;1982;2016;2017;2064;2100;2137;2147;2185;2203;2487;2626;2661;2786;2810;2932;3172;3275;3300;3326;3475;3487;3488;3489;3558;3611;3621;3676;3688;3913;3984;4009;4088;4131;4133;4137;4633;4803;4879;4897;4916;5048;5058;5245;5270;5371;5465;5467;5468;5515;5518;5588;5590;5607;56…	DDX39B;TNR;NTRK3;MACF1;SH3GL2;UNC13A;BCAR1;SMAD3;EIF2AK4;EBAG9;CDKL3;GATA4;SYT3;NRP1;DPYSL2;SH3BP4;LMX1A;KAZALD1;SDCBP;RAPH1;DNAJB2;SORBS2;CHPT1;LPAR3;BCL6;DSCAM;APP;RTN4;SLIT1;NDRG3;APBB2;SLIT3;RERG;GAL;CDHR2;RPTOR;RASAL1;SFRP2;ADIPOR2;ING1;CSNK2A1;PRKCZ;IFRD1;CRLF3;CRABP2;SMARCA2;BMPR2;CDK5;DCBLD2;HTRA3;PAK4;FBP1;MAPT;KDM2B;BCL11A;EXOSC4;TMC8;RB1;ADRA1A;SEMA6C;SYT17;BRAT1;TGFBR2;TIAM1;CDKN1A;CY…
GO:0048013	ephrin receptor signaling pathway	80	52	35.2488	1.47523	0.000125132	0.00343105	60;71;161;387;998;1123;1398;1942;1946;1948;2041;2046;2047;2048;2049;2051;2534;2902;2904;3516;4067;4313;4318;4690;4914;4916;5058;5747;5879;5921;6093;6383;6386;6714;7074;7410;8440;8851;8874;8976;8997;10093;10094;10095;10109;10451;10552;23294;25791;26037;284656;285220	MMP9;NTRK3;SDCBP;GRIN1;ACTB;RBPJ;EPHB1;NCK1;TIAM1;GRIN2B;ARHGEF7;NGEF;EPHA1;RAC1;ANKS1A;MMP2;SIPA1L1;EPHB3;PTK2;CDC42;NCK2;CHN1;KALRN;ARPC4;RHOA;ROCK1;LYN;EPHA10;CRK;WASL;EPHA8;ACTG1;EFNA1;ARPC1B;ARPC1A;VAV2;SRC;AP2A2;EPHA6;CDK5R1;EFNB2;FYN;EPHB6;EFNA5;EPHB2;ARPC2;ARPC3;NTRK1;VAV3;PAK1;SDC2;RASA1
GO:0032147	activation of protein kinase activity	321	174	141.436	1.23024	0.00014207	0.00367118	25;134;136;151;154;238;283;284;408;650;652;972;983;1116;1398;1399;1616;1647;1739;1813;1815;1848;1894;1946;1950;1956;2011;2013;2081;2185;2246;2247;2690;2785;2889;2914;3071;3082;3565;3570;3593;3672;3690;3735;3815;4142;4214;4215;4217;4293;4296;4342;4616;4750;4803;4908;4914;4916;5058;5148;5290;5566;5567;5568;5575;5576;5577;5580;5590;5594;5600;5602;5606;5607;5609;5618;5621;5663;5770;5788;5894;5979;617…	IL23R;ADORA1;NTRK3;RIPK2;ECT2;ADRA2B;PRKACB;NOD2;PRKAG2;ANG;PRR5;PRKACA;LPAR3;MAP3K1;TLR4;GPRC5B;RPTOR;CD74;ATG13;MAPKAPK3;MAP4K4;STK3;CHI3L1;PRKAR2B;MAP3K6;DRD2;PRKCZ;ALK;MAP3K3;PAK4;TNFSF15;OSBPL8;CXCR4;UBC;MAPKAP1;TGFBR2;TRAF4;STK39;DBNL;AXIN1;GADD45A;RET;WNT5A;GNG3;FGF2;SOCS1;MAP4K5;S1PR2;PRNP;NEK1;GPRC5C;MAPK8IP3;NTF3;TP73;MAP3K9;MALT1;ABL1;ERN1;DAB2IP;TDGF1;MAPK11;STK24;PSEN1;MAPKAPK5;MAP2K…
GO:0035051	cardiocyte differentiation	141	84	62.1261	1.35209	0.000142528	0.00367118	88;90;148;182;302;409;650;652;983;1906;1948;1956;2274;2348;2626;3192;3516;3688;4000;4205;4208;4604;4606;4628;4629;4633;4703;4851;4892;5058;5156;5159;5465;5594;5914;5915;5978;5999;6256;6416;6444;6546;6548;6910;7040;7042;7049;7273;7291;7422;7490;7919;8048;8289;8324;8470;8557;8736;9172;9464;9472;9474;9794;10252;10269;10512;10611;10818;11214;22943;23135;25776;27250;28514;50507;55553;57538;57817;80206…	DDX39B;GATA4;FHL2;SORBS2;MYH11;SOX6;NRAP;MEF2A;PDGFRB;ARRB2;CBY1;RBPJ;RXRA;ADRA1A;MYH10;RARB;KDM6B;FOLR1;DLL1;NOTCH1;LRRC10;TCAP;FZD7;ACTN2;SGCD;ARID1A;REST;SPRY1;VEGFA;MYOM2;RGS4;PDGFRA;PPARA;RARA;MYBPC2;ALPK3;PRICKLE1;AKAP13;NEB;MYL2;ITGB1;ANXA2;TGFBR3;EGFR;MEF2C;HAND2;TTN;LMNA;ACVR1;MAP2K4;EDN1;TWIST1;TBX5;PDCD4;MAPK1;PDLIM5;FRS2;AKAP6;MAML1;ATG5;SLC9A1;TGFB2;SEMA3C;TGFB1;MYO18B;FHOD3;EFNB2;DH…
GO:0050769	positive regulation of neurogenesis	447	235	196.953	1.19318	0.00014824	0.00368922	151;177;322;351;387;396;443;604;627;650;652;659;706;816;1268;1272;1382;1399;1435;1453;1523;1600;1605;1627;1742;1745;1789;1809;1813;1826;1855;1894;1946;1954;1981;2011;2048;2185;2242;2260;2534;2624;2670;2736;2737;2889;3065;3082;3091;3169;3232;3398;3558;3611;3815;3981;3984;4049;4067;4076;4124;4131;4135;4137;4208;4673;4690;4747;4780;4803;4830;4831;4851;4897;4914;4915;4916;4976;4988;5048;5058;5080;512…	BAIAP2;HEYL;ARHGEF2;HDAC1;NTRK3;MACF1;UNC13A;PACSIN1;LTA;ECT2;CDKL3;ADRA2B;FES;SYT3;SHANK2;NRP1;SHANK1;KDM4A;IRX3;LPAR3;BCL6;DSCAM;APP;HOXD3;GPRC5B;NUMB;BEND6;TSPO;FBXO31;RASAL1;CUX1;CAMK2B;PTN;MAGI2;DRD2;CRABP2;FBXO38;TCF4;ASPA;BMPR2;MAPT;CLCF1;NCK1;CXCR4;SYT17;PPP2R5B;TIAM1;RAPGEF2;ZMYND8;RUFY3;SMARCD3;RARB;ROBO1;GLI2;CNR1;RET;NEDD4L;SEMA6A;WNT5A;EIF4G1;WNT3;CSNK1D;RGS14;SOCS2;NOTCH1;TP73;NEGR1…
GO:0050808	synapse organization	385	205	169.635	1.20848	0.000151909	0.00368922	25;40;43;60;87;119;288;351;387;627;782;783;785;816;831;998;1007;1020;1140;1141;1399;1488;1496;1501;1605;1607;1627;1639;1739;1740;1742;1813;1826;1855;1942;1946;1948;1981;2017;2047;2048;2049;2064;2066;2534;2668;2743;2823;2902;2904;3371;3480;3556;3913;4009;4038;4076;4137;4208;4628;4644;4734;4747;4774;4776;4897;4914;4915;4916;4976;5048;5216;5217;5621;5649;5663;5728;5747;5764;5789;5792;5800;5802;6092;…	BAIAP2;TNR;DCTN1;NTRK3;UNC13A;LRFN1;SHANK2;NRP1;SHANK1;CTBP2;LMX1A;FARP1;NFATC4;PCDHB16;DSCAM;APP;SLIT1;LRTM1;PTPRO;DOCK10;CLSTN2;STAU1;GNPAT;ADD2;SEPT11;GRIN1;CAMK2B;PTN;HOMER1;MAGI2;DRD2;ACTB;MYO5A;CDK5;SDK1;SEZ6L;MAPT;PCDHB11;EPHB1;ARHGAP33;LRP4;MYH10;TIAM1;DBNL;ZMYND8;GRIN2B;PCDHGC4;NTNG2;WASF3;LRRC4C;WNT5A;UTRN;ARHGEF15;NGEF;CNTN5;NRP2;EIF4G1;CACNB4;DNER;CTTN;PRNP;NFIA;CNTNAP4;ABL1;CYFIP1;BC…
GO:0007162	negative regulation of cell adhesion	257	142	113.237	1.25401	0.000180459	0.00426083	18;25;81;135;182;239;284;285;347;384;387;396;397;445;604;650;652;836;861;928;941;942;972;1012;1029;1051;1493;1545;1600;1739;1826;1845;1946;2064;2065;2192;2633;2651;2737;3142;3371;3557;3558;3559;3620;3902;3958;4070;4155;4763;4771;4851;5074;5270;5295;5362;5364;5420;5465;5580;5592;5598;5607;5621;5728;5747;5788;5800;5921;5962;6366;6370;6375;6494;6591;6693;6695;6714;6904;7040;7045;7057;7143;7292;7471;…	TNR;ZNF703;IL1RN;MAD1L1;TRPV4;ZBTB7B;CD86;CD274;ERBB3;CORO1C;PTPN22;PAG1;RUNX1;ASS1;CYP1B1;AP1AR;BCL6;DSCAM;TBCD;PTPRO;CD74;ADAMDEC1;MAP4K4;PODXL;SEMA6A;RDX;SOCS1;VTCN1;LAG3;NOTCH1;PRNP;GCNT2;ABL1;PPM1F;FZD7;FAM107A;ADAMTS18;DUSP3;PLXNA4;ERBB2;CLEC4G;IL2RA;PAWR;MAD2L2;PTK2;HAVCR2;ANGPT1;SPOCK1;CDH13;HLX;MBP;NF2;GLI3;KANK1;SIPA1;ACTN4;ITGB1BP1;CD80;CD9;PPARA;NDFIP1;RHOA;CDKN2A;ITCH;PLXNC1;PDE5A;PT…
GO:0030705	cytoskeleton-dependent intracellular transport	170	98	74.9038	1.30835	0.000235992	0.00542144	81;320;351;636;667;998;1176;1639;1740;2319;3064;3091;3192;3797;3799;3800;3842;3916;4117;4130;4131;4133;4135;4137;4641;4644;4651;4747;4976;5048;5108;5195;5590;5874;6687;7014;7314;7846;8546;8655;8943;8976;9001;9321;9371;9493;9742;10239;10376;10749;11158;22906;22920;23011;23095;23162;23353;23557;26146;28981;29911;51098;51361;54874;55112;55288;55638;55704;57539;57560;57576;57584;57662;57728;63971;660…	TRAF3IP1;DCTN1;KIF23;BLOC1S3;CAMSAP3;KIF5B;APP;LAMP1;DST;RAB27B;SUN1;IFT140;RHOT2;PRKCZ;TTC21A;MYO5A;IFT74;MAPT;DYNLRB2;CCDC88C;MAP1A;IFT52;WDR35;KIF17;TMEM201;TUBA1C;MAPK8IP3;HAP1;PAFAH1B1;PCM1;MAP6;BBS12;LCA5L;KIF1B;MAK;MYO1C;DTNBP1;RABL2B;TMEM108;DLG2;OPA1;CDC42;HOOK2;TUBB;TRAK2;KIF3C;ACTN4;ARHGAP21;TRAK1;KIF5C;TERF2;TRIP11;TCTEX1D2;DYNLL1;SPG7;AP3B1;FLOT2;KIF1C;SYBU;MAP2;APBA1;UBB;SNAPIN;BICD…
GO:0043062	extracellular structure organization	400	211	176.244	1.1972	0.000247022	0.0055255	2;19;25;101;165;176;213;302;323;341;351;649;682;780;822;871;947;948;949;960;961;1278;1280;1284;1285;1286;1289;1291;1292;1294;1295;1296;1297;1298;1300;1302;1303;1305;1306;1307;1308;1404;1462;1463;1511;1520;1545;1605;1634;1758;1803;1805;1834;1842;2006;2181;2191;2192;2200;2201;2244;2247;2294;2331;2620;2670;2683;3038;3339;3371;3385;3386;3655;3672;3676;3678;3679;3680;3682;3688;3689;3690;3691;3693;3694…	MMP9;TNR;ADAM19;JAM3;SERPINB5;FAP;COL11A2;SMAD3;ITGB6;ITGB5;DNAJB6;CRISPLD2;KLK4;LAMC1;PRKACB;KAZALD1;GAS2;SDCBP;SCUBE1;COL17A1;PRKACA;MMP8;CYP1B1;FOXF1;COL1A2;LAMA4;MYH11;APP;LAMC2;FSCN1;APBB2;LAMB3;SOAT1;SFRP2;LAMB1;LRP1;COL12A1;FGB;ST7;FBN2;NCAN;SH3PXD2A;EMILIN1;RB1;KDR;P4HA1;CTSG;ICAM5;VWF;FGF2;BSG;FLOT1;MMP7;LOXL2;PHLDB1;ACSL3;NOTCH1;SCARB1;HAPLN1;ABL1;HSD17B12;BCAN;SULF2;TTR;ITGA6;SMOC2;SPI…
GO:0048568	embryonic organ development	423	222	186.378	1.19113	0.000253947	0.00553475	29;90;220;405;430;579;613;652;657;677;841;860;1028;1045;1051;1280;1739;1749;1855;1906;1942;1954;1956;2034;2048;2067;2103;2138;2186;2200;2201;2253;2254;2260;2263;2294;2348;2487;2624;2625;2626;2668;2736;2737;2778;2885;3091;3142;3198;3213;3214;3215;3216;3217;3221;3225;3232;3236;3297;3340;3398;3399;3481;3516;3562;3791;3815;3856;4040;4088;4208;4325;4522;4647;4669;4851;4920;5013;5076;5079;5080;5087;512…	USH1C;VPS52;YAP1;TRAF3IP1;PLK4;OVOL2;TSHZ1;FZD6;CASP8;NPHP3;FGFR2;ZFPM1;TH;E2F8;SMAD3;PAX5;DNAJB6;CITED2;ZFAT;GATA4;TBX20;KRT8;TAL1;ALDH1A2;VASH1;FOXF1;ROR2;NKX3-2;SATB2;HOXD3;ABR;NAGLU;FOXN4;EPAS1;LRIG1;ARNT;MYO3B;STK3;HIPK1;INSIG2;ESRRB;TPO;CCDC40;IFT140;RUNX2;CCDC39;GNAS;FBN2;USH1G;RBPJ;KDM2B;PKD1;MED1;RYR2;MYO7A;ERCC1;TGFBR2;KDR;BPTF;RARB;IFT52;GLI2;OTX1;IRX5;FOLR1;ALX1;DLL1;PHACTR4;ZFPM2;WNT…
GO:0032102	negative regulation of response to external stimulus	312	168	137.47	1.22208	0.000283488	0.00602412	18;29;113;134;135;177;199;239;285;302;347;384;613;708;928;947;1026;1269;1398;1496;1588;1813;1845;1855;1906;2147;2173;2191;2244;2247;2294;2625;2629;2840;2876;2902;3082;3558;3559;3593;3848;4057;4088;4210;4277;4282;4790;4795;4846;4851;4925;5094;5154;5156;5169;5176;5270;5327;5329;5465;5467;5468;5580;5592;5598;5624;5654;5692;5728;5734;5740;5788;5800;5802;5925;6091;6092;6095;6223;6259;6397;6405;6531;65…	TNR;ADORA1;ADCY7;TRAF3IP1;NUCB2;FAP;SMAD3;IL1R2;NRP1;FOXF1;PCBP2;DHX58;PSMB4;RORA;TRIB1;C5orf30;PTPRO;ABR;NLRX1;SEC14L1;GRIN1;MFHAS1;DRD2;PROC;FGB;CORO1B;KRT1;NLRC3;RB1;SEMA6C;KANK2;CDKN1A;ROBO1;SEMA6A;WNT5A;SEMA3D;MEFV;FGF2;FABP7;WNT3;NOTCH1;MIF;MKKS;GBA;GATA3;SEMA6D;RYK;ADAMTS18;DUSP3;SEMA4F;NPLOC4;IL2RA;PYCARD;BACE1;CHID1;NFKBIL1;GHRL;CXCL13;TRIM38;HAVCR2;SLAMF8;TMPRSS6;GPR17;IL12B;NLRP7;PDGFR…
GO:0060627	regulation of vesicle-mediated transport	499	258	219.865	1.17345	0.000291103	0.00603506	25;29;81;88;135;136;148;164;197;208;284;302;320;341;351;392;408;409;567;613;636;717;718;725;776;783;857;933;948;949;961;967;977;1012;1020;1129;1137;1141;1142;1191;1268;1601;1731;1742;1794;1813;1815;1855;1861;1948;1950;2150;2181;2207;2242;2244;2268;2294;2619;2624;2771;2889;2901;2932;3024;3055;3071;3092;3162;3689;3690;3799;3916;3958;4035;4043;4067;4133;4218;4240;4289;4851;4908;5028;5217;5413;5414;5…	ATAD1;RPH3AL;SH3GL2;CAV1;CACNA1H;FES;NRP1;PPP3CA;PCSK9;SDCBP;KIF5B;GAS1;FOXF1;TSC2;LRPAP1;AAK1;DOC2A;APP;LAMP1;SLC2A4;ATXN2;NUMB;PRKCB;RAB7A;ABR;SAR1B;GAB2;TNK2;ZP3;RAB27B;BAIAP3;VPS11;MAGI2;LRP1;DRD2;ARRB2;FGB;CACNA1G;CDK5;PACSIN2;STX1B;ADRA1A;NECAB2;RAB5B;CADPS2;PLA2G6;LYPLA1;CHMP2A;CNR1;NEDD4L;DLL1;WNT5A;RDX;GRASP;FLOT1;SEPT5;ACSL3;NOTCH1;SCARB1;C2;NTF3;C3;ABL1;SMPD3;HAP1;DYSF;DOCK2;RAP1A;MAPK…
GO:0099504	synaptic vesicle cycle	193	109	85.0378	1.28178	0.000325334	0.00658415	71;135;136;148;273;320;776;783;821;1020;1129;1137;1141;1142;1182;1268;1488;1644;1813;1855;1861;2054;2259;2580;2901;2932;5028;5217;5337;5338;5413;5575;5579;5582;5663;5728;5874;5906;5908;6093;6456;6517;6570;6571;6616;6804;6809;6843;6844;6854;6857;6860;6861;7054;8224;8448;8499;8541;8546;8618;8674;8676;8773;8851;8943;9066;9162;9378;9381;9699;9751;9783;9829;9863;10059;10228;10675;10755;10814;10815;110…	TH;SH3GL2;UNC13A;PACSIN1;CANX;DDC;SYT3;CTBP2;STX2;SLC18A2;PLD1;OTOF;DOC2A;SLC2A4;PRKCB;RAB27B;SYT8;MAGI2;STX3;DRD2;SNAP47;SYN3;CDK5;STX1B;SNAP23;ADRA1A;SYT17;CADPS2;CNR1;SEPT5;AMPH;CLCN3;CYFIP1;FCHO2;RAP1A;PSEN1;GAK;BACE1;SYT11;DTNBP1;BTBD9;CPLX1;SYT5;DENND1A;PRKAR1B;DNAJC5;PPFIA3;RAPGEF4;PRKCG;SLC32A1;SCRIB;AP3B1;DNAJC6;CACNB2;CADPS;ROCK1;PTEN;SLC18A1;VAMP4;APBA1;SNAPIN;SYT7;CHRNB3;TOR1A;CHRM2;G…
GO:0030900	forebrain development	375	198	165.229	1.19834	0.000353531	0.00678821	220;238;317;351;387;572;597;650;652;657;836;1020;1021;1141;1398;1399;1436;1600;1745;1749;1767;1813;1956;2016;2048;2049;2066;2131;2145;2173;2253;2260;2263;2534;2624;2736;2737;2775;2902;2932;3065;3091;3283;3337;3340;3361;3362;3398;3516;3736;3799;3845;3912;4009;4035;4040;4142;4628;4642;4747;4763;4771;4830;4851;4854;4915;4929;5013;5015;5037;5048;5079;5080;5108;5307;5453;5592;5649;5663;5728;5764;5802;…	TNR;IGF2BP1;DPCD;PHLPP2;HDAC1;FGFR2;TRAPPC9;TH;PAX5;TAL2;NRP1;TACC3;PPARGC1A;LMX1A;BTG2;GNG12;ALDH1A2;KIF5B;PLCB1;DIXDC1;SALL3;APP;RTN4;SLIT1;HESX1;SATB2;SLIT3;NUMB;SLC8A3;SKI;LAMB1;SUN1;GRIN1;PTN;LRP1;HTRA2;DRD2;TACC1;SECISBP2;ALK;TSKU;CDK5;HTR5A;RBPJ;KDM2B;MYH10;DNAJB1;RAPGEF2;RARB;ROBO1;KDM6B;GLI2;C12orf57;OTX1;SZT2;WNT5A;KCNA1;FABP7;DOCK7;NRP2;NOTCH1;CDK6;MKKS;HAP1;CHD7;BCAN;PAFAH1B1;NME1;DAB…
GO:0051656	establishment of organelle localization	494	255	217.662	1.17154	0.000357912	0.00678821	81;135;136;148;320;636;776;783;966;998;1001;1020;1058;1075;1129;1137;1141;1142;1176;1268;1294;1453;1488;1639;1739;1813;1855;1861;2054;2153;2207;2242;2268;2294;2348;2624;2901;2932;3064;3091;3162;3192;3676;3692;3797;3799;3800;3815;3833;3834;3837;3916;4033;4067;4131;4133;4134;4137;4342;4627;4628;4641;4644;4647;4747;4926;4927;4976;5028;5036;5048;5080;5108;5119;5195;5217;5265;5293;5294;5413;5579;5582;…	DCTN2;CDCA5;ARHGEF2;FAM91A1;FMN2;SPIRE1;DCTN1;MLPH;KIF23;TRAPPC12;TRAPPC9;UNC13A;SPAG5;BLOC1S3;TRAPPC6A;UBE2B;MAD1L1;FES;SYT3;CTBP2;STX2;KIF5B;SPICE1;GBF1;FOXF1;TRAPPC3;AP1AR;OTOF;NUP88;DOC2A;LAMP1;SLIT1;FHOD1;CNIH3;SLC2A4;EXOC4;PRKCB;SAR1B;GAB2;RAB27B;SYT8;SUN1;NUMA1;WDR11;STX3;DRD2;SNAP47;TRAPPC4;TFG;RHOT2;PRKCZ;PEF1;KPNB1;MYO5A;CDK5RAP2;CDK5;RAB1B;STARD3NL;STX1B;MAPT;SNAP23;ADRA1A;MYO7A;KIF2B;…
GO:0042326	negative regulation of phosphorylation	423	221	186.378	1.18576	0.00036532	0.00678821	25;103;104;135;197;284;324;387;408;409;467;624;652;836;857;863;1026;1028;1029;1353;1399;1540;1605;1647;1739;1813;1845;1846;1848;1855;1942;1981;2041;2048;2122;2150;2192;2203;2218;2305;2308;2629;2633;2764;2776;2810;2887;2889;3082;3192;3301;3480;3558;3611;4040;4041;4067;4091;4137;4142;4298;4609;4616;4656;4690;4763;4771;4908;4916;5037;5048;5080;5144;5245;5347;5465;5470;5515;5518;5525;5575;5576;5577;5…	TFAP4;TRAF3IP1;MARVELD3;CBFA2T3;PDE4D;NTRK3;ZGPAT;CAV1;CTDSPL;UBE2B;MYC;H2AFY;PPARGC1A;PRKAG2;CORO1C;WNK2;PTPN22;DACT1;BDKRB2;TSC2;PTPRR;TLR4;THY1;TRIB1;RPTOR;FOXM1;SFRP2;GPD1L;AKT1S1;SMYD3;PRKAR2B;ZBED3;DEPTOR;DRD2;ARRB2;PRKCZ;HDAC4;PPM1E;TRIM27;FBP1;MAPT;ZMYND11;CYLD;EMILIN1;NCK1;RB1;SMAD6;CDKN1A;GRB10;CNKSR3;GADD45A;SEMA6A;ADAR;SOCS1;APC;HIPK3;EIF4G1;RGS14;PRNP;NTF3;ABL1;DUSP16;HEXIM1;PPM1F;GB…
GO:0007568	aging	303	163	133.505	1.22093	0.000367362	0.00678821	18;25;148;177;267;268;317;328;347;351;384;406;445;472;545;597;604;657;706;821;835;842;983;1021;1026;1028;1029;1075;1111;1268;1284;1410;1495;1543;1605;1634;1644;1788;1906;1910;1965;2021;2027;2055;2067;2305;2309;2706;2729;2730;2775;2885;3398;3416;3488;3600;3611;3622;3635;3658;3689;3845;3987;4000;4017;4035;4215;4282;4311;4316;4436;4780;4791;4914;4976;5028;5037;5074;5076;5079;5105;5144;5159;5176;5309…	PDE4D;ENDOG;TH;CANX;PAX5;SREBF1;KMO;DDC;PPARGC1A;CHEK2;ATR;VASH1;MME;ASS1;BCL6;MORC3;APP;TSPO;FOXM1;ZNF277;TPRA1;LRP1;HTRA2;PDGFRB;CARM1;SLC30A10;MAP3K3;RAD54L;APEX1;ADRA1A;EDNRB;ERCC1;TGFBR2;CDKN1A;SMC6;RPS6KB1;CNR1;MMP7;LOXL2;ZMIZ1;PRNP;CDK6;MIF;ABL1;MSH2;WRN;TP63;HYAL2;CTNNA1;PSEN1;MAPKAPK5;AURKB;PLK2;GCLM;CRYAB;ATP8A2;TREX1;DAG1;TERT;APAF1;PAWR;TIMP2;OPA1;GRB2;DNMT3A;STAT3;RNF165;SIN3A;FBXO5;…
GO:0003158	endothelium development	117	70	51.5514	1.35787	0.0004151	0.00727074	90;182;302;387;652;659;694;947;1286;1460;1901;1903;2150;2194;2246;2701;2876;2889;3215;3397;3516;3551;3791;3911;4659;4851;4855;5138;5144;5624;5764;5802;5906;5908;5962;6093;6935;7082;7122;7132;7430;7477;7716;8721;8829;8985;9294;9414;9693;10411;10630;23135;23462;26051;26084;27086;28514;51735;55810;57493;80274;81575;81792;81876;83605;84913;90627;91522;91663;153562	PDE4D;CLDN5;PDE2A;FOXP1;NRP1;PPP1R16B;ADAMTS12;SCUBE1;GJA4;PTN;STARD13;PROC;BMPR2;RAB1B;RBPJ;KDR;RAPGEF6;RAPGEF2;CSNK2B;KDM6B;CCM2;DLL1;RDX;S1PR2;NOTCH1;RAP1A;S1PR1;TJP1;RAPGEF3;LAMA5;FGF1;RAPGEF1;COL23A1;GPX1;RHOA;PTPRS;ROCK1;ANXA2;NOTCH4;PDPN;ARHGEF26;ACVR1;PPP1R12A;TJP2;IKBKB;ZEB1;HEG1;FASN;VEZF1;RAP1B;WNT7B;EDF1;F2RL1;APOLD1;S1PR3;MARVELD2;PLOD3;HEY1;TNFRSF1A;COL4A4;HOXB5;EZR;BMP4;CD34;MYADM;…
GO:0038179	neurotrophin signaling pathway	39	28	17.1838	1.62944	0.000418565	0.00727074	627;836;2885;2889;4803;4908;4914;4915;4916;5526;5894;5906;6272;6654;6714;9001;9564;9693;9863;10252;10818;23191;26999;54541;55816;57498;66000;84335	NTRK3;BCAR1;SORT1;AKT1S1;MAGI2;PPP2R5B;RAPGEF2;CYFIP2;NTF3;HAP1;SOS1;CYFIP1;RAP1A;TMEM108;SPRY1;GRB2;RAPGEF1;NTRK2;KIDINS220;BDNF;RAF1;SRC;DOK5;FRS2;CASP3;NTRK1;NGF;DDIT4
GO:1902532	negative regulation of intracellular signal transduction	495	255	218.102	1.16918	0.000419137	0.00727074	25;148;187;333;387;406;408;409;467;472;597;598;599;604;624;652;708;754;841;845;857;933;960;972;1191;1540;1600;1605;1739;1813;1827;1845;1846;1848;1859;1942;2048;2099;2122;2150;2192;2203;2218;2274;2280;2305;2308;2629;2633;2771;2876;2889;2907;2932;3065;3091;3301;3480;3622;3688;3708;4067;4193;4282;4318;4609;4763;4771;4780;4976;4987;4988;5037;5048;5138;5139;5144;5245;5270;5311;5329;5470;5494;5515;5518…	MMP9;ARHGEF2;MARVELD3;WWC2;NOC2L;PDE4D;HDAC1;CASP8;PDE2A;CAV1;UBE2B;MYC;SH3BP4;FHL2;WFS1;WNK2;PTPN22;DACT1;ITPR1;BDKRB2;TSC2;TRAP1;BCL6;DEPDC5;PTPRR;DHX58;TLR4;RORA;PTTG1IP;PDE10A;BANK1;CD74;NLRX1;ITFG2;FOXM1;RASAL1;SEC14L1;SFRP2;GPD1L;AKT1S1;MAGI2;DEPTOR;HTRA2;DRD2;ARRB2;OPRL1;OTUD7A;FBP1;FIGNL1;ZMYND11;NLRC3;CYLD;SCAI;EMILIN1;ARAP3;ADRA1A;MAPKAP1;PHLPP1;CNKSR3;NME5;NOL3;SZT2;SEMA6A;SOCS1;HIPK3;…
GO:0031532	actin cytoskeleton reorganization	96	59	42.2986	1.39485	0.000434558	0.00738749	25;387;396;397;998;1020;1436;1613;1901;2017;2059;2185;2242;2252;2549;3055;3645;3815;4289;4627;4739;4908;4916;5058;5156;5770;5898;7040;7226;7430;8394;8476;8829;9294;9535;9564;9578;9855;10411;10456;10458;23221;26037;26053;27032;29085;29780;50488;55561;55742;55971;57091;59341;79778;80115;84062;116985;221692;253260	BAIAP2;NTRK3;BCAR1;TRPV4;FES;NRP1;BAIAP2L1;NEDD9;CDC42BPA;CDK5;HAX1;S1PR2;CTTN;AUTS2;NTF3;ABL1;S1PR1;PIP5K1A;TRPM2;SIPA1L1;DTNBP1;RAPGEF3;CDC42;PHPT1;ARAP1;FGF7;MYH9;PDGFRA;BAIAP2L2;RHOA;PARVA;PARVB;FARP2;GAB1;HCK;KIT;CDC42BPB;PTPN1;MKLN1;RHOBTB2;PTK2B;PHACTR1;ARHGDIB;TGFB1;MINK1;MICALL2;ATP2C1;CASS4;RALA;EZR;EPS8;INSRR;CSF1R;DAPK3;ARHGDIA;PAK1;CDC42BPG;RICTOR;GMFG
GO:0044839	cell cycle G2/M phase transition	213	118	93.85	1.25733	0.000530282	0.00849536	351;472;571;595;641;890;983;993;994;1026;1111;1112;1453;1639;2029;2103;2305;3161;3306;3364;4751;4998;5048;5087;5108;5116;5218;5243;5347;5518;5520;5566;5577;5884;5885;5889;5890;6502;6604;6873;7164;7465;7480;7531;7840;7846;8091;8317;8444;8454;8555;8655;8766;8883;8945;9113;9133;9212;9401;9555;9662;9702;9738;9793;9814;9978;10083;10121;10142;10382;10540;10657;10733;10776;10806;11064;11073;11116;11190;…	DCTN2;USH1C;PLK4;DCTN1;FBXL15;KCNH5;AKAP9;H2AFY;NAE1;CHEK2;PLCB1;PRKACA;CDK14;RAD51B;APP;HSPA2;FBXL7;FOXM1;RNASEH2B;ESRRB;PRKAR2B;CEP57;CCNY;CDK5RAP2;CEP250;CCND1;CEP41;CDKN1A;SMARCD3;CDC14B;BACH1;CSNK1D;CCP110;FBXL12;SKP2;PAFAH1B1;PCM1;ALMS1;AURKB;TPD52L1;SDCCAG8;CENPJ;CEP70;PPME1;FBXW11;TUBB;PBX1;CDC7;SIN3A;FBXO5;CCNA2;CTC1;CKAP5;RAD51C;CNTRL;RAD21;HUS1;ORC1;PPP2R2A;DYNLL1;PINX1;YWHAE;MTA3;MAST…
GO:0007163	establishment or maintenance of cell polarity	203	113	89.4439	1.26336	0.000541085	0.00849536	286;387;667;998;1045;1058;1398;1399;1495;1639;1739;1740;1794;2011;2047;2185;2195;2294;2319;2625;2932;3064;3071;3326;3611;3834;4000;4131;4133;4134;4342;4627;4649;4926;5048;5058;5080;5310;5590;5747;5908;6093;6366;6425;6548;6624;6693;6993;7430;7465;7474;7477;8729;9053;9181;9265;9267;9578;9793;9826;10015;10090;10193;10252;10403;10486;10487;10494;10653;10806;22836;22841;22902;23094;23122;23150;23189;2…	ARHGEF2;DCTN1;JAM3;CAMSAP3;AMOTL2;CRB1;GBF1;FOXF1;RNF41;MPP5;FSCN1;DST;MAP7;NUMA1;PRKCZ;CDK5RAP2;PKD1;EPHB1;FAT1;MAPKAP1;MYO9A;RUFY3;CYTH3;WNT5A;DOCK7;KIF26B;WDPCP;SH3BP1;DOCK2;PAFAH1B1;GATA3;RPGRIP1L;CTNNA1;FRMD4A;RHOJ;MPP7;PARD3B;MAP4;SYNJ2BP;PDCD6IP;SDCCAG8;HES5;UST;SNX27;CAP1;PTK2;STK25;DLG2;KIF25;CDC42;SPRY1;KANK1;PARD6G;MYH9;ARHGEF11;CKAP5;ANK1;RHOBTB3;RHOA;PARVA;CDX2;SCRIB;FLOT2;ROCK1;PARV…
GO:0099003	vesicle-mediated transport in synapse	203	113	89.4439	1.26336	0.000541085	0.00849536	71;135;136;148;273;320;776;783;821;1020;1129;1137;1141;1142;1176;1268;1488;1813;1815;1855;1861;1948;2054;2060;2580;2901;2932;3690;3800;4133;4218;5028;5217;5413;5579;5582;5663;5873;5874;5906;5908;6093;6456;6517;6616;6804;6809;6843;6844;6857;6860;6861;8448;8499;8541;8546;8618;8650;8674;8676;8766;8773;8825;8943;9066;9162;9381;9699;9751;9783;9829;10059;10228;10239;10675;10755;10814;10815;22883;22930;…	ATAD1;SH3GL2;UNC13A;PACSIN1;CANX;BLOC1S3;SYT3;CTBP2;STX2;OTOF;DOC2A;SLC2A4;NUMB;PRKCB;RAB27B;SYT8;STX3;DRD2;SNAP47;CDK5;STX1B;SNAP23;ADRA1A;SYT17;CADPS2;CNR1;SEPT5;AMPH;CLSTN1;FCHO2;RAP1A;PSEN1;GAK;BACE1;SYT11;CALY;DTNBP1;BTBD9;CPLX1;SYT5;DENND1A;DRD4;DNAJC5;KIF5C;RAB27A;PPFIA3;RAB8A;PRKCG;LIN7A;SCRIB;AP3B1;DNAJC6;CACNB2;CADPS;GRIP1;ROCK1;ITGB3;VAMP4;MAP2;EPS15;APBA1;SNAPIN;SYT7;ARC;CHRNB3;TOR1A;…
GO:0042692	muscle cell differentiation	338	179	148.926	1.20194	0.000547342	0.00849536	25;71;88;90;148;287;409;607;627;650;652;663;824;825;836;845;858;963;983;998;1013;1048;1140;1495;1496;1760;1906;1910;1948;2254;2263;2274;2294;2626;2876;3065;3192;3475;3481;3488;3516;3688;3756;3815;3845;3856;4000;4205;4208;4604;4606;4618;4627;4628;4629;4633;4656;4703;4772;4773;4775;4776;4851;4892;5058;5156;5159;5232;5465;5530;5600;5725;5914;5915;5925;5936;5999;6095;6256;6272;6300;6382;6416;6444;649…	DDX39B;HDAC1;OLFM2;FGFR2;MAPK12;CACNA1H;GATA4;KRT8;ANK2;PPP3CA;FHL2;TPM1;SORBS2;FOXF1;NFATC4;NFATC1;MYH11;CEACAM5;SOX6;RORA;WFIKKN1;SORT1;OBSCN;SYNE1;NRAP;SKI;BOC;HOMER1;SMYD3;MEF2A;PDGFRB;ARRB2;IFRD1;HDAC4;CBY1;RBPJ;RXRA;RB1;ADRA1A;EDNRB;MYPN;SGCZ;MYH10;CAV2;NLN;HIRA;SMARCD3;RARB;KDM6B;DLL1;FLOT1;DNER;NOTCH1;ANKRD17;ABL1;LRRC10;TRIM54;DYSF;NFATC3;TCAP;FZD7;ACTN2;DMPK;MAPK11;CTNNA1;BARX2;SGCD;ARI…
GO:0031346	positive regulation of cell projection organization	365	192	160.823	1.19386	0.000552289	0.00849536	322;324;387;396;627;659;816;989;998;1268;1272;1382;1523;1627;1742;1809;1826;1855;1946;1954;2011;2059;2150;2185;2242;2260;2534;2823;2889;3064;3082;3558;3611;3815;3984;4067;4076;4131;4135;4137;4690;4747;4780;4803;4830;4831;4914;4915;4916;4976;5048;5058;5168;5176;5216;5362;5364;5526;5649;5663;5764;5789;5879;5880;5898;5906;5967;5979;6014;6091;6092;6239;6366;6624;6714;6857;6860;6993;7074;7422;7471;747…	BAIAP2;NTRK3;ANLN;MACF1;UNC13A;PACSIN1;CDKL3;FES;SYT3;SHANK2;NRP1;SHANK1;CORO1C;LPAR3;DSCAM;FSCN1;GPRC5B;FBXO31;RASAL1;CUX1;CAMK2B;PTN;MAGI2;CORO1B;CRABP2;FBXO38;HDAC4;BMPR2;MAPT;NCK1;TAPT1;SYT17;PPP2R5B;TIAM1;RAPGEF2;ZMYND8;RUFY3;ROBO1;ARHGEF7;CNR1;RET;NEDD4L;WNT5A;RREB1;APC;WNT3;AUTS2;CCP110;NEGR1;HAP1;CYFIP1;PAFAH1B1;NME1;NME2;RAP1A;DAB2IP;ZEB2;TMEM30A;NDRG4;PSEN1;PLXNA4;MAP6;RAC1;ATP8A2;PTPRD…
GO:0007015	actin filament organization	388	203	170.957	1.18743	0.000564177	0.00849536	25;81;87;88;119;120;199;283;387;408;822;829;832;961;998;1495;1627;1729;1739;1809;1901;2013;2017;2041;2059;2150;2185;2195;2764;2885;3055;3071;3092;3397;3688;3693;3984;4070;4088;4604;4606;4641;4690;4703;4739;4771;4892;5058;5074;5216;5217;5295;5357;5580;5581;5734;5829;5879;5880;5921;5962;5987;5999;6093;6281;6356;6366;6369;6548;6624;6711;6714;6863;7016;7111;7168;7170;7171;7184;7273;7430;7456;7840;819…	BAIAP2;USH1C;ARHGEF2;FMN2;SPIRE1;PPFIA1;CORO7;BCAR1;PACSIN1;SMAD3;ITGB5;TRPV4;NRP1;SHANK1;BAIAP2L1;ANG;TPM1;SORBS2;XIRP1;NEDD9;AP1AR;FSCN1;CCL24;FHOD1;NRAP;ARHGAP17;GAS7;DSTN;ADD2;CORO1B;SHROOM1;TPM4;PSTPIP2;SYNPO2;PPM1E;TRIM27;ABI2;NCK1;HAX1;FAT1;RUFY3;PLS1;PRKCE;SHROOM3;WASF3;RDX;ARHGEF15;ADD3;CTTN;PXN;MICAL2;ABL1;MKKS;SORBS3;CYFIP1;SH3BP1;EVL;PPM1F;TCAP;FAM107A;S1PR1;ACTN2;CTNNA1;ALMS1;RHOJ;EP…
GO:0048732	gland development	434	225	191.225	1.17662	0.000569689	0.00849536	25;50;205;208;220;247;326;353;445;540;595;650;652;657;706;780;790;857;998;1028;1036;1051;1054;1181;1373;1396;1399;1435;1436;1460;1543;1588;1605;1628;1723;1813;1950;1956;2001;2049;2066;2099;2194;2252;2253;2260;2263;2288;2294;2487;2624;2625;2736;2737;2806;2876;3082;3091;3099;3142;3155;3157;3162;3169;3172;3175;3205;3213;3219;3232;3274;3371;3398;3481;3482;3488;3516;3720;3845;3911;4040;4041;4088;4124;…	DDX39B;ZNF703;SERPINB5;GOT2;NPHP3;FGFR2;E2F8;CAV1;SMAD3;DEAF1;AIRE;CITED2;MAD1L1;ZBTB7B;NRP1;ZDHHC21;ALDH1A2;PCSK9;CEBPG;ASS1;BCL2L11;ZBTB1;FOXF1;JARID2;RTN4;HESX1;PCK2;HOXD3;BTBD7;TSPO;PTN;STAT6;PAX1;DRD2;CCDC40;AACS;EDAR;CCDC39;PCNA;CCND1;RBPJ;RXRA;PKD1;MED1;TG;TGFBR2;CSNK2B;RARB;ROBO1;GLI2;WDR35;RPS6KA1;HOXA9;PTPN3;WNT5A;HNF4A;RREB1;WNT3;SOCS2;NOTCH1;FA2H;FRZB;ABL1;FOXA1;SULF2;TP63;NME1;GATA3;…
GO:0090130	tissue migration	283	152	124.693	1.219	0.000623586	0.00913876	14;25;72;284;285;387;652;659;949;1012;1460;1545;1634;1793;1803;1906;1942;1948;2013;2185;2191;2196;2246;2247;2252;2253;2260;2294;2303;2624;2625;2822;2876;3091;3162;3164;3397;3565;3688;3689;3690;3728;3791;3815;3964;4017;4070;4163;4208;4215;4318;4627;4763;4780;4846;4851;5168;5176;5216;5217;5286;5290;5467;5468;5547;5581;5606;5607;5728;5747;5793;5797;5801;5829;6091;6239;6273;6672;6678;6714;6772;6776;6…	MMP9;MARVELD3;ANLN;FAP;MACF1;FOXP1;BCAR1;S100A2;NRP1;CORO1C;VASH1;CYP1B1;FOXF1;PTPRR;RTN4;MAP4K4;STARD13;CORO1B;BMPR2;MAP3K3;KANK2;TGFBR2;KDR;CSNK2B;BMPER;ROBO1;NR4A1;PRKCE;WNT5A;FGF2;RREB1;NRP2;LOXL2;PXN;NOTCH1;SCARB1;STAT1;ABL1;WDPCP;SH3BP1;EVL;PPM1F;GATA3;DAB2IP;SP100;ZEB2;TDGF1;SMOC2;IQSEC1;RHOJ;PIK3C2A;PLK2;MAP2K3;MAPRE2;SYNJ2BP;PLEKHG5;SPARC;PTK2;CXCL13;LGALS8;ANGPT1;VEGFA;CDH13;FGF1;HDAC5;…
GO:0050878	regulation of body fluid levels	483	248	212.815	1.16533	0.000639052	0.00920667	2;18;60;71;87;108;111;112;113;115;134;135;151;187;231;239;302;310;353;362;408;409;540;595;708;725;780;790;829;832;857;928;947;948;954;966;998;1036;1131;1278;1314;1364;1465;1585;1606;1607;1608;1723;1793;1813;1906;1910;2013;2048;2066;2147;2150;2153;2155;2159;2162;2191;2192;2207;2244;2313;2534;2624;2625;2626;2629;2768;2771;2776;2778;2782;2806;2810;2812;2815;3043;3046;3048;3053;3065;3091;3099;3172;34…	ADORA1;ADCY7;HDAC1;FZD6;GOT2;HBG2;FAP;ZFPM1;CAV1;BLOC1S3;GRHL1;ADRA2B;GATA4;TRPV4;ZBTB7B;PRKACB;WFS1;SCUBE1;PRKACA;ITPR1;COL1A2;RAD51B;ADCY9;TLR4;GNA12;DGKG;PTPRO;PRKCB;ADCY4;ADAMTS13;PRKAR2B;DRD2;PROC;ARRB2;FGB;HBE1;ACTB;KRT1;OPRL1;GNAS;VPS45;PEAR1;CCND1;MED1;EDNRB;AQP5;FLI1;STK39;PIK3R5;GNA14;SLC22A2;PRKCE;VWF;ADCY5;JMJD1C;ZFPM2;HNF4A;TFAP2B;SOCS2;FA2H;MAFK;GP1BB;DOCK9;GBA;TP63;NME1;GATA3;HYAL2…
GO:0017156	calcium ion regulated exocytosis	152	87	66.9728	1.29904	0.000703114	0.00996079	135;136;148;320;776;783;1020;1129;1137;1141;1142;1268;1488;1813;1855;2054;2771;2901;2932;4851;5028;5217;5413;5579;5582;5663;5906;5908;5978;6616;6804;6809;6843;6844;6857;6860;6861;7784;8372;8448;8499;8541;8618;8676;8773;8911;8912;8913;8938;8941;9066;9162;9341;9381;9501;9699;9751;9783;10059;10675;10755;10814;10815;11069;22930;23025;23208;23396;23413;23513;23557;23621;26059;51760;55114;55503;57829;8…	RPH3AL;UNC13A;CACNA1H;SYT3;CTBP2;STX2;OTOF;DOC2A;PRKCB;ZP3;ARHGAP17;SYT8;BAIAP3;STX3;DRD2;SNAP47;CACNA1G;CDK5;STX1B;SNAP23;ADRA1A;SYT17;CADPS2;ZP4;CNR1;SEPT5;NOTCH1;RAP1A;PSEN1;REST;BACE1;SYT11;DTNBP1;CPLX1;SYT5;CACNA1I;DNAJC5;PPFIA3;RAPGEF4;PRKCG;SCRIB;CACNB2;CADPS;APBA1;SNAPIN;SYT7;CHRNB3;SCIN;CHRM2;GRIK5;RAP1B;SYT1;TRPV6;CPLX2;VAMP3;VAMP1;HYAL3;NCS1;SNPH;STX1A;PIP5K1C;CHRNA4;RIMS3;RIMS2;CDK5R2…
GO:0003170	heart valve development	56	37	24.6742	1.49954	0.000726275	0.00996273	90;182;650;652;657;659;1942;2006;2625;2626;3516;4091;4193;4208;4846;4851;5925;6091;6092;6093;6586;6591;6910;7040;7042;7048;7132;7133;7291;10439;11117;23462;26508;53834;57057;64220;161882	HEYL;ZFPM1;GATA4;TBX20;SLIT3;BMPR2;RBPJ;EMILIN1;RB1;TGFBR2;SMAD6;ROBO1;NOTCH1;GATA3;NOS3;ROCK1;MDM2;MEF2C;ROBO2;ACVR1;TWIST1;EFNA1;TBX5;OLFM1;TGFB2;TNFRSF1B;FGFRL1;TGFB1;HEY1;TNFRSF1A;ELN;BMP2;BMP4;SNAI2;STRA6;BMPR1A;JAG1
GO:0043279	response to alkaloid	107	64	47.1453	1.3575	0.000726693	0.00996273	18;135;199;598;641;779;790;836;840;845;890;1020;1141;1268;1644;1665;1723;1788;1789;1813;1815;2185;2354;2775;2806;2902;3326;3329;3359;4193;4986;4988;5309;5468;5520;5581;5582;5888;5999;6262;6529;6531;6546;6569;6770;6863;7054;7074;7384;7442;8620;8682;8683;9343;9400;9455;9456;10014;10533;10891;63826;84152;221935;390155	GOT2;TRPV1;TH;DDC;PPARGC1A;OR5T1;GRIN1;HOMER1;DRD2;CDK5;SDK1;RYR2;FOSB;TIAM1;CNR1;PRKCE;RAD51;OPRM1;HOMER2;SLC34A1;UQCRC1;DRD4;STAR;DNMT3A;SLC6A1;HDAC5;BCL2L1;CCNA2;DHODH;CAD;RGS4;TAC1;PRKCG;PPP2R2A;SRSF9;NPFF;PPP1R1B;MDM2;CASP7;RECQL5;HSPD1;OPRK1;DHX15;PPARG;PTK2B;ABAT;CACNA1S;GNAO1;SLC6A3;DNMT3B;CASQ2;CASP3;CHRNB2;BLM;PITX3;HTR3A;PEA15;HSP90AB1;ADORA2A;EFTUD2;SLC8A1;AIF1;ATG7;SRR
GO:0060485	mesenchyme development	262	141	115.44	1.22141	0.000862661	0.0113943	72;90;182;268;650;652;657;659;677;1601;1605;1906;1909;1910;1942;2065;2066;2253;2254;2260;2263;2294;2348;2487;2626;2651;2668;2932;3082;3091;3169;3182;3516;3911;3987;4017;4040;4088;4193;4208;4609;4734;4846;4851;4902;5075;5076;5159;5311;5515;5594;5728;5979;6091;6092;6275;6386;6405;6423;6591;6608;6663;6664;6772;6910;7040;7041;7042;7048;7049;7074;7291;7472;7474;7490;7869;8091;8092;8313;8463;8751;8828;…	HEYL;YAP1;OVOL2;ZNF703;FGFR2;SMAD3;CITED2;GATA4;TBX20;MYC;NRP1;ERBB3;CORO1C;ALDH1A2;SDCBP;FOXF1;RTN4;FBXL17;EXOC4;SFRP2;PAX1;PDGFRB;PEF1;BMPR2;RBPJ;TAPT1;EDNRB;SEMA6C;DLL3;TGFBR2;TIAM1;ROBO1;FOLR1;RET;ALX1;SEMA6A;PHACTR4;ZFPM2;WNT5A;SEMA3D;NRP2;LOXL2;PHLDB1;NOTCH1;FRZB;GCNT2;STAT1;FOXA1;DAB2IP;SEMA6D;ZEB2;NUP133;SOX10;SEMA4F;TGFB1I1;LEF1;ERBB4;DAG1;MAD2L2;SPRY1;LAMA5;GDNF;BASP1;NRTN;PAX2;WNT4;DDX…
GO:1902115	regulation of organelle assembly	209	115	92.0876	1.24881	0.000868281	0.0113943	387;822;989;1540;1906;3055;3064;3192;3556;3567;4117;4134;4208;4591;4848;4916;4926;5119;5305;5347;5601;5789;5802;5962;6048;6311;6382;6386;6624;6714;7419;7430;7813;8131;8408;8558;8655;8814;8897;9001;9126;9181;9378;9474;9637;9662;9696;9712;9738;9742;9779;9924;10015;10274;10615;10733;10769;10801;11138;11214;11273;22873;22930;23102;23216;23300;23329;23636;25771;25782;25978;26045;26054;27243;27352;2908…	KIAA1324;RAB3GAP2;ARHGEF2;PLK4;NTRK3;TRAPPC12;SPAG5;STAG1;LRFN1;TBC1D10A;MTMR3;TBC1D15;SDCBP;SPICE1;FSCN1;SGSM3;ATXN2;VPS11;NUMA1;MDM1;IFT140;TBC1D16;CDK5RAP2;RAB1B;CYLD;TAPT1;CDK10;CHMP2A;RDX;CHMP1A;ASAP1;CCP110;SMC3;HAP1;MAPK15;TBC1D8;PIP4K2A;MAP4;ATXN2L;PLK2;NPRL3;MAK;PTPRD;PDCD6IP;CENPJ;ADAMTS16;PAN2;LRRTM2;TCHP;WRAP73;PATL2;SEPT9;FEZ2;TBC1D22A;TCTEX1D2;RHOA;DYNLL1;RBM14-RBM4;TBC1D5;EVI5L;DZI…
GO:0021591	ventricular system development	28	21	12.3371	1.70218	0.000883157	0.0113943	1021;1767;4331;4628;5079;8382;8650;9693;10541;23322;23657;25911;25987;51377;54768;55130;79143;80031;84678;113246;158067	DPCD;PAX5;NUMB;TSKU;KDM2B;MYH10;RAPGEF2;NME5;C12orf57;CDK6;SEMA6D;RPGRIP1L;ARMC4;HYDIN;ANP32B;AK8;SLC7A11;MNAT1;DNAH5;UCHL5;MBOAT7
GO:0051493	regulation of cytoskeleton organization	500	255	220.305	1.15749	0.000894752	0.0113943	25;88;119;120;324;387;396;397;636;822;824;829;832;961;998;1020;1068;1111;1213;1398;1436;1540;1613;1639;1729;1739;1859;1894;1901;1906;1946;2011;2017;2041;2059;2150;2185;2242;2288;2764;2770;2885;2932;3055;3071;3192;3397;3611;3834;3984;4035;4070;4088;4133;4135;4137;4208;4591;4641;4690;4703;4751;4771;4908;4916;4926;5048;5058;5119;5154;5156;5159;5216;5217;5295;5310;5347;5364;5580;5581;5594;5734;5747;5…	BAIAP2;ARHGEF2;TRAF3IP1;SPIRE1;PLK4;DCTN1;NTRK3;PPFIA1;JAM3;SMAD3;SPAG5;STAG1;AKAP9;ECT2;TRPV4;FES;CAMSAP3;NRP1;TACC3;SHANK1;BAIAP2L1;IQCJ-SCHIP1;CDK2AP2;DIXDC1;TPM1;SPICE1;AP1AR;TBCD;FSCN1;CCL24;SLC39A12;FHOD1;AFAP1;XRCC3;ARHGAP17;NUMA1;DSTN;ADD2;MDM1;LRP1;PDGFRB;CORO1B;CDK5RAP2;SYNPO2;CDK5;CEP250;PPM1E;TRIM27;CLIP1;ABI2;MAPT;CYLD;PKD1;NCK1;CDK10;HAX1;CHMP2A;GEN1;SLAIN2;PRKCE;RDX;ARHGEF15;ADD3;A…
GO:0007626	locomotory behavior	197	109	86.8003	1.25576	0.000898136	0.0113943	18;111;135;220;238;320;351;409;435;460;463;477;774;1137;1141;1143;1497;1600;1621;1803;1813;1815;1826;1958;2055;2059;2257;2571;2668;2743;2764;2775;2788;2861;2902;2906;3074;3236;3398;3620;3751;3766;4009;4045;4211;4644;4669;4864;4886;4929;4986;4987;4988;5048;5090;5153;5309;5581;5660;5728;6531;6571;6616;6623;6886;6900;7054;7111;7143;7545;8029;8704;8997;9099;9112;9620;9698;10269;10499;10752;11315;2325…	TNR;GNG7;CUBN;OLFM2;CDH23;TH;KCNJ10;LMX1A;GAD1;TAL1;SLC18A2;QRFP;DSCAM;APP;KCND2;GPRC5B;NAGLU;GRIN1;HTRA2;DRD2;ARRB2;ALK;OPRL1;MYO5A;CACNA1B;SEZ6L;ATP1A2;PRKCE;ADCY5;ZFHX3;ASL;ZIC1;ANKH;NEGR1;CHD7;PAFAH1B1;OPRM1;MTA1;HOXD10;LSAMP;BTBD9;MEIS1;TMOD1;DRD4;GLRB;ALDH1A3;CELSR1;KALRN;GDNF;ARRDC3;GMFB;DDHD2;DBH;SEZ6;NTAN1;PDE1B;ASTN1;SPTBN4;EGR1;NPY1R;PTEN;PPP1R1B;APBA1;GRIN2D;PBX3;CLN8;NR4A2;SNCG;NCOA2…
GO:0003007	heart morphogenesis	250	135	110.153	1.22557	0.000917892	0.0114736	90;182;650;652;657;659;1280;1289;1386;1399;1901;1942;1954;2006;2138;2253;2263;2274;2280;2294;2348;2625;2626;3091;3398;3516;3611;4088;4091;4193;4208;4604;4606;4625;4633;4734;4846;4851;4886;5311;5469;5663;5747;5914;5915;6091;6092;6256;6262;6423;6586;6591;6604;6608;6654;6664;6910;7040;7042;7048;7049;7054;7122;7135;7168;7273;7291;7422;7472;7474;8195;8313;8463;8557;8736;8751;8828;8829;8854;9172;9464;9…	HEYL;YAP1;OVOL2;CLDN5;NPHP3;FGFR2;ZFPM1;TH;SMAD3;CITED2;GATA4;TBX20;NRP1;FHL2;ALDH1A2;SAV1;TPM1;FOXF1;RTN4;SLIT3;FOXN4;SFRP2;CCDC40;CCDC39;BMPR2;RBPJ;RXRA;MED1;RYR2;TGFBR2;SMAD6;SMARCD3;RARB;ROBO1;IFT52;TNNI1;FOLR1;DLL1;ZFPM2;WNT5A;PPP1R13L;NRP2;ZMIZ1;NOTCH1;MICAL2;MKKS;EYA1;CHD7;SOS1;TCAP;GATA3;S1PR1;NDRG4;PSEN1;TREX1;ARID2;FKBP1A;COL2A1;PTK2;UBE4B;C2CD3;SPRY1;VEGFA;MYOM2;RARA;MYBPC2;PARVA;COL5A…
GO:0050890	cognition	283	151	124.693	1.21098	0.000942657	0.0116124	41;134;177;267;351;477;627;814;836;1020;1051;1137;1141;1268;1312;1497;1621;1742;1813;1956;2048;2055;2534;2558;2764;2902;2903;2904;3064;3091;3198;3269;3274;3678;3688;3776;3815;3845;4009;4130;4137;4208;4212;4248;4763;4803;4885;4891;4908;4914;4915;4986;5048;5153;5176;5575;5577;5582;5590;5594;5621;5649;5663;5728;5764;5803;5896;5923;6198;6310;6446;6529;6547;6616;6833;6860;6863;6900;7054;7122;7143;7349…	TNR;ADORA1;ATAD1;ATXN1;CLDN5;ASIC1;TH;EIF2AK4;DEAF1;SHANK2;SHANK1;LMX1A;GRIN2A;BTG2;PLCB1;APP;NPTX2;SLC8A3;SHC3;GRIN1;PTN;PRKAR2B;DRD2;PRKCZ;CDK5;RASGRF1;NPS;MAPT;AAAS;MAP1A;MGAT3;PLA2G6;KCNAB1;GRIN2B;PJA2;ATP1A2;C12orf57;RPS6KB1;CNR1;RGS14;PRNP;NTF3;CHD7;JPH3;CYFIP1;PAFAH1B1;FAM107A;NDRG4;KCNK10;NRXN3;PSEN1;PLK2;NRXN2;TIFAB;BTBD9;ITGA5;PRKAR1B;MEIS2;RELN;SLC6A1;KALRN;GMFB;DDHD2;HOXA1;SYNPO;DBH;T…
GO:0001667	ameboidal-type cell migration	381	198	167.873	1.17947	0.00101357	0.0123076	14;25;90;284;285;387;397;652;659;708;949;1012;1460;1545;1634;1793;1803;1906;1910;1942;1948;1954;2013;2066;2185;2191;2196;2246;2247;2252;2253;2260;2303;2348;2624;2625;2668;2768;2822;2876;3091;3162;3164;3397;3565;3611;3676;3688;3689;3690;3728;3791;3815;3911;3964;4017;4070;4163;4208;4215;4318;4627;4763;4780;4846;4851;4902;5048;5058;5168;5176;5216;5217;5286;5290;5371;5467;5468;5547;5581;5606;5607;572…	MMP9;MARVELD3;OVOL2;ANLN;FAP;MACF1;FOXP1;BCAR1;S100A2;NRP1;AMOTL2;CORO1C;VASH1;CYP1B1;PTPRR;RTN4;C5orf30;GNA12;TNS1;MAP4K4;STARD13;CORO1B;BMPR2;MAP3K3;EDNRB;SEMA6C;KANK2;TGFBR2;KDR;CSNK2B;BMPER;ROBO1;NR4A1;ARHGEF7;PRKCE;FOLR1;RET;ALX1;SEMA6A;PHACTR4;WNT5A;SEMA3D;TMEM201;FGF2;RREB1;NRP2;LOXL2;PXN;NOTCH1;SCARB1;STAT1;ABL1;WDPCP;SH3BP1;EVL;PPM1F;PAFAH1B1;GATA3;DAB2IP;SEMA6D;SP100;HYAL2;ZEB2;TDGF1;PI…
GO:0106027	neuron projection organization	83	51	36.5707	1.39456	0.00104342	0.0124916	351;478;816;998;1020;1501;1627;1639;1742;1855;1942;2017;2047;2048;2049;2534;2904;2932;3480;4076;4130;4976;5048;5621;5649;5663;5728;7074;8851;8976;8997;9456;9463;10059;10458;10611;22891;22941;23237;23316;23613;25791;26037;26052;50944;55607;55619;85358;85461;115703;170506	BAIAP2;DCTN1;SHANK2;SHANK1;APP;DOCK10;CAMK2B;HOMER1;CDK5;EPHB1;ARHGAP33;MAP1A;TIAM1;ZMYND8;GRIN2B;NGEF;CTTN;PRNP;PAFAH1B1;PSEN1;PICK1;SIPA1L1;EPHB3;OPA1;CDC42;RELN;KALRN;IGF1R;CTNND2;PTEN;PPP1R9A;TANC1;ARC;ATP1A3;WASL;DLG4;EFNA1;PDLIM5;CDK5R1;SHANK3;DHX36;DNM3;FYN;DVL1;GSK3B;EPHB2;CUX2;ZNF365;CAPRIN1;DBN1;DNM1L
GO:0002064	epithelial cell development	206	113	90.7658	1.24496	0.0011104	0.0131088	182;406;572;579;631;652;688;1021;1026;1286;1874;1903;2099;2150;2194;2195;2260;2317;2355;2683;2810;2828;2876;2889;2932;3091;3169;3172;3175;3274;3397;3551;3913;4643;4647;4659;4851;4855;4914;5048;5080;5138;5144;5420;5624;5660;5802;5906;5908;5914;5915;5916;5962;5991;6009;6093;6098;6382;6608;7082;7111;7122;7132;7430;7431;7474;7477;7716;8419;8626;8985;9294;9370;9414;9575;9688;9693;9863;10411;10427;1048…	PDE4D;CLDN5;PDE2A;PPP1R16B;WNT5B;NKX3-2;LRTOMT;BFSP1;MAGI2;PROC;BFSP2;RAB1B;IFT74;PODXL;MYO7A;FAT1;RAPGEF6;RAPGEF2;CDKN1A;RARB;CCM2;SHROOM3;DLL1;WNT5A;HNF4A;RDX;S1PR2;NOTCH1;PALLD;CDK6;WDPCP;FOXA1;TP63;KLF5;PAFAH1B1;RAP1A;TJP1;ARID4B;CLOCK;FOSL2;RARG;TMOD1;RAPGEF3;ESR1;RAPGEF1;COL23A1;RARA;GPX1;HYDIN;SCRIB;MYO1E;PTPRS;NUP93;ROCK1;NOTCH4;FRMD6;ARHGEF26;SPDEF;PPP1R12A;TJP2;IKBKB;HEG1;GRHL2;FASN;VEZ…
GO:0042476	odontogenesis	126	73	55.5169	1.31491	0.00115188	0.0132347	249;362;363;387;650;652;657;682;860;947;1278;1386;1435;1441;1495;1745;1758;1834;1906;2253;2263;2308;2736;2737;2775;3065;3371;3399;3655;3691;3714;3911;3912;4038;4040;4644;4771;4782;4982;5083;5156;5465;5654;6331;6382;6569;6608;6786;7020;7040;7042;7189;7286;7291;8313;8600;8626;9313;9464;9622;10018;10913;25928;29123;29887;51176;56975;79641;80320;123041;159296;256764;431707	HDAC1;FGFR2;JAG2;ANKRD11;SP6;KLK4;NFIC;BCL2L11;COL1A2;ROGDI;LAMB1;RUNX2;EDAR;MYO5A;FAM20C;LRP4;AQP5;GLI2;BSG;TP63;ITGA6;CTNNA1;SLC34A1;LEF1;ALPL;NKX2-3;LAMA5;SLC24A4;NF2;MMP20;GLI3;PDGFRA;PPARA;RHOA;AXIN2;SCN5A;DSPP;TNFRSF11B;CSF3R;HAND2;TNC;PAX9;DLX1;EDN1;LHX8;WDR72;TWIST1;SNX10;ATF2;SDC1;TGFB2;SOSTDC1;FGF8;GNAO1;TGFB1;ITGB4;SMO;BMP2;TUFT1;DMP1;CSF1;FOXO1;TFAP2A;BMP4;ID3;CD34;LRP6;TRAF6;STIM1;AQ…
GO:0031579	membrane raft organization	20	16	8.81221	1.81566	0.0011522	0.0132347	302;857;858;914;1739;1794;2013;2319;4864;5788;6281;10211;11252;23180;79152;91663	CAV1;PACSIN2;CAV2;FLOT1;FA2H;DOCK2;FLOT2;ANXA2;DLG1;CD2;NPC1;S100A10;RFTN1;EMP2;PTPRC;MYADM
GO:1990845	adaptive thermogenesis	150	85	66.0916	1.28609	0.0012216	0.0136862	43;154;324;406;857;948;1051;1149;1240;1621;2034;2104;2180;2303;2778;2887;3192;3297;3397;3480;3516;3565;3600;3662;3910;3953;4012;4851;4858;4883;5564;5565;5618;5746;5925;6009;6319;6778;6850;7090;7099;7351;7352;7422;7442;7480;7840;7852;8809;8841;8864;9370;9572;9658;9927;10062;10400;10891;23090;23135;23175;23228;26027;26580;51043;51087;51548;51738;55818;56034;57561;58488;59341;63892;63976;64641;79054…	IL18R1;TRPM8;ESRRG;TRPV1;CAV1;TLE3;TRPV4;THADA;ZBTB7B;PPARGC1A;LAMA4;TLR4;EHMT1;EPAS1;ADIPOR2;STAT6;CMKLR1;GNAS;PEMT;RBPJ;RB1;CXCR4;PRDM16;GRB10;KDM6B;BSCL2;APC;DOCK7;NOTCH1;LNPEP;ACOT11;ZNF516;ALMS1;EBF2;GHRL;VEGFA;PM20D1;ARRDC3;DBH;IGF1R;ZNF423;PLCL2;PCTP;PDGFC;ACSL1;SIRT6;SYK;LPIN1;KDM3A;IL15;HDAC3;LEPR;OMA1;IRF4;PTH2R;PRLR;FLCN;ADRB2;ADIPOQ;PRKAB1;HSF1;NR1H3;NPR3;CIDEA;ACHE;CEBPB;HNRNPU;IL4;R…
GO:0010256	endomembrane system organization	401	207	176.685	1.17158	0.00122371	0.0136862	19;208;287;288;400;857;858;983;998;1130;1182;1191;1289;1453;1639;1760;1861;2013;2054;2580;2804;3064;3267;3801;4000;4628;4644;5048;5119;5205;5270;5347;5552;5579;5580;5594;5660;5728;5788;5798;5862;5869;5873;5990;6449;6456;6676;6691;6711;6811;6836;6860;7042;7443;7485;7852;7879;7917;8291;8615;8674;8724;8729;8766;8815;8874;8878;8938;8943;8976;9002;9066;9101;9133;9145;9146;9217;9321;9519;9529;9648;9688…	BAIAP2;MTSS1;RAB3GAP2;DCTN1;TRAPPC12;WRB;SH3GL2;CAV1;PACSIN1;AKAP9;BLOC1S3;TMED7-TICAM2;ANK2;CAMSAP3;RAB2A;STX2;BAIAP2L1;COG3;CRB1;PLEKHM2;GBF1;REEP3;SQSTM1;LMAN2L;ATP8B3;KIFC3;RTN4;MPP5;SYNE1;PRKCB;RAB7A;ANO7;USP8;SUN1;BAIAP3;VPS11;TMCC1;FABP9;PLSCR2;MYO5A;HACE1;PACSIN2;VRK1;AKTIP;CXCR4;MYH10;CAV2;RAB5B;USO1;CHMP2A;SPTSSB;ARHGEF7;COG7;FLOT1;CSNK1D;BANF1;CHMP1A;ASAP1;FA2H;CLCN3;SEC23IP;DYSF;TOR1A…
GO:0050817	coagulation	326	171	143.639	1.19048	0.00126872	0.0140054	2;18;60;71;87;135;151;239;302;408;409;708;725;829;832;857;928;947;948;954;966;998;1278;1465;1606;1607;1608;1793;1906;2147;2150;2153;2155;2159;2162;2191;2192;2207;2244;2534;2624;2625;2626;2768;2776;2778;2782;2812;2815;3043;3046;3048;3053;3065;3172;3449;3611;3660;3690;3705;3708;3709;3848;3932;3937;4067;4097;4627;4778;4780;4846;5028;5104;5154;5156;5265;5270;5290;5293;5294;5295;5327;5329;5547;5566;55…	HDAC1;FZD6;HBG2;FAP;ZFPM1;CAV1;BLOC1S3;ADRA2B;GATA4;PRKACB;SCUBE1;PRKACA;ITPR1;COL1A2;RAD51B;TLR4;GNA12;DGKG;PRKCB;ADAMTS13;PRKAR2B;PROC;ARRB2;FGB;HBE1;ACTB;KRT1;GNAS;VPS45;PEAR1;PIK3R5;GNA14;PRKCE;VWF;JMJD1C;ZFPM2;HNF4A;MAFK;GP1BB;DOCK9;GATA3;SEMG1;ADAMTS18;MERTK;PSEN1;FCER1G;C4BPB;RAC1;GNB1;EHD3;IFNA16;DTNBP1;HS3ST5;SH2B2;PRKAR1B;CDC42;TMPRSS6;IRF2;SERPIND1;RAB27A;MYH9;PDGFRA;TBXA2R;CAPZA1;RAD5…
GO:0046777	protein autophosphorylation	225	122	99.1373	1.23062	0.0012899	0.0140566	25;238;472;545;613;640;780;790;816;857;1020;1195;1196;1198;1436;1455;1612;1613;1636;1859;1956;1965;2011;2041;2046;2047;2049;2064;2066;2081;2185;2242;2260;2261;2263;2268;2321;2534;2932;3055;3480;3645;3702;3791;3815;3932;4067;4117;4215;4293;4296;4342;4751;4831;4914;4915;5058;5154;5156;5159;5525;5526;5527;5529;5566;5582;5747;5788;6098;6503;6714;6793;6850;7016;7070;7422;7443;7444;7535;7786;8408;8428;…	PPP2R5E;FGFR2;FLT1;CAV1;EIF2AK4;FGFR3;FES;STK17B;CHEK2;WNK2;ATR;PPP2R5C;PRKACA;AAK1;THY1;CAMKK2;TNK2;CLK1;SMG1;CAMK2B;PDGFRB;ALK;CDK5;MAP3K3;VRK1;EPHB1;PASK;TRIM24;SLA;PPP2R5B;KDR;STK39;LMTK2;DAPK1;MAP3K9;ABL1;NME2;ERN1;MAPK15;STK24;MAPKAPK5;DYRK1A;ERBB2;AURKB;EPHA1;MAK;ERBB4;EPHB3;PTK2;STK10;ITK;STK25;VEGFA;PEAK1;HIPK4;CAD;DAPK2;DDR1;IGF1R;PDGFRA;TESK1;PRKCG;NTRK2;TNKS1BP1;PDGFD;TOM1L1;PDGFC;TRP…
GO:0016358	dendrite development	219	119	96.4937	1.23324	0.00132573	0.0142642	351;387;473;816;998;1020;1141;1398;1399;1496;1501;1523;1600;1627;1630;1742;1826;1855;1942;1952;2047;2048;2049;2534;2902;2932;3397;3558;3611;3688;4038;4076;4130;4131;4133;4135;4147;4205;4208;4734;4776;4891;4976;5048;5530;5592;5649;5663;5728;5789;5802;6383;6993;7074;7225;7533;8440;8609;8829;8831;8851;8976;8997;9201;9693;10006;10059;10160;10298;10458;10498;10507;10611;10769;22849;22891;22903;22906;2…	BAIAP2;PACSIN1;HECW2;RERE;CDKL3;SHANK2;NRP1;SHANK1;PPP3CA;FARP1;NFATC4;DSCAM;APP;DOCK10;HECW1;FBXO31;CUX1;CELSR2;GRIN1;CAMK2B;MEF2A;TRAPPC4;CARM1;CDK5;SDK1;PAK4;BCL11A;EPHB1;ARHGAP33;LRP4;MAP1A;TIAM1;RAPGEF2;ZMYND8;NEDD4L;NGEF;ASAP1;CYFIP1;PAFAH1B1;DAB2IP;PSEN1;MAP6;PLK2;PTPRD;SIPA1L1;GHRL;DTNBP1;EPHB3;KNDC1;OPA1;CDC42;NCK2;RELN;TRAK2;KALRN;MATN2;SS18L2;TRAK1;SEZ6;RHOA;KIDINS220;SYNGAP1;DCLK1;CTN…
GO:0006520	cellular amino acid metabolic process	318	167	140.114	1.19189	0.00134258	0.0142649	16;18;36;159;191;384;435;443;445;501;586;593;594;635;670;790;1036;1152;1160;1312;1371;1373;1428;1497;1615;1644;1743;1757;1800;1807;2184;2193;2571;2617;2639;2653;2673;2678;2729;2730;2746;2806;2954;3035;3067;3155;3172;3242;3620;3712;3735;4141;4482;4522;4552;4846;4946;4953;5033;5053;5351;5625;5805;5831;5832;5859;5917;6472;6519;6533;6897;6999;7054;7407;7453;7915;8140;8528;8564;8565;8604;8659;8833;897…	NAALAD2;GOT2;TH;NAGS;AMDHD1;SERINC5;KMO;DDC;SEPHS1;GAD1;AARS2;ASS1;DDO;NMNAT2;PAH;GCSH;DLST;CARS2;NMNAT1;NIT2;ASPA;PEMT;LARS;SLC7A7;FOLH1B;MTRR;P4HA1;AASS;LGSN;FTCD;EARS2;HNF4A;PARS2;GLYATL1;ASL;AGXT2;ENOPH1;TDO2;GCDH;DDAH1;HIBADH;NMNAT3;SLC25A12;MCCC1;GCLM;ODC1;VARS;SLC6A6;HDC;CARNS1;GSTZ1;SLC25A21;GPT2;TARS;PPM1K;KARS;SARDH;PM20D1;YARS;SLC25A32;PYCR1;HMGCLL1;TPH2;FAH;AHCY;CKMT2;OAZ1;CAD;ADSS;GC…
GO:0010171	body morphogenesis	50	33	22.0305	1.49792	0.00143048	0.0150112	444;1605;1749;2778;4040;4313;5083;5156;6237;6497;7040;7122;7473;8879;10586;22930;22943;23122;23187;23332;23528;23648;25836;25976;29123;51176;59338;64220;64388;64651;80199;83716;90102	ASPH;CLDN5;ANKRD11;CRISPLD2;GREM2;TIPARP;SKI;GNAS;RRAS;WNT3;PHLDB1;LEF1;DAG1;MMP2;ZNF281;SSBP3;PDGFRA;DLX5;NIPBL;PAX9;CLASP1;PHLDB2;FUZ;SGPL1;CLASP2;TGFB1;CSRNP1;RAB3GAP1;MAB21L2;LRP6;STRA6;DKK1;PLEKHA1
GO:0021700	developmental maturation	273	145	120.287	1.20545	0.00149903	0.0155387	164;283;351;387;473;631;650;816;860;967;994;1001;1026;1028;1182;1203;1605;1618;1742;1834;1901;1910;2034;2038;2046;2185;2260;2261;2309;2624;2625;2902;3091;3169;3398;3516;3600;4057;4313;4644;4747;4763;4774;4776;4897;4929;4976;5037;5047;5076;5139;5216;5364;5414;5452;5468;5518;5566;5649;5728;5798;5925;5979;5991;6366;6406;6663;6860;6886;6900;6954;7042;7059;7422;7471;7474;7480;8419;8434;8851;8854;8938;…	FEV;UNC13A;FGFR3;BLOC1S3;RERE;SHANK1;CLN5;TAL1;ALDH1A2;ANG;PRKACA;ROPN1;NFATC4;APP;GAL;EPAS1;MAEA;BAIAP3;BFSP1;GRIN1;CAMK2B;RUNX2;MYO5A;FAM20C;BFSP2;RBPJ;SEZ6L;BCL11A;RB1;EDNRB;CDKN1A;L3MBTL3;IRX5;RET;WNT5A;ARHGEF15;NFIA;CLCN3;NOM1;ANKRD17;FOXA1;PTBP3;BCAN;NRCAM;CLSTN1;GATA3;DAB2IP;S1PR1;TUSC2;SEMG1;TCP11;CDH3;SOX10;PICK1;SEPT4;ANKS1A;DAG1;HES5;MMP2;OPA1;VEGFA;RELN;CD63;AGRN;EPB42;FBXO5;PAX2;SEZ6…
GO:0032633	interleukin-4 production	34	24	14.9808	1.60206	0.00159013	0.0162845	942;1051;2207;2625;3133;3516;3556;3662;3702;4851;5588;5590;5914;6850;7292;7784;51176;53833;79679;80762;84868;90865;114548;161882	ZFPM1;CD86;ZP3;PRKCZ;RBPJ;VTCN1;NOTCH1;GATA3;IL33;FCER1G;LEF1;ITK;HAVCR2;NDFIP1;RARA;IL1RAP;SYK;HLA-E;NLRP3;TNFSF4;IL20RB;IRF4;PRKCQ;CEBPB
GO:1901987	regulation of cell cycle phase transition	386	199	170.076	1.17007	0.0016273	0.0164667	199;324;328;351;472;595;641;677;701;835;894;896;983;993;994;996;1026;1028;1111;1112;1453;1543;1639;1642;1647;1874;1981;2810;3161;3275;3306;3364;3398;3550;4085;4193;4342;4751;4848;4998;5048;5087;5108;5111;5116;5310;5311;5325;5347;5356;5371;5518;5566;5577;5591;5728;5884;5885;5889;5890;5925;5962;6604;7015;7023;7027;7040;7321;7325;7465;7480;7517;7531;7564;7832;7840;7846;8091;8317;8318;8379;8444;8451;…	DCTN2;TFAP4;CDCA5;PLK4;DCTN1;ANLN;E2F8;KCNH5;CDC45;AKAP9;HECW2;CTDSPL;MAD1L1;H2AFY;MAD2L1;NAE1;BTG2;CHEK2;CDK2AP2;PLCB1;PRKACA;DACT1;RAD51B;APP;HSPA2;RPTOR;FBXL7;FBXO31;RNASEH2B;XRCC3;DDB1;CDC27;PRKAR2B;NPM2;CEP57;CARM1;CDK5RAP2;CEP250;PCNA;CCND1;PKD1;ZNF16;APEX1;RB1;CEP41;CDK10;KANK2;CDKN1A;SMARCD3;CDC14B;GEN1;NACC2;GADD45A;RDX;APC;EIF4G1;CSNK1D;CCP110;PRMT2;ANKRD17;SENP2;PAFAH1B1;FAM107A;MAPK15…
GO:0097327	response to antineoplastic agent	94	56	41.4174	1.35209	0.00172944	0.0172944	445;641;842;1317;1373;1495;1616;1789;1834;1906;1956;1958;2155;2308;2309;2629;2706;2908;3162;3178;3297;3728;4747;4924;4976;5105;5106;5111;5176;5603;5724;5888;5906;6142;6198;6715;6770;7023;7040;8751;8754;8914;9101;9400;11277;22949;23095;23367;51780;54206;54464;54541;57539;57657;64754;114907	TFAP4;ASS1;PCK2;USP8;SMYD3;XRN1;PCNA;WDR35;RPS6KB1;RAD51;GBA;RAP1A;CTNNA1;NR3C1;KIF1B;TREX1;OPA1;STAR;FBXO32;NUCB1;FOXO3;TIMELESS;EGR1;DSPP;HCN3;SLC31A1;HNRNPA1;DAXX;RECQL5;EGFR;EDN1;PTAFR;LARP1;PTGR1;NEFL;HSF1;CPS1;ADAM9;SRD5A1;TGFB1;DNMT3B;JUP;GJB2;BLM;KDM3B;CASP9;FOXO1;F7;ERRFI1;SERPINF1;ADAM15;HMOX1;RPL18A;MAPK13;DDIT4;PCK1
GO:0032409	regulation of transporter activity	247	132	108.831	1.21289	0.00175847	0.0173802	60;81;88;154;287;288;351;477;483;486;776;782;783;785;845;857;1520;1612;1739;1742;1813;1815;2048;2185;2257;2259;2280;2745;3064;3270;3306;3359;3736;3753;3755;3799;4208;4318;4644;4734;4987;4988;5031;5142;5144;5243;5311;5468;5566;5580;5581;5621;5649;5724;5728;5774;5923;6262;6330;6446;6548;6717;6786;6833;6844;7225;7291;7402;7531;7533;7871;7881;8291;8398;8787;9001;9143;9446;9456;9472;9722;9943;10110;10…	MMP9;PDE4D;CAV1;AKAP9;HECW2;ANK2;THADA;SHANK2;SHANK1;PPARGC1A;KCNE1;WNK2;PCSK9;KIF5B;PRKACA;APP;HRC;HSPA2;CNIH3;GAL;SLMAP;HECW1;WWP2;GPD1L;HOMER1;AHCYL1;DRD2;ACTB;OPRL1;MYO5A;RASGRF1;RYR2;STK39;PLA2G6;KCNAB1;ATP1A2;REM1;CNKSR3;PRKCE;PTPN3;NEDD4L;FXYD6;UTRN;KCNA1;STIM2;PDE4B;CACNB4;DAPK1;PRNP;HAP1;JPH3;DYSF;OPRM1;P2RY6;ACTN2;REM2;EHD3;CTTNBP2NL;AHNAK;FKBP1A;DRD4;RELN;PM20D1;ATP1B3;FXYD2;CACNG8;ACT…
GO:0001655	urogenital system development	326	170	143.639	1.18352	0.00182601	0.0178403	182;231;247;268;284;285;317;384;445;650;652;842;947;1028;1285;1286;1396;1399;1588;1634;1636;1739;1948;1958;2028;2048;2049;2099;2138;2200;2246;2247;2253;2260;2263;2288;2294;2624;2625;2668;2736;2737;2828;3169;3217;3237;3371;3398;3399;3611;3655;3691;3911;3913;4038;4070;4088;4091;4208;4311;4326;4609;4643;4763;4774;4851;4854;4953;5076;5087;5125;5154;5156;5159;5176;5268;5310;5311;5324;5420;5660;5728;58…	MTSS1;HEYL;YAP1;TRAF3IP1;SERPINB5;NPHP3;FGFR2;SMAD3;MYC;NRP1;WFS1;ALDH1A2;PCSK9;MME;ASS1;NLE1;BCL2L11;IRX3;FOXF1;PTPRO;TIPARP;MAGI2;PDGFRB;IFT140;PODXL;RXRA;PKD1;LRP4;KANK2;SMAD6;RARB;BMPER;GLI2;RET;DLL1;WNT5A;KLHL3;FGF2;KIF26B;TFAP2B;NOTCH1;NFIA;PYGO1;TP73;STAT1;EYA1;WDPCP;FOXA1;SULF2;TP63;GATA3;ITGA6;RPGRIP1L;HYAL2;ODC1;SLC34A1;ALOX15B;TREX1;HES5;RARG;ADAMTS16;APAF1;EPHB3;WNT2B;SIM1;ANGPT1;SPRY…
GO:0051668	localization within membrane	146	82	64.3291	1.27469	0.0020864	0.0201527	914;1012;1020;1399;1605;1627;1739;1740;1742;1794;1815;1855;1948;2060;2743;2901;3092;3676;3689;3690;3800;4038;4218;5590;5649;5764;5788;5879;5898;5906;6249;6616;6809;7040;7070;8174;8650;8766;8831;8943;9270;9378;9379;9463;9863;9871;10427;10484;10802;10815;11079;22872;22883;23180;23237;23426;23513;23657;25956;26052;27020;50632;51308;54434;55333;55746;56899;57554;57576;57728;59283;59284;64854;84896;85…	ATAD1;THY1;NUMB;PTN;MAGI2;STX3;SNAP47;PRKCZ;CDK5;CLIP1;STX1B;LRP4;ANKS1B;KIF17;GRASP;DOCK2;CLSTN1;RAP1A;NUP133;RAC1;PICK1;SYNJ2BP;NRXN2;HIP1;REEP2;DAG1;CALY;CPLX1;DRD4;DLG2;GLRB;CDH13;RELN;AGRN;SEC24D;CACNG8;ITGB1BP1;KIF5C;RAB8A;MADCAM1;SYNGAP1;SCRIB;GRIP1;ITGB3;NPTN;EPS15;ARC;DLG1;SEC24A;CD2;GRIK5;WDR19;DLG4;GSG1L;SLC7A11;SEC23A;USP46;AP3D1;SEC31A;LRRC7;CRKL;RFTN1;RAB11A;CACNG7;RILPL2;RER1;SHANK…
GO:0060324	face development	49	32	21.5899	1.48217	0.0021827	0.0208461	220;444;1749;3213;4040;4313;5083;5156;5594;5894;5914;5916;6237;6497;7040;7122;7474;8195;8854;8879;22930;22943;25836;25976;29123;51176;55636;59338;64220;64651;79977;83716	ASPH;CLDN5;ANKRD11;CRISPLD2;ALDH1A2;TIPARP;SKI;RRAS;WNT5A;MKKS;CHD7;LEF1;MMP2;RARG;ALDH1A3;PDGFRA;RARA;DLX5;NIPBL;RAF1;PAX9;GRHL2;MAPK1;HOXB3;SGPL1;TGFB1;CSRNP1;RAB3GAP1;LRP6;STRA6;DKK1;PLEKHA1
GO:0051098	regulation of binding	367	189	161.704	1.1688	0.00223327	0.0210086	25;60;119;154;166;177;267;284;302;351;408;409;567;627;650;652;857;948;1020;1054;1203;1398;1400;1460;1488;1540;1601;1636;1855;1950;1965;1981;2011;2035;2280;2622;2625;2932;2959;3162;3297;3300;3326;3397;3398;3399;3662;3676;3955;3958;4035;4043;4088;4133;4208;4253;4317;4318;4751;4776;4803;4830;5028;5080;5195;5310;5329;5347;5465;5468;5499;5515;5530;5566;5580;5599;5663;5792;5914;5925;6093;6281;6497;6604…	MMP9;TFAP4;CDCA5;MAPK8;ZFPM1;CAV1;SMAD3;RIPK2;NRP1;CTBP2;CLN5;PPP3CA;PCSK9;HMBOX1;PRKACA;CEBPG;DACT1;DNAJB2;MMP8;XIRP1;GREM2;NFATC4;LRPAP1;APP;STUB1;WFIKKN1;SKI;TMEM173;STK3;ADD2;LRP1;DOT1L;ARRB2;CARM1;ZBTB7C;ACTB;HDAC4;CDK5;CYLD;AKTIP;PKD1;TMC8;RB1;TRAF4;MAU2;TIAM1;RAPGEF2;CSNK2B;SMARCD3;ARHGEF7;WNT5A;FLOT1;EIF4G1;PARP9;DTX3L;TMBIM6;GTF2B;ABL1;SENP2;NME1;GATA3;DAB2IP;SP100;PTPRF;PSEN1;AURKB;PLK2…
GO:0048010	vascular endothelial growth factor receptor signaling pathway	87	52	38.3331	1.35653	0.00224916	0.0210086	387;405;998;1398;1793;2185;2254;2321;2534;2887;3071;3091;3678;3690;3791;4689;4690;4734;5290;5295;5579;5747;5770;5829;5879;6093;6714;7409;7410;7422;7423;7867;8440;8828;8829;9047;9146;9564;9844;10006;10163;10451;10458;11117;22905;23191;26509;26999;63916;64855;79812;153090	BAIAP2;FLT1;BCAR1;NRP1;PRKCB;ARNT;MAPKAPK3;NCF4;EMILIN1;NCK1;VEGFB;KDR;CYFIP2;GRB10;NRP2;PXN;CYFIP1;DAB2IP;ELMO1;RAC1;ITGA5;PTK2;CDC42;VEGFA;NCK2;EPN2;RHOA;ROCK1;ITGB3;DOCK1;FAM129B;ELMO2;CRK;MMRN2;PTPN1;VAV2;SRC;PTK2B;PIK3R1;HGS;WASF2;FYN;ABI1;FGF9;VAV1;MYOF;NEDD4;PIK3CA;VAV3;SH2D2A;HIF1A;NCKAP1L
GO:0071526	semaphorin-plexin signaling pathway	40	27	17.6244	1.53197	0.00234301	0.0216474	396;2668;4684;5362;5364;5879;6405;7869;8828;8829;9464;9855;10154;10500;10505;10507;10512;23129;23616;23654;54910;57556;57715;64218;80031;91584;223117	NCAM1;NRP1;SEMA6C;SEMA6A;SEMA3D;NRP2;SH3BP1;SEMA6D;PLXNA4;SEMA4F;RAC1;GDNF;PLXNC1;FARP2;SEMA3B;PLXNB2;HAND2;PLXNB1;SEMA3F;SEMA3C;SEMA4G;PLXNA2;SEMA4C;PLXND1;ARHGDIA;SEMA4A;SEMA4D
GO:0021953	central nervous system neuron differentiation	179	98	78.8693	1.24256	0.00247185	0.0223938	104;1009;1020;1141;1398;1399;1436;1453;1630;1745;1749;1813;2016;2047;2048;2049;2055;2066;2128;2253;2263;2624;2736;2737;3110;3236;3326;4009;4040;4133;4137;4915;4929;5048;5080;5663;5728;5747;6091;6092;6095;6259;6423;6585;6586;6608;6695;6886;6900;7314;7471;7472;7473;7474;7832;8022;8543;8828;8829;8861;9201;9693;9839;10660;22809;22943;23017;23287;23314;23334;25987;26038;26468;27089;27164;51199;51286;5…	LDB1;FGFR2;TBX20;NRP1;LMX1A;BTG2;TAL1;SALL3;SLIT1;RORA;SATB2;SLIT3;FOXN4;SFRP2;DRD2;TSKU;MNX1;CDK5;MAPT;EPHB1;RAPGEF2;ROBO1;GLI2;C12orf57;SZT2;WNT5A;NRP2;WNT3;CSNK1D;PAFAH1B1;ZEB2;RYK;ADARB1;PSEN1;PLXNA4;EVX1;HOXD10;ERBB4;HES5;EPHB3;KNDC1;PTK2;SPOCK1;GLI3;FAIM2;TCTN1;NTRK2;DCLK1;DLX5;SPTBN4;PTEN;MAP2;UBB;LHX6;CLN8;ROBO2;CRK;NR4A2;DLX1;LHX8;UQCRQ;GBA2;WNT2;OLIG3;CHD5;LHX3;ISL2;GSX2;DCC;CRKL;MDGA1;…
GO:0030522	intracellular receptor signaling pathway	284	149	125.133	1.19073	0.00247928	0.0223938	81;247;329;387;406;409;708;841;861;1022;1382;1390;1399;1488;1540;1594;1601;1616;2099;2100;2101;2103;2104;2274;2288;2494;2908;3065;3164;3169;3172;3275;3301;3661;3665;4734;4848;4929;5058;5245;5371;5465;5467;5468;5469;5547;5740;5914;5915;5916;5925;6049;6095;6097;6256;6257;6258;6294;6397;6502;6591;6714;6720;6774;7041;7099;7128;7189;7291;7314;7316;7329;7334;7421;7533;8031;8202;8289;8312;8626;8648;8767…	HEYL;YAP1;HDAC1;UFM1;CASP8;UBA5;ESRRG;FOXP1;SREBF1;CITED2;RIPK2;CTBP2;PPARGC1A;NOD2;FHL2;PTPN22;ALDH1A2;RUNX1;DHX58;NCOA4;TLR4;RORA;NLRX1;SEC14L1;IFIH1;ESRRB;KAT5;NCOR2;ARRB2;CARM1;CRABP2;DDX60;DCBLD2;RXRA;CYLD;RB1;MED1;TRIM24;KANK2;UBC;BRD8;ESRRA;RARB;NR4A1;AXIN1;FAM120B;HNF4A;WBP2;PRMT2;ANKRD17;SKP2;RXRB;FOXA1;ZNF536;NR2E3;TP63;CYP27B1;NCOA3;SAFB;NR5A2;NPLOC4;TGFB1I1;NR3C1;ARID1A;PIAS2;CLOCK;UB…
GO:0048008	platelet-derived growth factor receptor signaling pathway	53	34	23.3524	1.45596	0.00251206	0.0223938	25;347;613;2155;2889;3092;4035;4643;5154;5156;5159;5286;5327;5728;5770;5795;6714;7422;8829;8879;9026;9146;9370;9564;9678;9860;10628;10636;25976;56034;59338;64651;65009;80310	BCAR1;NRP1;TIPARP;LRP1;PDGFRB;RGS14;ABL1;NDRG4;PIK3C2A;HIP1;VEGFA;PTPRJ;RAPGEF1;PHF14;PDGFRA;PDGFD;HIP1R;PDGFC;MYO1E;PTEN;TXNIP;BCR;PTPN1;SRC;PLAT;HGS;PDGFA;ADIPOQ;SGPL1;CSRNP1;F7;APOD;LRIG2;PLEKHA1
GO:0042176	regulation of protein catabolic process	370	190	163.026	1.16546	0.00257045	0.0223938	101;210;302;324;406;580;725;754;857;863;1075;1191;1453;1457;1601;1642;1855;1915;1942;1950;1956;2185;2272;2308;2534;2629;2670;2729;2768;2822;2876;2903;2905;2932;3093;3300;3326;3416;4035;4085;4088;4130;4193;4248;4287;4734;4780;4946;4953;5045;5245;5270;5310;5347;5371;5566;5582;5601;5663;5702;5704;5706;5707;5708;5709;5728;5747;5774;5962;6093;6125;6341;6386;6449;6599;6653;6811;6815;7077;7078;7128;7133…	FMN2;CBFA2T3;BANP;UBE2K;RPL23;ATXN3;CAV1;SMAD3;HECW2;MAD2L1;GRIN2A;CHEK2;PCSK9;SDCBP;PRKACA;DACT1;DNAJB2;USP13;CLEC16A;RNF41;STUB1;PTTG1IP;TRIB1;SGSM3;GNA12;EEF1A1;SENP1;HSPBP1;HECW1;RAB7A;WWP2;TIPARP;DDB1;RNF217;USP8;VPS11;LRP1;UBAC2;CSNK2A1;EDEM2;PKD1;MAP1A;RGP1;MGAT3;FHIT;AXIN1;PTPN3;NEDD4L;WNT5A;RDX;APC;CHFR;CSNK1D;PSMD1;TRIM39;RPL5;DYSF;GBA;DAB2IP;PSMD3;PSEN1;IL33;PSME3;PLK2;PSMD2;C4BPB;ODC1…
GO:0071900	regulation of protein serine/threonine kinase activity	497	250	218.983	1.14164	0.00258589	0.0223938	25;60;101;134;136;151;154;177;238;324;387;408;595;641;650;652;836;857;890;894;896;905;972;983;993;1022;1026;1028;1029;1398;1399;1436;1616;1647;1815;1845;1846;1848;1906;1950;1956;2048;2064;2081;2180;2185;2246;2247;2260;2321;2629;2690;2785;2810;2889;2914;3064;3082;3301;3326;3480;3481;3611;3672;3735;3815;3845;4040;4041;4057;4067;4214;4215;4217;4282;4293;4296;4331;4342;4616;4763;4803;4908;4914;4916;4…	TFAP4;ADORA1;NTRK3;FLT1;CAV1;RIPK2;ADRA2B;H2AFY;NOD2;PRKAG2;PTPN22;LPAR3;MAP3K1;ROR2;TLR4;THY1;TRIB1;RPTOR;CD74;SFRP2;MAPKAPK3;STK3;PRKAR2B;MAP3K6;PDGFRB;CCNY;ALK;ACTB;SLC27A1;MAP3K3;CCND1;PKD1;CXCR4;UBC;TIAM1;RAPGEF2;CDKN1A;STK39;DBNL;PIK3R5;ROBO1;GADD45A;RET;WNT5A;GNG3;FGF2;APC;HIPK3;MAP4K5;S1PR2;RGS14;MAPK8IP3;NTF3;TP73;MAP3K9;MIF;ABL1;DUSP16;HEXIM1;GBA;ERN1;DAB2IP;HYAL2;ZEB2;TDGF1;MAPK11;DUSP…
GO:0072089	stem cell proliferation	109	63	48.0265	1.31177	0.00262405	0.0223938	677;747;861;947;1495;1636;1813;2009;2120;2122;2192;2247;2260;2263;2737;3091;3192;3736;4054;4763;4771;4851;5048;5080;5243;5788;6423;6591;6604;6608;6660;6663;6664;7015;7040;7422;7471;7473;7474;7477;7480;7482;7976;8091;8650;9048;9181;10413;10443;10818;23305;23654;27185;51176;51548;54894;55612;58495;63950;80169;84133;85440;221955	YAP1;ARHGEF2;OVOL2;FGFR2;RUNX1;ACSL6;NUMB;SFRP2;DRD2;DAGLA;ETV6;SMARCD3;WNT5A;KCNA1;FGF2;DOCK7;WNT3;NOTCH1;ARTN;PAFAH1B1;CTNNA1;DAGLB;SOX10;LEF1;MECOM;TERT;WNT2B;VEGFA;NF2;GLI3;CTC1;N4BP2L2;SIRT6;ZFP36L1;FBLN1;ACE;PLXNB2;EML1;DISC1;ABCB1;LTBP3;WNT7B;FERMT1;RNF43;FRS2;WNT1;HMGA2;FZD3;DMRTA2;TGFB1;SMO;HNRNPU;ZNRF3;SOX11;NF1;PTPRC;PAX6;SOX5;FGFR1;CD34;SNAI2;WNT10B;HIF1A
GO:1990778	protein localization to cell periphery	301	157	132.624	1.1838	0.00263064	0.0223938	60;88;208;286;287;288;302;483;598;682;783;857;1020;1213;1601;1605;1739;1740;1804;1956;2013;2035;2037;2048;2181;2207;2319;2580;2633;2770;2902;2903;2905;3551;3688;3728;3799;3911;3958;4035;4040;4218;4644;4926;5028;5295;5357;5525;5581;5583;5590;5621;5906;5962;6093;6242;6249;6281;6616;6711;6809;6844;7040;7132;7275;7430;7871;8394;8500;8631;8650;8674;8766;8825;8878;9053;9135;9312;9341;9370;9482;9528;964…	PACS2;PPFIA1;ARFRP1;ANLN;MACF1;CAV1;PACSIN1;ANK2;GRIN2A;KIF5B;SQSTM1;RABEP1;MPP5;NUMB;SLMAP;MAP7;NUMA1;GRIN1;LRP1;KCNIP3;STX3;SNAP47;PRKCZ;EPB41L2;ACTB;MYO5A;CDK5;CLIP1;TTC7B;STX1B;RTKN;LIN7C;STX8;RAPGEF6;RAPGEF2;LYPLA1;PLS1;PRKCE;RDX;GRASP;BSG;FLOT1;ACSL3;PRNP;ARHGEF16;C16orf70;FAM126B;CLTC;TMEM59;LIN7B;CLSTN1;RAB31;FCHO2;RAP1A;TMBIM1;ACTN2;PIP5K1A;CLIP3;TSPAN5;LZTFL1;GAK;FCER1G;KIF1B;EHD3;DAG1;…
GO:0001701	in utero embryonic development	345	178	152.011	1.17097	0.00265743	0.0223938	90;284;320;405;430;598;650;657;677;705;824;841;1028;1045;1051;1603;1906;1909;1956;2016;2021;2034;2103;2186;2260;2263;2294;2530;2551;2624;2625;2736;2737;2768;2885;3091;3294;3297;3481;3516;3633;3688;3714;3856;3981;4010;4071;4088;4097;4124;4154;4436;4627;4628;4643;4678;4695;4751;4846;4848;4851;5156;5310;5311;5460;5469;5594;5702;5704;5801;5919;5954;6256;6608;6663;6670;6692;6788;7048;7168;7274;7291;73…	PLK4;OVOL2;CUBN;CASP8;ENDOG;FGFR2;JAG2;EGFL8;E2F8;SMAD3;ANKRD11;HOPX;GABPA;DNAJB6;ZFAT;UBE2B;KRT8;RCN1;VASH1;GINS1;TPM1;NLE1;BCL2L11;FOXF1;PTPRR;RTN4;SOX6;ETNK2;UBR3;GNA12;ST8SIA6;RNASEH2B;EPAS1;ZP3;ARNT;NCAPG2;STK3;ESRRB;CCNB1IP1;NPM2;PEMT;RBPJ;RXRA;PKD1;NECAB1;TAPT1;MED1;MYH10;TGFBR2;BPTF;GLI2;CCM2;ZFPM2;ZMIZ1;NOTCH1;SPIC;HSD17B2;MSH2;CHD7;SENP2;PLCD3;GATA3;RPGRIP1L;SPINT1;CUL4A;SOX10;AKAP3;LEF…
GO:0002244	hematopoietic progenitor cell differentiation	113	65	49.789	1.30551	0.00266091	0.0223938	25;652;861;1636;2009;2624;2625;3213;3214;3815;3981;4004;4291;4780;4851;5156;5591;5663;5788;5803;5977;5978;6547;6654;6886;6929;6938;7040;7161;8514;8692;8861;8874;10413;10443;10538;11051;11277;22890;23094;23215;23335;23648;25942;26108;51205;51441;54443;54502;54517;55512;55526;57623;83700;83737;84138;93436;115761;121340;122618;157570;170506;201163;388585;641649	YAP1;LDB1;JAM3;ANLN;ZFAT;DPF2;TAL1;RUNX1;ZBTB1;BATF;SLC8A3;NUDT21;ARHGEF7;NOTCH1;PYGO1;TP73;ARL11;ABL1;SMPD3;SOS1;GATA3;HYAL2;PSEN1;REST;ESCO2;MLF1;ACP6;TREX1;PUS7;RBM47;HES5;ARMC6;TCF3;KCNAB2;SIN3A;SSBP3;PDGFRA;TCF12;PLD4;ITCH;N4BP2L2;ACE;SP7;LMO1;EML1;NFE2L2;KIT;LIG4;HOXB4;HOXB3;PTPRZ1;YTHDF2;FLCN;PRKDC;SIPA1L3;TMEM91;TGFB1;DHX36;WDR7;GATA2;PRRC2C;DHTKD1;PTPRC;SLC7A6OS;BMP4
GO:0009132	nucleoside diphosphate metabolic process	117	67	51.5514	1.29967	0.00268961	0.0224134	203;204;205;229;230;272;405;572;863;954;1739;1740;2026;2027;2103;2203;2645;3091;3098;3099;3101;3692;3939;4656;4830;4831;4832;4833;5208;5210;5213;5214;5232;5236;5313;5465;5571;6774;7167;8382;8604;9414;9583;9611;9759;10201;10891;11164;11277;11319;26137;26289;51422;51548;51727;54541;55526;55753;83440;122481;158067;260425;283927;339123;347736;377841;387712	CBFA2T3;PPARGC1A;PRKAG2;LDHA;PFKM;AK1;PFKFB2;ARNT;ESRRB;HDAC4;FBP1;ENO4;NME5;AK2;ENTPD4;NME4;AMPD3;NME1;NME2;SLC25A12;NUDT5;ZBTB20;TREX1;PGK2;DLG2;STAT3;MAGI3;OGDHL;PPARA;NCOR1;NME3;NUDT7;SIRT6;AK5;AK8;EIF6;ADPGK;DLG1;PFKP;TJP2;AK7;NME6;HK2;ENO3;PKLR;BAD;ENTPD2;GCK;ALDOB;ALDOC;TPI1;MYOG;PFKFB4;NME9;PRKAG1;ENO2;DHTKD1;CMPK1;PGM1;ENTPD8;ECD;HK1;AK4;HIF1A;HK3;DDIT4;JMJD8
GO:0032970	regulation of actin filament-based process	362	186	159.501	1.16614	0.00274082	0.0225819	25;88;119;120;134;287;387;396;397;477;775;822;829;832;857;961;998;1020;1398;1436;1613;1739;1829;1894;1901;1906;1946;2017;2041;2059;2150;2185;2242;2626;2764;2885;3055;3071;3397;3611;3728;3759;3984;4035;4070;4088;4208;4627;4641;4690;4703;4771;4908;4916;5058;5142;5144;5154;5156;5159;5216;5217;5295;5580;5581;5734;5829;5879;5921;5962;5987;5999;6093;6262;6281;6331;6356;6366;6369;6548;6624;6711;6717;686…	BAIAP2;ADORA1;SPIRE1;PDE4D;DSG2;NTRK3;PPFIA1;JAM3;CAV1;SMAD3;AKAP9;ECT2;GATA4;FES;ANK2;NRP1;SHANK1;BAIAP2L1;DIXDC1;TPM1;AP1AR;FSCN1;CCL24;FHOD1;ARHGAP17;DSTN;ADD2;LRP1;CACNA1C;PDGFRB;CORO1B;SYNPO2;CDK5;PPM1E;TRIM27;ABI2;NCK1;RYR2;CDK10;HAX1;ATP1A2;PRKCE;RDX;ARHGEF15;ADD3;PDE4B;CTTN;PXN;NTF3;ABL1;MKKS;SORBS3;CYFIP1;SH3BP1;EVL;PPM1F;FAM107A;S1PR1;ACTN2;TRPM2;ALMS1;EPHA1;RAC1;PICK1;PYCARD;MYO1C;CCL1…
GO:0032886	regulation of microtubule-based process	204	110	89.8845	1.22379	0.00276296	0.0225819	25;324;387;636;1068;1111;1213;1540;1639;1729;1859;1946;2011;2064;2242;2288;2770;2932;3192;3834;3916;4133;4135;4137;4591;4751;4926;5048;5058;5119;5310;5347;5879;6249;6904;7514;7517;8045;8195;8851;9001;9126;9181;10015;10142;10263;10274;10297;10382;10460;10615;10733;10769;10982;11170;11186;11190;22809;22924;23122;23187;23332;23499;23636;24139;25876;25978;25999;26054;26146;26973;27243;29098;50861;511…	ARHGEF2;TRAF3IP1;PLK4;DCTN1;MACF1;SPAG5;STAG1;AKAP9;TRPV4;FES;CAMSAP3;TACC3;CDK2AP2;DIXDC1;SPICE1;LAMP1;TBCD;SLC39A12;XRCC3;NUMA1;MDM1;CCDC40;CDK5RAP2;CCDC39;CEP250;CLIP1;MAPT;CYLD;PKD1;CHMP2A;GEN1;SLAIN2;APC;PHLDB1;CHMP1A;SMC3;ABL1;CLTC;MKKS;HAP1;TRIM54;PAFAH1B1;FAM107A;MAPK15;CLIP3;FBXW5;MAP6;DYRK1A;ERBB2;PLK2;RAC1;MAPRE2;PDCD6IP;CENPJ;CEP70;KIF25;ARMC4;CAMSAP1;GNAI1;TCTEX1D2;RHOA;RBM14-RBM4;AP…
GO:0048863	stem cell differentiation	202	109	89.0033	1.22467	0.00279183	0.0226006	2;25;90;182;652;657;860;861;1636;1906;1909;1910;2066;2099;2103;2263;2348;2487;2624;2625;2626;2668;2823;3091;3169;3192;3214;3516;3720;3815;3911;4004;4040;4054;4070;4208;4780;4851;4902;5076;5156;5594;5788;5978;5979;6405;6591;6608;6660;6663;6664;6774;6886;6910;6929;6938;7042;7161;7291;7473;7869;8091;8092;8463;8626;8828;8829;8854;8861;9221;9464;9698;9839;10413;10443;10500;10505;10507;10512;10538;1105…	YAP1;LDB1;OVOL2;FGFR2;GATA4;NRP1;CORO1C;TAL1;ALDH1A2;RUNX1;JARID2;SOX6;FBXL17;BATF;ESRRB;RUNX2;PEF1;RBPJ;TAPT1;NUDT21;EDNRB;SEMA6C;FOLR1;RET;ALX1;SEMA6A;PHACTR4;SEMA3D;POU6F2;NRP2;WNT3;NOTCH1;FRZB;TP73;ABL1;FOXA1;TP63;GATA3;SEMA6D;ZEB2;SOX10;SEMA4F;REST;PUS7;ERBB4;HES5;ZNF281;LAMA5;TCF3;STAT3;ESR1;GDNF;NRTN;PDGFRA;TCF12;PAX2;PRICKLE1;ITCH;N4BP2L2;KDM4C;MEF2C;KDM3A;ACE;SEMA3B;HAND2;SP7;LMO1;ACVR1;…
GO:0060537	muscle tissue development	371	190	163.466	1.16232	0.00299764	0.0239372	88;90;148;387;406;409;467;607;650;652;657;659;688;857;858;905;983;1020;1634;1739;1829;1901;1906;1948;1958;2047;2065;2066;2138;2139;2247;2253;2254;2260;2263;2274;2280;2317;2626;2817;2876;3142;3192;3236;3344;3398;3475;3488;3516;3688;3720;3776;4000;4088;4205;4208;4211;4604;4606;4618;4625;4628;4629;4633;4637;4638;4656;4703;4763;4851;4892;5058;5079;5156;5159;5307;5311;5465;5469;5530;5600;5728;5914;591…	DDX39B;HEYL;YAP1;DSG2;FGFR2;ZFPM1;CAV1;SMAD3;PAX5;FOXN2;GATA4;TBX20;PPARGC1A;PPP3CA;FHL2;ERBB3;BTG2;ALDH1A2;SAV1;SVIL;TPM1;LUC7L;SORBS2;JARID2;MYH11;SOX6;EYA2;HIVEP3;NRAP;TIPARP;SKI;HOMER1;MEF2A;PDGFRB;ARRB2;IFRD1;HDAC4;BMPR2;CDK5;CBY1;RBPJ;RXRA;EPHB1;RB1;MED1;RYR2;ADRA1A;MYH10;CAV2;NLN;TGFBR2;KCNAB1;RARB;KDM6B;TNNI1;RPS6KB1;DLL1;ZFPM2;WNT5A;PPP1R13L;FGF2;FLOT1;DNER;NOTCH1;TP73;GTF3C5;LRRC10;EYA1…
GO:1902903	regulation of supramolecular fiber organization	329	170	144.961	1.17273	0.00301328	0.0239372	25;88;119;120;165;324;351;387;822;829;832;961;998;1191;1410;1639;1739;1859;1901;1906;2017;2041;2059;2150;2185;2242;2288;2764;2876;2885;3055;3071;3397;3984;4070;4088;4133;4137;4208;4641;4690;4771;4926;5058;5216;5217;5295;5580;5581;5663;5734;5829;5879;5921;5925;5962;5987;5999;6093;6249;6281;6356;6366;6369;6548;6711;6863;6904;7016;7111;7168;7456;7840;8195;8440;8500;8829;8851;8976;9026;9113;9181;9270…	BAIAP2;ARHGEF2;SPIRE1;DCTN1;PPFIA1;SMAD3;AKAP9;TRPV4;FES;CAMSAP3;NRP1;SHANK1;BAIAP2L1;TPM1;AP1AR;APP;TBCD;CCL24;SLC39A12;FHOD1;NUMA1;DSTN;ADD2;CORO1B;CDK5RAP2;SYNPO2;PPM1E;TRIM27;CLIP1;ABI2;MAPT;EMILIN1;NCK1;RB1;HAX1;SLAIN2;PRKCE;RDX;ARHGEF15;ADD3;APC;CTTN;PXN;ABL1;MKKS;SORBS3;TRIM54;CYFIP1;SH3BP1;EVL;PPM1F;S1PR1;ACTN2;ALMS1;CLIP3;PSEN1;DYRK1A;EPHA1;CRYAB;RAC1;PICK1;PYCARD;MYO1C;CCL11;ACTR3C;TMOD…
GO:0035418	protein localization to synapse	61	38	26.8772	1.41384	0.00310492	0.0244368	40;1020;1605;1739;1740;1742;1855;2902;2903;2905;3799;3800;3831;4130;4137;4218;5590;5874;5906;6616;6809;7014;7474;8766;9378;9379;9746;10458;10815;22883;23162;23426;23513;50944;57554;112755;116841;160622	BAIAP2;SHANK1;GRIN2A;KIF5B;RAB27B;GRIN1;STX3;SNAP47;PRKCZ;CDK5;STX1B;MAPT;MAP1A;WNT5A;GRASP;MAPK8IP3;CLSTN1;RAP1A;NRXN2;DAG1;CPLX1;DLG2;KIF5C;TERF2;RAB8A;SCRIB;CLSTN3;ASIC2;GRIP1;KLC1;DLG1;DLG4;LRRC7;RAB11A;GRIN2C;DVL1;SNAP25;NRXN1
GO:0090596	sensory organ morphogenesis	250	132	110.153	1.19834	0.00314192	0.0245012	29;182;220;362;579;613;652;1280;1289;1295;1296;1735;1749;1826;1855;1906;2047;2048;2138;2195;2200;2201;2253;2254;2260;2263;2487;2624;2625;2736;2737;2792;3065;3091;3198;3229;4040;4041;4124;4211;4308;4647;4669;4763;4901;4915;4920;5013;5076;5080;5309;5396;5594;5764;5797;5915;5916;6015;6169;6497;6664;6670;6774;6935;7020;7021;7054;7070;7291;7422;7471;7472;7474;7482;7483;7545;7976;8289;8323;8412;8557;85…	USH1C;HDAC1;TSHZ1;FZD6;FGFR2;TH;RING1;CRB1;MEGF11;DSCAM;ROR2;NKX3-2;THY1;NRL;ABR;NAGLU;DIO3;FOXN4;SKI;LRIG1;MYO3B;HIPK1;INSIG2;PTN;TSKU;SDK1;FBN2;USH1G;KDM2B;EPHB1;MYO7A;FAT1;AQP5;TRPM1;RARB;GLI2;C12orf57;OTX1;IRX5;BCAR3;DLL1;PHACTR4;WNT5A;PRRX1;TFAP2B;ZIC1;FRZB;WNT9A;HOXC13;EYA1;CHD7;WDPCP;NR2E3;TCAP;GATA3;ARID1A;PRKRA;ATP8A2;RARG;TIFAB;GRHL3;COL2A1;MEIS1;WNT2B;VEGFA;STAT3;ALDH1A3;CELSR1;GLI3;PR…
GO:0007215	glutamate receptor signaling pathway	90	53	39.6549	1.33653	0.00321583	0.0248496	154;351;747;1612;1742;2048;2185;2534;2776;2893;2894;2897;2899;2900;2901;2902;2903;2904;2905;2906;2912;2913;2914;2917;2918;4208;4308;4988;5621;5649;5923;7074;8787;8851;9455;9456;10891;22941;23025;23236;23237;50488;50944;54550;54800;59283;59284;80315;85358;146395;149111;221955;254263	UNC13A;SHANK2;SHANK1;PPARGC1A;GRIN2A;PLCB1;APP;GRIK4;CNIH3;GRIN1;HOMER1;RASGRF1;DAGLA;GRIK3;TIAM1;NECAB2;TRPM1;GRIN2B;DAPK1;PRNP;OPRM1;DAGLB;HOMER2;GRID1;GRIA4;RELN;CACNG8;MEF2C;GRIN2D;ARC;GNAQ;GRIK5;DLG4;GSG1L;PTK2B;ADRB2;CACNG7;KLHL24;CDK5R1;SHANK3;GRM8;GRIN2C;MINK1;FYN;EPHB2;GRM7;GRM4;RGS9;GRM3;CPEB4;GRIK1;GRM2;CNIH2
GO:0009225	nucleotide-sugar metabolic process	37	25	16.3026	1.5335	0.003311	0.0253545	670;2530;2592;2673;2762;5238;5372;5373;6675;7264;7358;7360;9945;10020;23169;23443;29925;51005;54187;55790;56886;91373;124872;132789;197258	UGP2;GNE;NANS;UGDH;GMDS;TSTA3;PGM3;FUK;UAP1L1;CSGALNACT1;UGGT1;GFPT2;PMM2;GFPT1;SLC35A3;SLC35D1;AMDHD2;GMPPB;UAP1;GALT;FUT8;BPHL;B4GALNT2;PMM1;GNPDA2
GO:0016050	vesicle organization	313	162	137.911	1.17467	0.00341411	0.0258244	19;164;208;302;857;858;947;966;1075;1130;1182;1294;1453;1742;2054;2060;2153;2348;2901;3257;3267;3799;4033;4218;4647;5048;5119;5265;5270;5552;5798;5869;5873;5990;6272;6281;6382;6386;6490;6517;6616;6691;6804;6809;6811;6843;6857;6860;6890;6891;6892;7039;7109;7306;7405;7879;8291;8546;8615;8674;8676;8724;8729;8766;8773;8878;8938;8943;8976;9002;9066;9101;9146;9217;9341;9392;9482;9519;9527;9798;9839;987…	TRAPPC9;RAB14;UNC13A;CAV1;BLOC1S3;TRAPPC6A;TAPBP;STX2;PMEL;SDCBP;KIF5B;GBF1;SQSTM1;TRAPPC3;TMEM175;SORT1;CNIH3;SLC2A4;RAB7A;SAR1B;USP8;BAIAP3;VPS11;FABP9;STX3;SNAP47;TRAPPC4;TFG;PEF1;RAB1B;STX1B;AKTIP;SNAP23;MYO7A;STX8;CAV2;RAB5B;USO1;CHMP2A;TSNARE1;FOLR1;TGFBRAP1;CSNK1D;CHMP1A;CLCN3;SEC23IP;DYSF;PAFAH1B1;STX12;MAPK15;ZEB2;ANKFY1;VPS33B;VAPB;PI4K2B;PI4K2A;VPS36;VPS8;PDCD6IP;STXBP6;AGFG1;ANKRD28;D…
GO:0014074	response to purine-containing compound	152	84	66.9728	1.25424	0.00343313	0.0258244	15;135;159;328;329;343;351;366;445;677;682;779;790;845;1036;1373;1723;1789;2185;2354;2889;3157;3329;3488;3709;3753;3784;3939;4327;4830;5028;5031;5037;5078;5105;5138;5139;5294;5311;5313;5468;5724;5728;5798;5906;5908;6262;6382;6528;6529;6531;6546;6547;6678;6715;6720;6770;6772;7056;7184;7226;7430;7442;7480;7490;9370;9472;9693;10142;10411;10498;10891;24145;50506;50507;51763;53905;54434;54464;54795;57…	PDE2A;TRPV1;AKAP9;SREBF1;KCNQ1;PPARGC1A;KCNE1;ASS1;APP;LDHA;SLC8A3;AACS;CARM1;XRN1;APEX1;RYR2;FOSB;RAPGEF2;BSG;STAT1;NME1;RAP1A;P2RY6;TRPM2;AANAT;SPARC;RAPGEF3;STAR;SLC6A1;RAPGEF1;DHODH;CAD;INPP5K;ADSS;ITPR2;AQP8;PANX1;IGFBP5;PTEN;HCN3;ZFP36L1;HSPD1;RAP1B;PTAFR;AQP9;PPARG;PKLR;PTK2B;AKAP6;THBD;SDC1;SLC5A5;ADIPOQ;CACNA1S;CPS1;SLC6A3;SRD5A1;MMP19;DUOX1;DNMT3B;PAX4;CDO1;CASQ2;PTPRN;EZR;P2RY12;P2RY1;…
GO:0055123	digestive system development	142	79	62.5667	1.26265	0.0035156	0.0262128	445;579;652;688;1026;1028;1045;1373;1399;1543;1600;1910;1954;1956;2049;2254;2263;2294;2626;2736;2737;3091;3142;3274;3398;3481;3655;3691;3815;4088;4851;5125;5156;5310;5915;5919;5925;5967;5979;6293;6423;6425;6522;6608;6663;6664;6932;7040;7042;7048;7474;8626;8854;9026;9139;23242;25803;25836;27031;51057;51208;51339;54806;55036;55212;56034;56913;57669;57680;57728;58495;60485;64220;79633;79971;123872;1…	VPS52;OVOL2;NPHP3;FGFR2;SMAD3;GATA4;ALDH1A2;SAV1;ASS1;DACT1;FOXF1;NKX3-2;SFRP2;CCDC40;CCDC39;SLC4A2;PKD1;RB1;EDNRB;TGFBR2;CDKN1A;RARB;GLI2;RET;WNT5A;NOTCH1;WDPCP;TP63;KLF5;ITGA6;SOX10;RBPMS2;EPHB3;NKX2-3;WLS;HLX;GLI3;PDGFRA;CDX2;HIP1R;PDGFC;NIPBL;EGFR;SPDEF;DNAAF1;FAT4;CLDN18;IGF2;SFRP5;KIT;WDR19;CDKN1C;MEGF8;DAB1;ID2;CBFA2T2;CRKL;TGFB2;HRH2;CHD8;PCSK5;CPS1;TGFB1;ITGB4;SMO;EPB41L5;TCF7;COBL;FGF9;…
GO:0035690	cellular response to drug	349	179	153.773	1.16405	0.00358247	0.0264791	25;60;108;111;112;113;199;328;445;572;641;779;790;842;845;890;983;1129;1131;1133;1137;1141;1317;1398;1399;1495;1545;1616;1644;1788;1789;1800;1834;1894;1906;1946;1956;1958;2021;2203;2308;2309;2348;2534;2551;2706;2729;2730;2770;2771;2776;2782;2822;2861;2908;3082;3162;3178;3297;3326;3397;3709;3728;3757;3784;3791;4193;4208;4217;4609;4659;4780;4790;4830;4914;4976;4988;5028;5074;5076;5105;5106;5111;513…	BAIAP2;TFAP4;ADCY7;ARHGEF2;ENDOG;PDE2A;TRPV1;TH;GABPA;RIPK2;ECT2;MYC;DDC;KCNQ1;PPARGC1A;PPP3CA;NOD2;CHEK2;PTPN22;PLCB1;ASS1;CYP1B1;TRAP1;PCK2;ZNF277;USP8;SMYD3;STAT6;ACTB;PPM1E;XRN1;PCNA;FBP1;KCNH2;BCL11A;APEX1;RYR2;KDR;KDM6B;WDR35;RPS6KB1;PRKCE;FOLR1;ADCY5;PDE4B;PRNP;ABL1;RAD51;PPM1F;NME1;RAP1A;OPRM1;TRPM2;CTNNA1;SOX10;NR3C1;REST;GCLM;GNB1;PDE8A;TREX1;TLR3;CHRM3;PAWR;PDE4A;STK25;OPA1;SLAMF8;STAR…
GO:0048871	multicellular organismal homeostasis	470	236	207.087	1.13962	0.00373885	0.0273967	18;24;31;32;37;43;60;71;101;108;111;112;113;115;134;154;213;231;239;271;272;324;406;563;567;580;857;947;948;1001;1051;1149;1200;1240;1258;1268;1280;1364;1435;1436;1585;1621;1813;1901;1910;1956;1958;1981;2034;2055;2103;2104;2180;2185;2303;2308;2624;2629;2651;2778;2810;2876;2887;3297;3397;3480;3516;3565;3574;3600;3635;3662;3690;3845;3848;3910;3953;4012;4057;4117;4585;4588;4645;4763;4846;4851;4858;4…	ADORA1;USH1C;YAP1;ADCY7;LDB1;IL18R1;TRPM8;CUBN;NPHP3;ESRRG;CDH23;TRPV1;CAV1;ANKRD11;CYTL1;TLE3;GRHL1;TRPV4;ZBTB7B;DRAM2;PPARGC1A;PRKACB;NOD2;WFS1;PRKACA;IRX3;LAMA4;TFF3;ADCY9;TLR4;EHMT1;ADCY4;EPAS1;ADIPOR2;MDM1;HOMER1;ESRRB;PRKAR2B;STAT6;DRD2;CMKLR1;ACTB;KRT1;GNAS;SLC27A1;PEMT;USH1G;RBPJ;RB1;PASK;EDNRB;CXCR4;PRDM16;STK39;GRB10;KDM6B;NCDN;CNR1;ADCY5;DLL1;PPP1R13L;BSCL2;APC;DOCK7;EIF4G1;TFAP2B;NOTC…
GO:0045165	cell fate commitment	249	131	109.712	1.19404	0.00383335	0.0278491	90;182;324;387;650;652;657;836;860;1051;1540;1745;2001;2034;2066;2128;2138;2139;2247;2253;2260;2263;2619;2624;2625;2736;2737;3110;3169;3175;3236;3398;3475;3516;3574;3593;3662;3688;3714;4063;4208;4286;4618;4633;4656;4851;4854;4855;4916;4920;5076;5080;5307;5371;5396;5460;5468;5591;5663;5897;5914;6095;6097;6423;6608;6660;6693;6774;6778;6886;6929;6934;7041;7471;7472;7473;7474;7477;7480;7482;7483;7490…	IL23R;ARHGEF2;CUBN;NTRK3;FEV;FGFR2;JAG2;ZFPM1;MYT1L;ZBTB7B;NRP1;TAL1;GAS1;MITF;WNT5B;ROR2;SOX6;RORA;SATB2;EYA2;BATF;FOXN4;EPAS1;SFRP2;STAT6;RUNX2;IFRD1;MNX1;RBPJ;CYLD;KDM6B;GLI2;DLL1;WNT5A;POU6F2;FGF2;APC;DOCK7;WNT3;PRRX1;NOTCH1;WNT9A;EYA1;FOXA1;FZD7;GATA3;PSEN1;TGFB1I1;IL7;EVX1;HOXD10;EBF2;ERBB4;HES5;WNT2B;SLAMF8;TCF7L2;TCF3;STAT3;GLI3;IL12B;PITX1;PAX2;RAG2;WNT4;RARA;RHOA;APC2;DSCAML1;MYL2;ITGB1…
GO:0007369	gastrulation	175	95	77.1068	1.23206	0.00398024	0.0286712	90;187;652;657;659;1284;1289;1291;1294;1295;1303;1605;1855;1954;2001;2131;2132;2138;2139;2253;2260;2263;2294;3172;3281;3557;3676;3678;3679;3688;3689;3690;3691;3693;3909;3912;3914;4040;4041;4088;4155;4313;4317;4318;4771;5015;5076;5460;5566;5598;5607;6423;6886;7048;7290;7296;7358;7473;7474;7709;8091;8195;8289;8324;8646;8861;9314;9370;9646;10139;10818;22943;23122;23135;23168;23187;23275;23332;27031;…	MMP9;LDB1;ARFRP1;TXNRD1;NPHP3;FGFR2;IL1RN;SMAD3;ITGB5;TBX20;TAL1;PRKACA;MMP8;FOXF1;LAMB3;EYA2;EXOC4;SFRP2;LAMB1;COL12A1;BMPR2;UGDH;TGFBR2;HIRA;KDM6B;WNT5A;HNF4A;WNT3;PHLDB1;MKKS;EYA1;FZD7;ARID1A;OTX2;LEF1;DAG1;MMP2;ITGA5;WLS;MBP;NF2;CHRD;PAX2;COL6A1;HSBP1;EXT2;COL5A1;ITGB3;ITGB1;TGIF2;COL8A1;NANOG;RTF1;RIC8A;ACVR1;LRP5L;TRIM15;MEGF8;COL4A2;CLASP1;WNK1;EXT1;ITGA7;FRS2;PHLDB2;POFUT2;APLNR;LRP5;ADIP…
GO:0090287	regulation of cellular response to growth factor stimulus	256	134	112.796	1.18798	0.00439816	0.0314155	25;405;607;652;659;857;858;860;967;1028;1149;1601;1634;1745;2200;2201;2246;2247;2254;2260;2263;2321;2348;2625;2626;2817;2887;3091;3175;3326;3516;3611;3622;3678;3690;4088;4091;4641;4734;4851;4926;5015;5046;5494;5526;5579;5654;5770;6091;6386;6423;6424;6425;6497;6664;6935;7021;7040;7041;7048;7049;7057;7314;7316;7422;7471;7474;8425;8646;9146;9315;9508;9982;10252;10273;10370;10563;10755;11117;11156;22…	FBXL15;ZNF703;FGFR2;FLT1;CAV1;SMAD3;CITED2;GATA4;SDCBP;ADAMTS12;GREM2;STUB1;WFIKKN1;PRKCB;SFRP2;SKI;ARNT;NUMA1;RUNX2;BMPR2;FAM20C;HTRA3;FBN2;RBPJ;EMILIN1;PRDM16;UBC;CAV2;TGFBR2;PPP2R5B;SMAD6;CYFIP2;GRB10;BMPER;ROBO1;FOLR1;DLL1;SEMA6A;WNT5A;FGF2;PCSK6;TFAP2B;NOTCH1;PEG10;CHST11;ABL1;CYFIP1;SULF2;GATA3;DAB2IP;SMOC2;TGFB1I1;OTX2;MYO1C;RBPMS2;SNX6;HES5;ITGA5;CXCL13;TMEM108;SPRY1;VEGFA;CD63;TMPRSS6;FG…
GO:0007229	integrin-mediated signaling pathway	101	58	44.5017	1.30332	0.00461068	0.0326589	25;667;961;967;998;1015;1307;1495;1601;1793;2013;2185;2192;2207;2268;2530;3055;3611;3655;3672;3676;3678;3679;3680;3682;3688;3689;3690;3691;3693;3694;3696;3911;4185;4627;4739;4831;5747;6714;6850;7070;7094;7409;8174;8751;8754;8829;9270;9358;9564;10451;11093;22801;55612;55679;65979;83605;84695	BCAR1;ITGB6;ITGB5;NRP1;NEDD9;THY1;DST;ADAMTS13;CCM2;PHACTR4;ABL1;NME2;ITGA6;CTNNA1;FCER1G;ITGA5;PTK2;ITGAE;CDC42;LAMA5;CD63;LIMS2;ITGB1BP1;MYH9;MADCAM1;ITGB3;ITGB1;DOCK1;SYK;TLN1;FBLN1;LOXL3;HCK;FGR;ILK;ITGB8;FERMT1;SRC;PTK2B;ITGA7;ITGA11;ITGA9;CDH17;COL16A1;CD47;ADAM9;ITGB4;ITGA1;ITGB2;ADAM11;EMP2;FUT8;VAV1;ITGBL1;VAV3;ADAM15;ITGA4;DAB2
GO:0033002	muscle cell proliferation	182	98	80.1911	1.22208	0.00479263	0.0336672	199;231;283;284;347;652;657;983;1012;1026;1312;1901;1906;1956;2047;2066;2081;2247;2254;2260;2263;2547;2771;3162;3398;3488;3516;3570;3592;3593;3600;3611;3720;3776;4193;4208;4211;4217;4313;4318;4331;4656;4851;4854;4883;5031;5058;5136;5159;5467;5468;5591;5592;5600;5724;5728;6198;6256;6502;6648;6772;6774;6910;6934;7015;7042;7048;7049;7052;7057;7128;7161;7168;7189;7472;7536;7919;9314;9370;9759;9927;10…	MMP9;DDX39B;YAP1;FGFR2;FOXP1;TBX20;PPARGC1A;SAV1;ANG;TPM1;JARID2;TRIB1;PDGFRB;HDAC4;RBPJ;RXRA;EPHB1;TGFBR2;CDKN1A;RPS6KB1;ZFPM2;FGF2;NOTCH1;TP73;STAT1;SKP2;ERN1;ABCC4;S1PR1;P2RY6;NDRG4;MAPK11;SF1;XRCC6;RBPMS2;ARID2;ERBB4;HES5;MMP2;PDE1A;TERT;MEIS1;ANGPT1;TCF7L2;CDH13;STAT3;IL12A;NDRG2;IL12B;PDGFD;TNFAIP3;IGFBP5;PTEN;MDM2;TGFBR3;PPARD;EGFR;MEF2C;IL15;EDN1;WNT2;TBX5;ID2;ILK;PDCD4;PTAFR;COMT;PPARG;P…
GO:1901652	response to peptide	487	243	214.577	1.13246	0.0048798	0.0339986	15;88;108;111;112;113;115;154;177;182;197;208;231;324;328;351;353;445;478;527;534;535;677;682;688;694;774;782;790;857;858;890;896;948;1020;1036;1176;1373;1395;1398;1583;1584;1585;1605;1906;1910;1958;1967;2101;2155;2200;2303;2308;2309;2534;2549;2645;2690;2706;2729;2770;2771;2806;2822;2885;2887;2902;2903;2932;3164;3297;3397;3416;3480;3481;3488;3645;3667;3692;4035;4040;4067;4141;4142;4193;4218;4641;…	BAIAP2;ADCY7;ARHGEF2;GOT2;TRPV1;UMODL1;RPL23;TH;CAV1;BCAR1;SREBF1;RIPK2;TRPV4;ZBTB7B;PRKACB;GRIN2A;NOD2;BAIAP2L1;BTG2;PTPN22;PCSK9;PRKACA;ASS1;TSC2;APP;ADCY9;TLR4;PCK2;SORT1;GAL;SLC2A4;PTPRE;PRKCB;ADCY4;CRHR2;GRIN1;INSIG2;PRKAR2B;LRP1;CYP11A1;AHCYL1;PRKCZ;MYO5A;CDK5;SLC30A10;SLC27A1;CACNA1B;APEX1;NCK1;OSBPL8;NLRP1;EDNRB;CAV2;SOGA1;GRB10;ESRRA;NR4A1;SLC2A8;GLP2R;RPS6KB1;ADCY5;SOCS1;FIS1;APC;BSG;SO…
GO:0061448	connective tissue development	265	138	116.762	1.18189	0.00493588	0.0341097	176;302;579;649;650;651;652;657;659;860;871;947;960;1116;1280;1289;1291;1292;1294;1302;1303;1386;1396;1435;1834;1906;1958;2101;2121;2247;2251;2254;2260;2261;2487;2736;2737;2778;2822;2828;3091;3169;3213;3221;3232;3398;3696;4017;4040;4041;4088;4094;4146;4147;4148;4208;4851;4920;5019;5154;5159;5290;5307;5310;5396;5447;5467;5914;5915;5916;6097;6423;6591;6660;6935;7040;7045;7048;7059;7227;7314;7373;74…	UMODL1;COL11A2;SMAD3;CYTL1;FGFR3;COL20A1;TRPV4;PPARGC1A;ADAMTS12;WNT5B;ROR2;EVC;NKX3-2;SOX6;SATB2;HOXD3;SFRP2;CHI3L1;COL12A1;PDGFRB;RUNX2;AACS;CARM1;BMPR2;GNAS;MUSTN1;BMP3;PKD1;TAPT1;TGFBR2;ESRRA;RARB;GLI2;ALX1;WNT5A;SCARA3;FGF2;PRRX1;LOXL2;NOTCH1;FRZB;WNT9A;CHST11;MKKS;FOXA1;SULF2;FTO;HYAL2;ZNF516;HOXC4;BARX2;EBF2;HES5;RARG;MAF;COL2A1;GHRL;WNT2B;TRPS1;ZNF219;GLI3;ARRDC3;CREB3L2;MATN2;PITX1;TBL1X…
GO:0006909	phagocytosis	238	125	104.865	1.19201	0.00500906	0.0343363	19;25;29;60;71;134;135;197;199;311;613;717;718;725;919;948;949;961;998;1089;1398;1793;1794;2150;2207;2268;2534;2624;2885;2889;3055;3071;3326;3385;3688;3689;3690;3953;3984;4035;4067;4240;4627;4641;4647;4651;4689;4690;5031;5058;5290;5295;5338;5468;5580;5581;5582;5594;5728;5747;5788;5795;5873;5879;5906;5914;6714;6850;7040;7052;7057;7087;7275;7409;7410;7456;7879;8291;8394;8398;8724;8976;9066;9370;947…	BAIAP2;ADORA1;CDC42SE1;RAB14;CORO1C;SPON2;TMEM175;RAB7A;ABR;CD247;LRP1;ACTB;NCF4;PEAR1;NCK1;MYO7A;CYFIP2;PLA2G6;ICAM5;PRKCE;SCARB1;C2;C3;ABL1;DYSF;CYFIP1;SH3BP1;DOCK2;RAP1A;TUSC2;P2RY6;PIP5K1A;MERTK;FCER1G;C4BPB;ELMO1;RAC1;PYCARD;MYO1C;TREX1;SYT11;PTK2;CDC42;GRB2;PTPRJ;RAPGEF1;RAB27A;MYH9;ARPC4;PLD4;PRKCG;RARA;ITGB3;PTEN;ITGB1;LYN;DOCK1;ELMO2;SYK;WIPF1;SYT7;ATG3;SPACA3;CRK;HCK;WASL;ACTG1;CD93;BCR…
GO:2000027	regulation of animal organ morphogenesis	207	110	91.2064	1.20606	0.00508965	0.0344184	25;90;161;182;387;409;650;652;657;659;860;947;998;1101;1213;1435;1601;1735;1758;1834;1855;1906;1951;1952;2099;2138;2246;2252;2253;2260;2263;2625;2668;3082;3217;3516;4070;4300;4609;4851;4919;4920;4982;5076;5083;5154;5216;5447;5469;5764;5879;6091;6092;6256;6259;6423;6591;6608;6772;6910;7020;7040;7042;7048;7074;7128;7291;7421;7422;7471;7472;7474;7482;7490;7976;8323;8324;9313;9464;9620;9863;10252;103…	ROR1;FZD6;NPHP3;FGFR2;CITED2;SP6;MYC;DACT1;ROR2;BTBD7;DIO3;SFRP2;CELSR2;PTN;MAGI2;RUNX2;ARRB2;CARM1;BMPR2;ANKRD6;RBPJ;RXRA;MED1;TGFBR2;TIAM1;ROBO1;WNT5A;DAAM1;NOTCH1;STAT1;ABL1;CLTC;EYA1;SULF2;FZD7;GATA3;RYK;RAC1;GRHL3;WNT2B;CDC42;SPRY1;VEGFA;ESR1;FGF1;CELSR1;LIMS2;MMP20;GDNF;RSPO3;CHAD;BASP1;FGF7;PAX2;POR;WNT4;RHOA;TNFAIP3;PRICKLE1;DSPP;TNFRSF11B;HAND2;HOXB7;PAX9;ROBO2;ACVR1;EDN1;VDR;WNT2;TWIST1…
GO:0035265	organ growth	170	92	74.9038	1.22824	0.00510202	0.0344184	32;148;302;657;983;1291;1292;1294;1303;1588;1848;1901;1906;2066;2099;2121;2247;2252;2253;2254;2260;2261;2263;2626;3142;3516;3574;3720;3776;3953;4146;4147;4148;4208;4211;4851;5058;5159;5324;5447;5465;5600;5660;5728;5747;5897;5914;5915;5916;5999;6256;6416;6608;6788;6910;7042;7048;7049;7059;7161;7373;7472;7490;7919;8470;8785;9113;9254;9472;10018;10269;10409;10413;10498;10611;11214;23414;27230;28514;…	DDX39B;YAP1;WWC2;FGFR2;FGFR3;COL20A1;GATA4;TBX20;SAV1;BCL2L11;SORBS2;JARID2;EVC;STK3;COL12A1;PDGFRB;CARM1;RBPJ;RXRA;ADRA1A;TGFBR2;RARB;DLL1;ZFPM2;SCARA3;FGF2;NOTCH1;TP73;S1PR1;NDRG4;MAPK11;IL7;ARID2;ERBB4;RARG;PTK2;MEIS1;HLX;ESR1;MATN2;BASP1;RGS4;FGF7;POR;COL6A1;PPARA;RAG2;RARA;AKAP13;PTEN;ANXA2;TGFBR3;SIRT6;MEF2C;PLAG1;LATS1;MAP2K4;EDN1;HEG1;ACACB;WNT2;LEPR;COL21A1;MATN3;THBS3;TBX5;PDLIM5;CYP19A…
GO:0060491	regulation of cell projection assembly	199	106	87.6815	1.20892	0.00535497	0.0358403	324;688;832;857;989;998;1540;1809;2059;2150;2823;3064;3815;4070;4117;4134;4651;5205;5216;5217;5337;5420;5580;5879;5880;5898;5909;5962;6366;6624;6714;7226;7419;7471;7813;8558;8655;8814;8829;8976;9001;9474;9662;9696;9712;9738;9742;9759;9779;10109;10163;10801;11138;22873;23102;23189;23191;23216;23242;23300;23329;23580;23603;23613;25771;25940;26051;26052;26053;27352;49856;51057;51466;54434;54443;5484…	ANLN;CAV1;TBC1D10A;RAP1GAP;TBC1D15;NRP1;PPP1R16B;CORO1C;PLD1;FSCN1;SGSM3;IFT140;TBC1D16;HDAC4;PODXL;CYLD;TAPT1;CDK10;ZMYND8;RDX;APC;AUTS2;CCP110;HAP1;WDPCP;CYFIP1;EVL;KLF5;MAPK15;TRPM2;TBC1D8;MAP4;RAC1;MAK;CENPJ;ADAMTS16;C15orf62;CDC42;TCHP;WRAP73;BIN3;KANK1;AGRN;ARAP1;SEPT9;DEF8;DPYSL3;TBC1D22A;TCTEX1D2;DYNLL1;TBC1D5;EVI5L;DZIP1;ATMIN;PPP1R9A;RAC2;TBC1D2B;ATG3;TBC1D2;TBC1D30;ATP8B1;WASL;EVI5;KIT…
GO:0023061	signal release	456	228	200.918	1.13479	0.00554954	0.0368524	18;41;111;134;135;136;148;151;320;406;408;572;640;774;775;776;777;783;818;1020;1103;1129;1137;1141;1142;1143;1268;1374;1488;1588;1803;1813;1855;1906;1946;1956;2029;2054;2244;2260;2587;2625;2645;2661;2746;2778;2822;2864;2901;2914;2932;3091;3172;3382;3557;3589;3667;3708;3709;3749;3790;3799;3814;4041;4067;4208;4644;4763;4986;4988;5019;5028;5208;5213;5217;5413;5443;5467;5530;5579;5581;5582;5663;5715;…	ADORA1;IL1RN;ASIC1;UNC13A;SLC6A9;SREBF1;ADRA2B;KMO;TRPV4;SYT3;CTBP2;STX2;PPP3CA;KCNC4;KIF5B;SLC18A2;ITPR1;FFAR1;PSMD9;OTOF;CPT1A;DOC2A;GAL;PFKM;PRKCB;PFKFB2;RASL10B;SYT8;BAIAP3;MAP4K4;ICA1;CACNA1C;STX3;DRD2;SNAP47;FGB;AACS;SYN3;MYO5A;CDK5;GNAS;CACNA1B;FAM3D;STX1B;LIN7C;SNAP23;PASK;ADRA1A;SYT17;TIAM1;CADPS2;PLA2G6;SLC22A2;EXOC3L1;ARHGEF7;CNR1;PRKCE;ADCY5;HNF4A;SEPT5;PNKD;TFAP2B;RAB11FIP3;NAAA;SMPD…
GO:0071867	response to monoamine	38	25	16.7432	1.49314	0.005655	0.0372616	25;112;333;351;2551;2782;3397;3784;5142;5144;5313;5566;5594;6262;6548;6715;6770;9370;10891;22933;25942;54331;55328;57657;197258	PDE4D;GABPA;KCNQ1;PPARGC1A;PRKACA;APP;RYR2;PDE4B;ABL1;GNB1;APLP1;RNLS;FUK;STAR;SIN3A;HCN3;MAPK1;PKLR;GNG2;SLC9A1;SIRT2;ADIPOQ;SRD5A1;ADCY6;ID1
GO:0006898	receptor-mediated endocytosis	287	148	126.455	1.17037	0.00589503	0.0383988	43;154;161;177;213;284;302;341;351;408;409;567;636;821;857;858;922;928;948;949;967;1191;1212;1213;1601;1742;1755;1813;1815;1948;1950;2017;2060;2207;2348;2580;2868;2885;3024;3043;3092;3339;3426;3482;3577;3676;3688;3689;3690;4017;4035;4040;4043;4289;4734;4908;5168;5169;5651;5663;5879;6311;6366;6386;6401;6424;6456;6616;6653;6678;6850;6900;7036;7048;7113;7184;7422;7430;8029;8218;8492;8650;8976;9026;9…	ATAD1;CUBN;TMPRSS3;SH3GL2;CAV1;CANX;COLEC11;STAB2;PGBD1;PCSK9;SDCBP;TMPRSS2;LRPAP1;AAK1;APP;ATXN2;NUMB;TNK2;MAGI2;CLEC9A;LRP1;DRD2;ARRB2;STAB1;CAV2;TGFBR2;NECAB2;CLTCL1;DBNL;FOLR1;TMPRSS13;DLL1;SCARA3;FLOT1;LOXL2;CTTN;GRK4;SCARB1;NTF3;CLTC;RAB31;FCHO2;PSEN1;GAK;APOC1;FCER1G;RAC1;PICK1;SGIP1;HIP1;TFR2;SYT11;CALY;SPARC;CAP1;LRRTM2;TMEM108;DRD4;CFI;ANGPT1;CXCR1;VEGFA;GRB2;CD63;B2M;CACNG8;APOA5;PRSS1…
GO:0030048	actin filament-based movement	132	73	58.1606	1.25515	0.00594562	0.0383988	81;88;134;287;477;775;776;783;857;1674;1739;1829;2013;2257;2626;3728;3752;3753;3757;3759;3762;3784;4604;4606;4625;4627;4628;4633;4635;4637;4641;4643;4644;4647;4650;4703;5142;5144;6093;6262;6330;6331;6444;6548;6717;7111;7135;7136;7140;7168;7170;7171;7273;7431;7456;8557;8913;8976;9722;10163;10630;23171;23327;29119;54795;54874;55742;57669;79784;84948;122786;140465;388591	ADORA1;PDE4D;DSG2;CAV1;GATA4;ANK2;KCNQ1;KCNE1;TPM1;GPD1L;CACNA1C;CACNA1G;TPM4;MYO5A;KCNH2;RYR2;MYO7A;MYH10;ATP1A2;TNNI1;NEDD4L;PDE4B;TCAP;ACTN2;KCNJ5;SGCD;MYO1C;TNNT3;TMOD1;KCNJ2;ACTN4;MYH9;MYBPC2;PARVA;MYO1E;CACNB2;SCN5A;NEB;MYL2;ROCK1;PDPN;FRMD6;WIPF1;MYH7;DLG1;TTN;NOS1AP;WASL;CTNNA3;MYL6B;FGF12;SLC9A1;SCN4B;WASF2;SRI;MYL4;RNF207;EPB41L5;VIM;EMP2;JUP;TPM3;TIGD5;TRPM4;MYH14;MYL6;KCND3;MYBPC1;CAC…
GO:0007224	smoothened signaling pathway	130	72	57.2794	1.257	0.00597775	0.0383988	652;860;1495;1954;2121;2254;2263;2294;2619;2622;2736;2737;3169;3340;4735;4920;5015;5080;5082;5270;5396;5447;5566;5567;5925;5992;6095;6608;7048;7480;7483;7545;8945;9033;9283;9742;22873;23295;23322;26005;26123;26146;27077;27148;27152;27164;28981;28996;51057;51098;51174;51684;55212;55717;55733;55835;57560;57728;64839;79600;79867;80199;80274;84662;85455;91653;132884;154865;200728;200845;204851;388585	TRAF3IP1;FGFR2;PDCL;PRKACB;GAS1;SCUBE1;PRKACA;FOXF1;SALL3;ROR2;EVC;RORA;FBXL17;BOC;HIPK1;WDR11;IQUB;IFT140;RUNX2;RB1;TGFBR2;STK36;INTU;IFT52;GLI2;TUBD1;PRRX1;ZIC1;WNT9A;WDPCP;FOXA1;RPGRIP1L;CTNNA1;OTX2;MGRN1;HES5;GAS8;CENPJ;C2CD3;GLI3;GPR37L1;POR;TCTN1;DZIP1;RFX4;PKD2L1;TCTN2;DISP2;WDR19;MEGF8;SERPINE2;FUZ;KCTD6;GLIS2;TCTN3;TMEM17;EVC2;SMO;IFT81;FGF9;BBS7;BTRC;IFT80;PAX6;HIPK2;HHAT;B9D1;BMP4;SEPT…
GO:0043583	ear development	212	112	93.4094	1.19902	0.00600829	0.0383988	29;182;220;579;613;650;652;713;780;890;1280;1749;1855;1889;1906;2048;2103;2138;2253;2254;2260;2263;2487;2558;2561;2562;2624;2625;2706;2736;2737;3198;3516;3714;3776;3784;4094;4171;4647;4669;4851;4916;4919;4920;4976;5013;5048;5076;5159;5396;5594;5660;6169;6678;6935;7020;7040;7042;7291;7471;7474;7545;7976;8022;8323;8549;8557;8575;8825;9132;9321;9423;9474;9620;9935;10018;10083;10194;10427;10541;23322…	ROR1;USH1C;TSHZ1;NTRK3;FZD6;FGFR2;CDH23;JAG2;ECE1;CYTL1;KCNQ1;BCL2L11;ROR2;NKX3-2;ABR;NAGLU;MCM2;LRIG1;MYO3B;LRTOMT;INSIG2;ESRRB;PDGFRB;USH1G;RBPJ;MYO7A;BMPER;GLI2;OTX1;CCM2;DLL1;WNT5A;PRRX1;NOTCH1;GABRB3;ZIC1;FRZB;EYA1;CHD7;WDPCP;TCAP;PAFAH1B1;GATA3;RPGRIP1L;PRKRA;ATP8A2;HES5;TIFAB;MAF;GRHL3;COL2A1;SPARC;OPA1;ALDH1A3;CELSR1;GLI3;HOXA1;CCNA2;DDR1;PAX2;TRIP11;LIN7A;SCRIB;GABRA5;DLX5;NIPBL;C1QB;ANP…
GO:0060348	bone development	208	110	91.647	1.20026	0.006174	0.0391634	249;302;387;650;652;659;860;871;1101;1112;1280;1291;1292;1294;1303;1305;1749;1954;2200;2253;2261;2263;2313;2737;2778;3214;3815;4040;4041;4057;4146;4147;4148;4208;4211;4325;4665;5048;5075;5191;5305;5364;5447;5469;5636;5734;5788;5914;5915;5916;6423;6424;6497;6678;6714;6715;6886;7020;7040;7048;7059;7291;7373;7471;8111;8313;8600;8785;9321;10006;10163;10269;10498;10507;11214;25946;27086;29123;51119;51…	FGFR2;ZFPM1;FOXP1;ANKRD11;FGFR3;COL20A1;TRPV4;TAL1;SFRP2;SKI;INSIG2;PAX1;COL12A1;RUNX2;CARM1;BMPR2;GNAS;FAM20C;TAPT1;MED1;TGFBR2;FLI1;RARB;SCARA3;PRPSAP2;SULF2;PAFAH1B1;NAB2;SLC38A10;PIP4K2A;BBX;RARG;TIFAB;COL2A1;GHRL;SPARC;MEIS1;ALPL;GLI3;MATN2;CHAD;FREM1;CTC1;SFRP4;POR;TRIP11;COL6A1;RARA;RHOA;PDGFC;AKAP13;DLX5;FBN1;AXIN2;ANXA2;FOXN3;MEF2C;FAT4;CLDN18;LRRK1;CSGALNACT1;LTF;IMPAD1;PLXNB1;LRP5L;KIT…
GO:0018212	peptidyl-tyrosine modification	389	196	171.397	1.14354	0.00643989	0.0405475	25;134;148;238;284;351;409;613;627;640;780;857;941;948;960;972;1195;1196;1198;1272;1436;1523;1636;1742;1859;1942;1946;1948;1950;1956;2041;2046;2047;2048;2049;2051;2064;2065;2066;2185;2242;2246;2247;2251;2252;2253;2254;2260;2261;2263;2268;2321;2534;2690;3055;3082;3297;3480;3481;3558;3562;3565;3567;3570;3574;3589;3592;3593;3600;3645;3678;3689;3690;3702;3716;3791;3815;3932;4038;4067;4282;4739;4750;4…	IL23R;ROR1;ADORA1;ARHGEF2;NTRK3;ZGPAT;FGFR2;FLT1;CAV1;FGFR3;RIPK2;FES;NRP1;ERBB3;TAL1;IL20;NEDD9;APP;ROR2;SCYL1;THY1;GPRC5B;BANK1;CD74;CAMKK2;TNK2;SFRP2;CLK1;CUX1;NCAPG2;PDGFRB;ARRB2;PRKCZ;ALK;ABI2;CLCF1;EPHB1;ADRA1A;LRP4;TRIM24;HAX1;SLA;PPP2R5B;KDR;ERLIN2;LMTK2;FGFR1OP2;PRKCE;RET;FGF2;SOCS1;PARP9;PRNP;AFAP1L2;NEK1;NTF3;MIF;ABL1;IL3;HYAL2;TDGF1;RYK;MERTK;PSEN1;IL7;MAP2K7;DYRK1A;ERBB2;EPHA1;MAP2K3…
GO:0045927	positive regulation of growth	250	130	110.153	1.18018	0.00661911	0.0410886	32;387;627;657;659;825;983;998;1382;1435;1457;1735;1813;1826;1906;1946;1954;1956;1981;1982;2064;2066;2137;2147;2185;2247;2253;2254;2260;2263;2307;2690;2810;3142;3297;3481;3516;3558;3574;3611;3984;4131;4137;4208;4803;4851;4916;5048;5058;5357;5467;5591;5607;5897;5967;6195;6198;6386;6423;6531;6548;6608;6665;6857;6860;6910;7042;7048;7049;7349;7422;7430;7466;7472;7473;7490;7784;7919;8195;8437;8766;882…	DDX39B;YAP1;NTRK3;FGFR2;MACF1;UNC13A;TBX20;SYT3;NRP1;WFS1;SDCBP;PLCB1;LPAR3;DSCAM;RPTOR;DIO3;RASAL1;SFRP2;ZP3;DRD2;CSNK2A1;CRABP2;BMPR2;RBPJ;MAPT;KDM2B;EXOSC4;SYT17;BRAT1;TGFBR2;RUFY3;PLS1;RPS6KB1;RPS6KA1;NEDD4L;DLL1;ZFPM2;FGF2;EIF4G1;WNT3;NOTCH1;MKKS;CHD7;CYFIP1;PPM1F;PAFAH1B1;IL7;ERBB2;ATP8A2;LEF1;ERBB4;SOX15;GHRL;CDC42;DERL2;VEGFA;GHR;HLX;AGRN;CPNE5;BASP1;RAG2;RHOA;SPTBN4;IST1;BDNF;NIPBL;F2;TG…
GO:2001233	regulation of apoptotic signaling pathway	385	194	169.635	1.14363	0.00666201	0.0410886	90;135;317;409;467;572;597;598;599;624;638;652;754;835;841;857;960;972;1075;1191;1280;1457;1495;1540;1613;1621;2017;2070;2138;2139;2244;2260;2534;2668;2729;2730;2771;2810;2876;2907;2932;3064;3065;3082;3091;3162;3301;3574;3622;3655;3932;3958;4000;4088;4193;4282;4318;4690;4763;4776;4780;4846;4929;4976;5326;5329;5366;5371;5414;5499;5518;5519;5580;5598;5599;5601;5607;5663;5728;5770;5788;5859;5883;589…	MMP9;TFAP4;YAP1;ARHGEF2;NOC2L;HDAC1;CASP8;MLLT11;WWOX;PAM16;PPP2R1B;MAPK8;CAV1;SMAD3;SGMS1;NRP1;WFS1;ST18;NLE1;BCL2L11;BDKRB2;TRAP1;NFATC4;PTTG1IP;ACAA2;EYA2;CD74;SFRP2;STK3;DEPTOR;HTRA2;CSNK2A1;ARRB2;FGB;TMEM14A;FIGNL1;ZMYND11;CYLD;TMC8;NCK1;SH3RF1;PLA2G6;NME5;NACC2;WDR35;RPS6KB1;NOL3;SIAH1;RET;FIS1;CTTN;TMBIM6;TRIM39;TP73;MIF;EYA1;TP63;ITGA6;DAB2IP;TFDP1;TMBIM1;SP100;HYAL2;CTNNA1;PRELID1;PSEN1;…
GO:0021915	neural tube development	161	87	70.9383	1.22642	0.00667086	0.0410886	25;317;652;677;1855;2253;2348;2736;2737;3091;3169;3705;4040;4522;4763;4851;5076;5080;5216;5310;5311;5362;5566;5567;5663;5898;5914;5916;6423;6497;6608;6664;6692;6788;6932;7040;7042;7189;7249;7291;7471;7474;7798;7976;8092;8289;8323;8463;8543;8646;8854;8985;9620;9742;9839;10427;10512;10522;10653;11146;23242;23322;23513;23648;23654;26005;26146;27031;27152;27443;51098;51339;51684;54910;55626;55746;576…	CECR2;TRAF3IP1;OVOL2;FZD6;NPHP3;DEAF1;PRKACB;ALDH1A2;PRKACA;DACT1;TSC2;LUZP1;SFRP2;SKI;STK3;IFT140;KDM2B;PKD1;INTU;IFT52;GLI2;FOLR1;SHROOM3;ALX1;PHACTR4;WNT5A;NOTCH1;AMBRA1;ABL1;FOXA1;RPGRIP1L;ZEB2;SPINT1;NUP133;PSEN1;ARID1A;HES5;RARG;GRHL3;APAF1;C2CD3;CELSR1;GLI3;SSBP3;CHRD;PAX2;TCTN1;RARA;PRICKLE1;SCRIB;ZFP36L1;PLXNB2;GRHL2;WDR19;TWIST1;PFN1;MTHFD1;FUZ;TGFB2;SEMA3C;WNT1;FGF8;PLOD3;FZD3;ITPK1;TG…
GO:0042063	gliogenesis	265	137	116.762	1.17333	0.00701996	0.0429278	25;135;177;208;351;387;430;443;650;706;928;983;1020;1021;1191;1399;1435;1600;1605;1745;1956;1967;2016;2064;2065;2147;2185;2670;2737;2817;2840;3065;3074;3398;3611;3766;3845;3912;3913;4035;4049;4067;4137;4147;4665;4763;4771;4851;4915;4916;4919;4920;5028;5048;5076;5080;5270;5309;5324;5453;5468;5501;5583;5594;5649;5663;5728;5764;5803;6009;6497;6547;6608;6663;6664;6692;6774;6833;6886;6900;7015;7040;70…	ROR1;HDAC1;NTRK3;SLC45A3;LTA;KCNJ10;KDM4A;ERBB3;TAL1;TRPC4;APP;ROR2;RTN4;TLR4;MPP5;SOX6;TSPO;SLC8A3;SKI;LAMB1;SUN1;PTN;LRP1;ASPA;CDK5;MAPT;CLCF1;CXCR4;TIAM1;WASF3;DLL1;DNER;NOTCH1;FA2H;CDK6;TP73;ABL1;PAFAH1B1;DAB2IP;NAB2;SPINT1;PSEN1;SOX10;IL33;ERBB2;PICK1;LEF1;DAG1;HES5;TERT;KLF15;STAT3;METRN;RELN;NF2;METTL14;GPR17;GLI3;MATN2;DAAM2;GPR37L1;PAX2;CD9;NTRK2;RHOA;AKT2;SCRIB;PTEN;GFAP;F2;LYN;C16orf45…
GO:0033627	cell adhesion mediated by integrin	67	40	29.5209	1.35497	0.00709969	0.0431053	1307;1398;1399;1545;1803;1942;2046;2200;2303;3071;3678;3688;3689;3690;3691;3693;3694;3696;4067;5294;5420;5747;5979;6366;6423;6591;6850;7042;8631;8754;9270;9358;9780;10563;22801;54997;55612;64805;65125;80173	ITGB6;ITGB5;CYP1B1;SFRP2;IFT74;PODXL;RET;ITGA5;PTK2;CXCL13;ITGB1BP1;FBN1;ITGB3;ITGB1;LYN;SYK;CRK;EPHA8;EFNA1;ITGB8;WNK1;FERMT1;TESC;ITGA11;CRKL;TGFB2;SKAP1;PIEZO1;COL16A1;ADAM9;ITGB4;CCL21;ITGB2;P2RY12;ITGBL1;SNAI2;FOXC2;PIK3CG;DPP4;NCKAP1L
GO:0061351	neural precursor cell proliferation	143	78	63.0073	1.23795	0.00726921	0.0438215	387;473;747;1495;1627;1813;1950;2009;2016;2047;2173;2253;2260;2263;2308;2309;2624;2737;2771;2889;3091;3398;3611;3736;4067;4673;4763;4771;4851;5048;5080;5108;5309;5803;6095;6259;6604;6608;6660;6663;6692;6895;7040;7422;7471;7472;7474;7832;7976;8323;8650;9048;9181;9283;9839;10642;10653;10818;22809;22933;23305;23595;23654;27185;51176;51286;55679;57096;58155;63950;64211;79801;81853;84678;85440;85458;1…	IGF2BP1;ARHGEF2;FZD6;FGFR2;RERE;BTG2;DIXDC1;SHCBP1;RORA;ACSL6;NUMB;DRD2;KDM2B;DAGLA;EPHB1;SMARCD3;WNT5A;KCNA1;FABP7;DOCK7;NOTCH1;ARTN;PAFAH1B1;ZEB2;SPINT1;PCM1;CTNNA1;DAGLB;RYK;SOX10;TMEM14B;LEF1;VEGFA;NF2;RAPGEF1;LIMS2;GLI3;GPR37L1;RHOA;FOXO3;LYN;TARBP2;PLXNB2;EML1;DISC1;RPGRIP1;WNT2;ID2;ILK;PTPRZ1;FRS2;EGF;NAP1L1;SIRT2;WNT1;FGF8;FZD3;PTBP2;DMRTA2;TGFB1;SMO;ORC3;GATA2;SPINT2;FOXO1;PITX3;LHX5;EMX…
GO:0048705	skeletal system morphogenesis	234	122	103.103	1.18328	0.00747737	0.0447589	176;249;302;579;649;652;659;860;871;1101;1112;1280;1291;1292;1294;1303;1305;1739;1749;1954;2138;2201;2251;2260;2261;2263;2737;2778;3198;3213;3214;3215;3216;3217;3221;3225;3232;3236;3340;4040;4041;4057;4088;4146;4147;4148;4208;4313;4325;4522;4665;4920;5075;5079;5156;5191;5310;5396;5447;5663;5914;5915;5916;6259;6423;6424;6497;6664;6913;6935;7020;7040;7048;7059;7291;7373;7480;7483;8092;8313;8538;857…	WWOX;FGFR2;SMAD3;PAX5;ANKRD11;FGFR3;COL20A1;TRPV4;NLE1;ROR2;NKX3-2;SATB2;HOXD3;TIPARP;SFRP2;SKI;INSIG2;PAX1;COL12A1;IFT140;RUNX2;CARM1;BMPR2;GNAS;FBN2;PKD1;TGFBR2;RARB;IRX5;ALX1;SCARA3;PRRX1;WNT9A;CHST11;EYA1;NAB2;HYAL2;HOXC4;RYK;PSEN1;BARX2;PRKRA;HOXD10;MMP2;RARG;TIFAB;COL2A1;ALPL;HOXB6;GLI3;HOXA1;MATN2;CHAD;FREM1;PDGFRA;SFRP4;POR;TRIP11;COL6A1;RARA;DSCAML1;DLX5;AXIN2;NIPBL;ANXA2;FOXN3;MEF2C;CSG…
GO:0003013	circulatory system process	480	238	211.493	1.12533	0.00767005	0.0455912	18;29;40;112;134;135;136;140;148;151;154;284;287;387;444;477;487;489;491;553;613;624;659;774;775;776;783;845;857;947;1129;1131;1268;1278;1285;1359;1373;1511;1573;1584;1585;1621;1636;1674;1727;1739;1760;1813;1827;1829;1874;1889;1906;1909;1910;1956;2006;2013;2028;2034;2150;2153;2244;2257;2313;2534;2626;2643;2729;2730;2771;2775;2876;3043;3162;3269;3270;3274;3398;3558;3672;3708;3709;3728;3752;3753;37…	ADORA1;YAP1;SNX5;PDE4D;DSG2;ASPH;PDE2A;TRPV1;TH;CAV1;SMAD3;ATP2B2;ECE1;AKAP9;SREBF1;CACNA1H;KCNMB2;ADRA2B;GATA4;TBX20;TRPV4;ANK2;GCH1;KCNQ1;KCNE1;MME;QRFP;PRKACA;TPM1;ITPR1;BDKRB2;COL1A2;HRC;PTPRO;ABR;FOXN4;EPAS1;SLC8A3;GPD1L;RASL10B;CACNA1C;MEF2A;AHCYL1;DRD2;FGB;CACNA1G;OPRL1;HDAC4;BMPR2;CACNA1B;KCNH2;ATP2A3;RYR2;ADRA1A;VEGFB;EDNRB;SGCZ;FLI1;STK39;PLA2G6;CTSG;ATP1A2;WDR35;IRX5;CNR1;NEDD4L;DLL1;P…
GO:0014812	muscle cell migration	79	46	34.8082	1.32153	0.00775663	0.0457067	14;199;328;657;780;1398;1636;2254;3488;3611;3690;4035;4193;4208;4780;5031;5058;5154;5159;5327;5467;5592;6093;6198;6608;6653;6714;7015;7060;7168;8829;9270;9370;9732;9759;10221;10891;50507;54434;55742;55909;57175;65009;80031;80310;85440	NRP1;PPARGC1A;TPM1;TRIB1;LRP1;PDGFRB;CORO1B;HDAC4;APEX1;RPS6KB1;DOCK7;SEMA6D;P2RY6;NDRG4;TERT;BIN3;ITGB1BP1;DDR1;SORL1;PDGFD;PARVA;IGFBP5;ROCK1;ITGB3;MDM2;PPARD;MEF2C;ACE;CRK;NFE2L2;ILK;SRC;PLAT;PRKG1;AAMP;DOCK4;PDGFA;ADIPOQ;SMO;FGF9;SSH1;NOX4;PAK1;AIF1;BMPR1A;THBS4
GO:2000147	positive regulation of cell motility	493	244	217.221	1.12328	0.00779703	0.0457067	14;25;81;90;101;199;208;284;324;351;387;472;650;652;659;708;857;949;972;977;1012;1081;1240;1398;1399;1435;1436;1601;1613;1729;1793;1901;1906;1950;1956;2041;2150;2155;2159;2185;2246;2247;2252;2254;2260;2268;2294;2303;2321;2549;2624;2625;2651;2771;2822;2886;3071;3082;3091;3162;3175;3480;3488;3554;3570;3592;3611;3655;3676;3678;3690;3735;3791;3815;3912;3918;3958;4067;4088;4193;4215;4249;4318;4638;464…	MMP9;ARHGEF2;NTRK3;ZNF703;FLT1;TRIP6;FOXP1;CAV1;BCAR1;SMAD3;TRPV4;CD274;NRP1;PPP3CA;SDCBP;FOXF1;NEDD9;WNT5B;APP;ROR2;RTN4;LAMC2;THY1;CCL24;NUMB;CD74;FBXO31;ZP3;LAMB1;MAP4K4;CMKLR1;PDGFRB;HDAC4;ELP3;BMPR2;MAP3K3;PODXL;VEGFB;SEMA6C;TGFBR2;KDR;TIAM1;RAPGEF2;STK39;RUFY3;RPS6KB1;ARHGEF7;PRKCE;RET;SEMA6A;WNT5A;SEMA3D;RDX;FGF2;RREB1;APC;DOCK7;NRP2;NOTCH1;SCARB1;NTF3;GCNT2;ABL1;CCL8;DYSF;LGR6;PPM1F;GATA3…
GO:0007272	ensheathment of neurons	119	66	52.4326	1.25876	0.00790576	0.045836	208;287;443;928;1191;1605;1739;2064;2581;2817;3074;3082;3611;3766;4155;4644;4665;4763;4915;4916;5376;5453;5467;5653;5660;5728;5914;5915;5916;6334;6497;6547;6663;6900;7038;7040;7133;7851;7852;8443;8604;8892;8893;9514;9639;9921;10810;22933;23114;23136;23405;27242;51090;53616;56288;64398;79152;79628;81846;83700;83742;84668;114569;200576;256987;388585	NTRK3;JAM3;SERINC5;KCNJ10;ANK2;MPP5;SLC8A3;SKI;GNPAT;ASPA;MYO5A;CXCR4;TG;RARB;WASF3;GAL3ST1;FA2H;MAL2;NAB2;PLLP;SLC25A12;SOX10;ERBB2;DAG1;HES5;RARG;MBP;CD9;NTRK2;RARA;AKT2;SCN8A;MALL;KLK6;PTEN;PIKFYVE;PPARD;CLU;GPC1;DLG1;ARHGEF10;RNF10;ILK;HGF;SIRT2;TNFRSF1B;MARVELD1;GALC;FAM126A;TGFB1;TNFRSF21;PSAP;PMP22;POU3F1;EPB41L3;CNTN2;NFASC;PARD3;SH3TC2;DICER1;NF1;SBF2;EIF2B5;HEXB;EIF2B2;ADAM22
GO:0016311	dephosphorylation	461	229	203.121	1.1274	0.00792692	0.045836	53;134;248;249;328;650;818;993;994;1133;1739;1740;1760;1813;1827;1845;1846;1848;2029;2070;2138;2139;2203;2280;2629;2771;2822;2932;3064;3071;3326;3551;3631;3632;3633;3635;3672;3705;3932;3958;4088;4208;4249;4642;4659;4690;5159;5208;5210;5470;5494;5496;5499;5500;5501;5504;5507;5510;5511;5514;5515;5518;5519;5520;5521;5522;5523;5525;5526;5527;5529;5530;5531;5580;5725;5728;5764;5770;5774;5778;5783;5784…	ADORA1;PHLPP2;PPP2R5E;PPP2R1B;SMAD3;MTMR3;CTDSPL;RRP1B;CAMSAP3;PPP1R16B;PPP3CA;ZFYVE1;PTPN22;PPP2R5C;FARP1;INPP4A;PTPRR;PPP1R37;INPP5A;NTPCR;PTPRO;EYA2;PTPRE;PTPN5;PFKFB2;NT5C;MFHAS1;PTN;MAGI2;DRD2;PDGFRB;RIMBP2;PTPRK;PPM1E;ELFN2;FBP1;PPP2R2C;APEX1;NCK1;PPP1R7;PPP2R5B;PPM1H;PHLPP1;CDC14B;LMTK2;PTPN3;PHACTR4;PPP1R11;MTMR7;DUPD1;PPP2R2D;SGPP1;PPP1R1C;DUSP16;ENOPH1;EYA1;PPM1F;GBA;CYCS;PPP1R2;LPIN3;P…
GO:0099565	chemical synaptic transmission, postsynaptic	107	60	47.1453	1.27266	0.00808314	0.0464234	18;134;135;154;351;409;1020;1137;1140;1141;1142;1143;1145;1742;1813;1815;1855;2185;2562;2743;2901;2902;2903;2904;2905;2906;2932;4208;4355;4988;5530;5590;5649;5728;5999;6804;7442;8620;9162;9294;9378;9699;9775;10458;22930;22941;22997;23316;23613;50944;51738;54434;55607;56853;57030;66000;85358;112755;124925;266743	BAIAP2;ADORA1;TRPV1;SHANK2;SHANK1;PPP3CA;GRIN2A;APP;GRIN1;DRD2;ARRB2;PRKCZ;CDK5;STX1B;ZMYND8;GRIN2B;S1PR2;CELF4;GABRB3;OPRM1;GHRL;TMEM108;DRD4;GLRB;RELN;MPP2;RGS4;SEZ6;NPFF;PTEN;PPP1R9A;MEF2C;GRIN2D;CHRNB3;GRIK5;DLG4;PTK2B;EIF4A3;CHRNE;ADRB2;STX1A;ABAT;CHRNA4;RIMS2;SHANK3;IGSF9B;GRIN2C;DVL1;GSK3B;CHRNB1;CUX2;CHRNB2;SLC17A7;RAB3GAP1;SSH1;ADORA2A;NRXN1;CHRNB4;NPAS4;DGKI
GO:0070997	neuron death	325	165	143.198	1.15225	0.00821423	0.0468132	16;25;101;104;134;135;208;284;317;351;387;408;409;472;572;598;627;824;835;836;841;842;947;998;1020;1051;1191;1271;1386;1616;1630;1735;1745;1948;1958;1965;1981;2021;2047;2065;2185;2253;2309;2534;2558;2561;2562;2625;2629;2668;2729;2730;2876;2901;2902;2904;2914;2932;3091;3162;3297;3326;3329;3611;3672;3689;3845;3981;4035;4137;4208;4217;4296;4436;4747;4763;4803;4908;4914;4915;4929;5176;5290;5309;5465;…	ADORA1;CASP8;ENDOG;TRIM2;KMO;NAE1;NRP1;PPARGC1A;ERBB3;WFS1;BTG2;PCSK9;BCL2L11;APP;TLR4;DIO3;AKT1S1;GRIN1;NMNAT1;LRP1;HTRA2;ARRB2;NCOA7;HDAC4;CDK5;SLC30A10;MAPT;CLCF1;KDM2B;EPHB1;RB1;NLRP1;GRIN2B;SIAH1;WNT5A;FIS1;EIF4G1;TFAP2B;PRNP;GABRB3;STAMBP;NTF3;AMBRA1;ABL1;MSH2;GBA;TP63;GATA3;ADARB1;PSEN1;GCLM;BACE1;SRPK2;TERT;APAF1;ANGPT1;CDC42;STAR;STAT3;PM20D1;DNAJC5;VSTM2L;UNC5B;GDNF;BCL2L1;FAIM2;GCLC;PR…
GO:0051348	negative regulation of transferase activity	266	137	117.202	1.16892	0.00826115	0.0468132	25;103;104;135;197;324;652;836;857;1026;1028;1029;1353;1647;1845;1846;1848;1855;2041;2048;2629;2764;2776;2810;2932;3192;3301;3480;3611;3984;4040;4041;4067;4085;4137;4298;4616;4690;4763;4771;5347;5468;5515;5518;5525;5575;5576;5577;5580;5663;5770;5788;5795;5859;5925;5987;5998;5999;6125;6423;6653;6714;6895;7016;7023;7070;7128;7249;7453;8651;8692;9021;9113;9270;9349;9370;9467;9529;9535;9555;9647;1011…	TFAP4;ZGPAT;RPL23;CAV1;H2AFY;MAD2L1;PRKAG2;CORO1C;PTPN22;TSC2;THY1;TRIB1;RPTOR;SFRP2;AKT1S1;SMYD3;PRKAR2B;DEPTOR;PPM1E;TRIM27;MAPT;NCK1;RB1;CDKN1A;GADD45A;ADAR;SOCS1;APC;HIPK3;DTX3L;RGS14;ABL1;DUSP16;HEXIM1;RPL5;PPM1F;GBA;DAB2IP;HYAL2;ADARB1;DUSP3;PSEN1;EPHA1;PYCARD;SNX6;DTNBP1;MAD2L2;ZFYVE28;PRKAR1B;SPRY1;RGS3;TRIB3;PTPRJ;DUSP4;NF2;PHPT1;GMFB;FBXO5;ITGB1BP1;RGS4;INPP5K;IGF1R;TESK1;SORL1;TNFAIP3;…
GO:1901615	organic hydroxy compound metabolic process	500	247	220.305	1.12117	0.00832642	0.0468706	18;19;31;32;37;47;117;131;217;220;224;231;239;314;341;351;650;949;1001;1109;1119;1141;1181;1312;1428;1497;1543;1545;1582;1583;1584;1585;1588;1594;1595;1621;1644;1646;1727;1735;1813;1815;2034;2055;2184;2185;2194;2222;2224;2246;2247;2260;2494;2625;2629;2643;2672;2712;2820;2861;2903;3029;3067;3069;3091;3157;3269;3565;3631;3632;3633;3635;3689;3705;3707;3815;3837;3939;3953;3990;3991;4047;4142;4157;459…	CUBN;MOGAT3;FDFT1;TH;SDR16C5;SREBF1;CACNA1H;DDC;GCH1;PLB1;GRIN2A;LMF1;MVD;PRKAG2;PMEL;ALDH1A2;PCSK9;HAGH;PLCB1;CYP1B1;TTC39B;INPP4A;APP;LDHA;PAH;PCK2;ACAA2;INPP5A;DIO3;SOAT1;EPAS1;PFKFB2;PANK2;LRTOMT;INSIG2;TPO;CYP11A1;DRD2;LSS;OSBPL1A;KPNB1;MYO5A;RXRA;MED1;TG;RAPGEF2;RETSAT;ERLIN2;ADCYAP1R1;WNT5A;MTMR7;FDPS;FGF2;PECR;PNKD;SGPP1;SCARB1;RDH12;ACOT8;DYSF;GBA;SCP2;CYP27B1;SPTLC2;TTR;PLCD3;GATA3;CYP5…
GO:0043254	regulation of protein complex assembly	447	222	196.953	1.12717	0.0089329	0.0499107	19;25;119;120;329;387;472;545;638;822;829;832;948;998;1015;1191;1410;1639;1642;1739;1859;1981;2017;2059;2067;2073;2099;2185;2242;2288;2629;2670;2764;2885;2932;2959;2967;2968;3055;3071;3416;3567;4091;4133;4137;4210;4286;4312;4641;4690;4848;4926;5058;5195;5216;5217;5366;5494;5526;5580;5581;5590;5601;5702;5704;5706;5734;5830;5879;5894;5921;5925;5962;5987;6117;6119;6249;6311;6356;6366;6369;6624;6653;…	BAIAP2;ARHGEF2;TRAF3IP1;SPIRE1;DCTN1;FNIP2;TRAPPC12;AKAP9;TBX20;FES;CAMSAP3;BAIAP2L1;TAL1;ATR;BCL2L11;DACT1;MITF;AP1AR;TBCD;STUB1;SUB1;TLR4;FSCN1;CCL24;SLC39A12;ATXN2;SAR1B;DDB1;VPS11;NUMA1;ADD2;CHD1L;PRKCZ;CORO1B;CDK5RAP2;TRIM27;CLIP1;STX1B;ABI2;MAPT;NLRC3;TMC8;NCK1;RB1;HAX1;ERCC1;PPP2R5B;SMAD6;SLAIN2;PRKCE;RDX;MEFV;TPPP;ADD3;EIF4G1;RPA1;CTTN;GTF2B;ASAP1;GTF2H3;ABL1;MKKS;CYFIP1;EVL;GBA;DAB2IP;MA…
GO:0022407	regulation of cell-cell adhesion	383	192	168.754	1.13775	0.00900845	0.0499107	18;25;101;135;177;182;199;239;288;384;387;445;572;604;641;650;652;836;857;861;928;941;942;960;961;972;998;1051;1493;1540;1604;1739;1803;1845;1946;1948;1952;2049;2064;2244;2319;2534;2625;2651;2736;2737;2885;3071;3133;3142;3169;3329;3481;3557;3558;3559;3565;3570;3574;3592;3593;3600;3620;3655;3676;3707;3902;3932;3958;4067;4155;4179;4651;4690;4771;5058;5074;5270;5290;5295;5420;5465;5580;5588;5590;559…	IL23R;TNR;ADAM19;ZNF703;CD55;IL1RN;CAV1;CITED2;RIPK2;MAD1L1;TRPV4;ZBTB7B;CD86;CD274;NOD2;PTPN22;PAG1;RUNX1;ASS1;ZBTB1;BCL6;PTPRR;THY1;CD74;ZP3;CELSR2;FGB;PRKCZ;PODXL;CYLD;NCK1;TGFBR2;GLI2;ZP4;WNT5A;RDX;SOCS1;FLOT1;KIF26B;VTCN1;ZMIZ1;LAG3;PRNP;CD209;GCNT2;MALT1;ABL1;FOXA1;PPM1F;GATA3;ITGA6;ADAMTS18;DUSP3;IL7;IL1RL2;ERBB2;CLEC4G;RAC1;IL2RA;PYCARD;LEF1;EPHB3;PAWR;MAD2L2;PTK2;CXCL13;HAVCR2;CDC42;GRB2…
GO:0048193	Golgi vesicle transport	366	184	161.263	1.14099	0.00904264	0.0499107	164;286;287;288;373;400;829;832;966;1075;1294;1314;1315;1453;1523;1604;1639;2060;2147;2153;2155;2159;2181;2348;2580;2619;2802;2804;3064;3482;3796;3797;3831;3916;4218;4253;4644;5265;5624;5862;5877;6272;6293;6653;6711;6811;6836;6844;6892;7039;7109;7405;8615;8655;8674;8729;8773;8858;8943;9117;9135;9217;9265;9341;9371;9463;9493;9522;9527;9648;9871;9905;9950;10067;10121;10139;10228;10342;10427;10434;1…	DCTN2;VPS52;DCTN1;ARFRP1;CD55;CORO7;KIF23;TRAPPC12;TRAPPC9;TRIM23;KDELR3;MACF1;RAB14;TRAPPC6A;TMED7-TICAM2;ANK2;TAPBP;RAB2A;LMF1;COG3;GAS1;GBF1;TRAPPC3;LMAN2L;AP1AR;RABEP1;LAMP1;SCYL1;SORT1;CNIH3;EXOC4;SAR1B;CUX1;TRAPPC4;PROC;TFG;PEF1;MYO5A;RAB1B;RABIF;SNAP23;KIF2B;COPZ2;USO1;LYPLA1;CYTH3;FOLR1;YIF1B;DCTN6;COG7;SEC22A;CSNK1D;ACSL3;C16orf70;SEC23IP;KDELR1;PITPNB;RAB31;MAPK15;KDELR2;ANKFY1;GAK;VAPB…
